# Supplementary material for: Aberrant expression of multiple γ-glutamyltransferases is associated with tumor progression and patient outcome in prostate cancers
Source: Front Oncol. 2025 Feb 28;15:1518636. doi: 10.3389/fonc.2025.1518636 (PMC11906340; doi:10.3389/fonc.2025.1518636)
Supplement: Supplementary file 3 [file Table1.xlsx]

## Sheet: Sheet1
Table S1. Genetic alterations of GGT femily genes in primary and castration-resistant prostate cancets.
TCGA Sample ID	Protein Change	Mutation type	Copy #		SU2C/PCF Sample ID	Protein Change	Mutation type	Copy #
GGT1					GGT1
None					PRAD-6115590.0-Tumor-SM-B2XRS	L269V	Missense	Diploid
GGT5					GGT5
TCGA-EJ-A7NM-01	G490R	Missense	Diploid		SC_9021-Tumor	P464L	Missense	ShallowDel
TCGA-EJ-5495-01	G490R	Missense	Diploid		WCM404_X1	R458K	Missense	Diploid
TCGA-KK-A59Z-01	V80I	Missense	Diploid		WCM886_Z2	K330R	Missense	Diploid
					PROS11496-6115317-Tumor-SM-6CNQ2	A19T	Missense	Gain
					WCM524_Z1	A160V	Missense	Diploid
GGT6					GGT6
TCGA-XK-AAIW-01	A376V	Missense	Diploid		SC_9008-Tumor	T185I	Missense	Diploid
					PROS12319B-SU2C-06115120-Tumor-SM-4W2NF	R259H	Missense	Diploid
					WCM647_Z1	R259H	Missense	Gain
GGT7					GGT7
TCGA-XK-AAIW-01	A327T	Missense	Diploid		PROS11496-6115321-Tumor-SM-6CNQ5	X490_splice	Splice	Diploid
TCGA-2A-A8VL-01	G449C	Missense	Diploid		WCM886_Z2	K63M	Missense	Diploid
TCGA-KK-A59V-01	A96T	Missense	Diploid
TCGA-V1-A8WS-01	Q253Sfs*18	FS del	Diploid
GGTLC1					GGTLC1
TCGA-KK-A59V-01	V155M	Missense	Diploid		PRAD-6115590.0-Tumor-SM-B2XRS	E45Q	Missense	Gain
TCGA-YJ-A8SW-01	V168I	Missense	Diploid
