# Supplementary material for: Aberrant expression of multiple γ-glutamyltransferases is associated with tumor progression and patient outcome in prostate cancers
Source: Front Oncol. 2025 Feb 28;15:1518636. doi: 10.3389/fonc.2025.1518636 (PMC11906340; doi:10.3389/fonc.2025.1518636)
Supplement: Supplementary file 4 [file DataSheet1.xlsx]

## Sheet: FIg 6A
Sample Id	Pathology Classification	GGT1: mRNA expression (FPKM polyA) (log2(value + 1))	log						Sample Id	Pathology Classification	GGT5: mRNA expression (FPKM polyA) (log2(value + 1))	log						Sample Id	Pathology Classification	GGT6: mRNA expression (FPKM polyA) (log2(value + 1))	log	Copy Number Alterations				Sample Id	Pathology Classification	GGT7: mRNA expression (FPKM polyA) (log2(value + 1))	log	Copy Number Alterations
MO_1012-Tumor-Subcutaneous_nodule	Adenocarcinoma	2.61209	1.85283						MO_1012-Tumor-Subcutaneous_nodule	Adenocarcinoma	15.6333	4.056						MO_1012-Tumor-Subcutaneous_nodule	Adenocarcinoma	0	0	GGT6: Diploid				MO_1012-Tumor-Subcutaneous_nodule	Adenocarcinoma	31.0672	5.00303	GGT7: Gain
MO_1013-Tumor	Adenocarcinoma	15.9733	4.08519						MO_1013-Tumor	Adenocarcinoma	45.1474	5.52818						MO_1013-Tumor	Adenocarcinoma	0.107304	0.147051	GGT6: Gain				MO_1013-Tumor	Adenocarcinoma	8.28536	3.21496	GGT7: Diploid
MO_1014-Tumor	Adenocarcinoma	12.9958	3.80692						MO_1014-Tumor	Adenocarcinoma	35.44	5.18745						MO_1014-Tumor	Adenocarcinoma	0	0	GGT6: Shallow Deletion				MO_1014-Tumor	Adenocarcinoma	17.5957	4.2169	GGT7: Gain
MO_1015-Tumor	Adenocarcinoma	3.14321	2.05075						MO_1015-Tumor	Adenocarcinoma	12.7839	3.78491						MO_1015-Tumor	Adenocarcinoma	11.1338	3.60096	GGT6: Diploid				MO_1015-Tumor	Adenocarcinoma	28.9975	4.90677	GGT7: Gain
MO_1020-Tumor	Adenocarcinoma	10.7223	3.55119						MO_1020-Tumor	Adenocarcinoma	60.9115	5.95213						MO_1020-Tumor	Adenocarcinoma	0.185332	0.245291	GGT6: Shallow Deletion				MO_1020-Tumor	Adenocarcinoma	21.8369	4.51329	GGT7: Diploid
MO_1040-Tumor	Adenocarcinoma	59.622	5.92177						MO_1040-Tumor	Adenocarcinoma	61.2199	5.9593						MO_1040-Tumor	Adenocarcinoma	0.078424	0.108925	GGT6: Diploid				MO_1040-Tumor	Adenocarcinoma	3.16261	2.05749	GGT7: Diploid
MO_1054-Tumor	Adenocarcinoma	50.7536	5.69359						MO_1054-Tumor	Adenocarcinoma	17.4555	4.20598						MO_1054-Tumor	Adenocarcinoma	0.091587	0.126427	GGT6: Diploid				MO_1054-Tumor	Adenocarcinoma	9.56711	3.40151	GGT7: Diploid
MO_1071-Tumor	Adenocarcinoma	28.7023	4.8925						MO_1071-Tumor	Adenocarcinoma	23.9138	4.63887						MO_1071-Tumor	Adenocarcinoma	3.0878	2.03133	GGT6: Shallow Deletion				MO_1071-Tumor	Adenocarcinoma	17.6564	4.2216	GGT7: Diploid
MO_1074-Tumor	Adenocarcinoma	26.2877	4.77018						MO_1074-Tumor	Adenocarcinoma	25.5722	4.73185						MO_1074-Tumor	Adenocarcinoma	1.96827	1.56962	GGT6: Diploid				MO_1074-Tumor	Adenocarcinoma	8.81477	3.29496	GGT7: Diploid
MO_1094-Tumor	Adenocarcinoma	19.0163	4.3231						MO_1094-Tumor	Adenocarcinoma	9.28172	3.36201						MO_1094-Tumor	Adenocarcinoma	9.18484	3.34835	GGT6: Shallow Deletion				MO_1094-Tumor	Adenocarcinoma	12.7997	3.78656	GGT7: Diploid
MO_1095-Tumor	Adenocarcinoma	44.1871	5.49784						MO_1095-Tumor	Adenocarcinoma	23.647	4.62334						MO_1095-Tumor	Adenocarcinoma	3.52934	2.1793	GGT6: Shallow Deletion				MO_1095-Tumor	Adenocarcinoma	6.12049	2.83198	GGT7: Diploid
MO_1114-Tumor	Adenocarcinoma	61.9861	5.97696						MO_1114-Tumor	Adenocarcinoma	16.5752	4.13547						MO_1114-Tumor	Adenocarcinoma	0.024682	0.0351763	GGT6: Gain				MO_1114-Tumor	Adenocarcinoma	4.04978	2.33622	GGT7: Gain
MO_1124-Tumor	Adenocarcinoma	56.1054	5.83556						MO_1124-Tumor	Adenocarcinoma	1.99777	1.58389						MO_1124-Tumor	Adenocarcinoma	15.65	4.05745	GGT6: Shallow Deletion				MO_1124-Tumor	Adenocarcinoma	17.4857	4.20834	GGT7: Diploid
MO_1128-Tumor	Adenocarcinoma	32.0536	5.04673						MO_1128-Tumor	Adenocarcinoma	91.352	6.52907						MO_1128-Tumor	Adenocarcinoma	25.3026	4.71713	GGT6: Diploid				MO_1128-Tumor	Adenocarcinoma	20.1168	4.40032	GGT7: Diploid
MO_1161-TM	Adenocarcinoma	29.0259	4.90813						MO_1161-TM	Adenocarcinoma	4.06009	2.33916						MO_1161-TM	Adenocarcinoma	0.100778	0.138524	GGT6: Diploid				MO_1161-TM	Adenocarcinoma	24.1105	4.65022	GGT7: Diploid
MO_1176-Tumor	Adenocarcinoma	2.42007	1.77403						MO_1176-Tumor	Adenocarcinoma	30.2866	4.96747						MO_1176-Tumor	Adenocarcinoma	0.015602	0.0223351	GGT6: Shallow Deletion				MO_1176-Tumor	Adenocarcinoma	11.2943	3.61992	GGT7: Diploid
MO_1184-Tumor	Adenocarcinoma	78.2633	6.30858						MO_1184-Tumor	Adenocarcinoma	8.89914	3.3073						MO_1184-Tumor	Adenocarcinoma	0.8707	0.903578	GGT6: Diploid				MO_1184-Tumor	Adenocarcinoma	9.52315	3.3955	GGT7: Diploid
MO_1192-Tumor	Adenocarcinoma	64.2307	6.02748						MO_1192-Tumor	Adenocarcinoma	11.0824	3.59484						MO_1192-Tumor	Adenocarcinoma	0.20675	0.271127	GGT6: Shallow Deletion				MO_1192-Tumor	Adenocarcinoma	1.66735	1.41541	GGT7: Diploid
MO_1202-Tumor	Adenocarcinoma	62.7126	5.99351						MO_1202-Tumor	Adenocarcinoma	10.7575	3.55552						MO_1202-Tumor	Adenocarcinoma	0.100021	0.137531	GGT6: Shallow Deletion				MO_1202-Tumor	Adenocarcinoma	6.15344	2.83864	GGT7: Gain
MO_1219-Tumor	Adenocarcinoma	10.5475	3.52951						MO_1219-Tumor	Adenocarcinoma	1.48524	1.31339						MO_1219-Tumor	Adenocarcinoma	5.2684	2.6481	GGT6: Diploid				MO_1219-Tumor	Adenocarcinoma	9.42505	3.38198	GGT7: Diploid
MO_1232-Tumor	Adenocarcinoma	20.1387	4.40182						MO_1232-Tumor	Adenocarcinoma	21.1386	4.46849						MO_1232-Tumor	Adenocarcinoma	14.6924	3.972	GGT6: Gain				MO_1232-Tumor	Adenocarcinoma	4.48774	2.45621	GGT7: Diploid
MO_1241-Tumor	Adenocarcinoma	35.119	5.17468						MO_1241-Tumor	Adenocarcinoma	2.76553	1.91285						MO_1241-Tumor	Adenocarcinoma	3.11957	2.04249	GGT6: Deep Deletion				MO_1241-Tumor	Adenocarcinoma	15.1358	4.0122	GGT7: Diploid
MO_1244-Tumor	Adenocarcinoma	7.66271	3.11482						MO_1244-Tumor	Adenocarcinoma	1.79975	1.4853						MO_1244-Tumor	Adenocarcinoma	0.314183	0.394166	GGT6: Diploid				MO_1244-Tumor	Adenocarcinoma	7.57401	3.09997	GGT7: Diploid
MO_1249-Tumor	Adenocarcinoma	235.895	7.88811						MO_1249-Tumor	Adenocarcinoma	12.1134	3.71297						MO_1249-Tumor	Adenocarcinoma	0	0	GGT6: Shallow Deletion				MO_1249-Tumor	Adenocarcinoma	1.42972	1.28079	GGT7: Diploid
MO_1262-Tumor	Adenocarcinoma	77.0758	6.2868						MO_1262-Tumor	Adenocarcinoma	3.37439	2.12908						MO_1262-Tumor	Adenocarcinoma	0	0	GGT6: Diploid				MO_1262-Tumor	Adenocarcinoma	7.57754	3.10056	GGT7: Diploid
MO_1277-TM	Adenocarcinoma	296.917	8.21876						MO_1277-TM	Adenocarcinoma	5.36013	2.66906						MO_1277-TM	Adenocarcinoma	0	0	GGT6: Shallow Deletion				MO_1277-TM	Adenocarcinoma	0.477154	0.56282	GGT7: Shallow Deletion
MO_1316-TM	Adenocarcinoma	31.161	5.00724						MO_1316-TM	Adenocarcinoma	18.4531	4.28193						MO_1316-TM	Adenocarcinoma	0.022978	0.0327751	GGT6: Shallow Deletion				MO_1316-TM	Adenocarcinoma	0.727421	0.78862	GGT7: Diploid
MO_1337-TM	Adenocarcinoma	93.0591	6.5555						MO_1337-TM	Adenocarcinoma	11.5146	3.64554						MO_1337-TM	Adenocarcinoma	0.054052	0.075946	GGT6: Shallow Deletion				MO_1337-TM	Adenocarcinoma	8.03414	3.17539	GGT7: Gain
MO_1339-TM	Adenocarcinoma	9.67369	3.41599						MO_1339-TM	Adenocarcinoma	18.2513	4.26688						MO_1339-TM	Adenocarcinoma	0.415591	0.501404	GGT6: Diploid				MO_1339-TM	Adenocarcinoma	14.1252	3.91888	GGT7: Gain
MO_1410-Tumor	Adenocarcinoma	29.1346	4.91335						MO_1410-Tumor	Adenocarcinoma	25.7359	4.74071						MO_1410-Tumor	Adenocarcinoma	14.9495	3.99544	GGT6: Shallow Deletion				MO_1410-Tumor	Adenocarcinoma	1.40838	1.26806	GGT7: Diploid
MO_1420_Tumor	Adenocarcinoma	8.03851	3.17609						MO_1420_Tumor	Adenocarcinoma	1.68645	1.4257						MO_1420_Tumor	Adenocarcinoma	25.059	4.70371	GGT6: Shallow Deletion				MO_1420_Tumor	Adenocarcinoma	20.8318	4.44836	GGT7: Diploid
MO_1446_T	Adenocarcinoma	0.764192	0.819008						MO_1446_T	Adenocarcinoma	4.84323	2.54676						MO_1446_T	Adenocarcinoma	0.366093	0.450056	GGT6: Shallow Deletion				MO_1446_T	Adenocarcinoma	12.5469	3.75989	GGT7: Diploid
MO_1447_Tumor	Adenocarcinoma	32.503	5.06622						MO_1447_Tumor	Adenocarcinoma	4.47972	2.4541						MO_1447_Tumor	Adenocarcinoma	0.018746	0.0267944	GGT6: Shallow Deletion				MO_1447_Tumor	Adenocarcinoma	1.9758	1.57328	GGT7: Diploid
MO_1492_T	Adenocarcinoma	29.3482	4.92354						MO_1492_T	Adenocarcinoma	19.6482	4.36795						MO_1492_T	Adenocarcinoma	0.017908	0.0256072	GGT6: Diploid				MO_1492_T	Adenocarcinoma	6.77531	2.9589	GGT7: Diploid
MO_1510_T	Adenocarcinoma	10.7358	3.55284						MO_1510_T	Adenocarcinoma	7.52514	3.09172						MO_1510_T	Adenocarcinoma	0.007443	0.0106982	GGT6: Shallow Deletion				MO_1510_T	Adenocarcinoma	6.37075	2.88181	GGT7: Gain
MO_1511_T	Adenocarcinoma	82.1431	6.37752						MO_1511_T	Adenocarcinoma	88.42	6.48253						MO_1511_T	Adenocarcinoma	2.90439	1.9651	GGT6: Diploid				MO_1511_T	Adenocarcinoma	2.10698	1.63551	GGT7: Diploid
MO_1514_T	Adenocarcinoma	124.52	6.97177						MO_1514_T	Adenocarcinoma	16.296	4.11237						MO_1514_T	Adenocarcinoma	0.024344	0.0347003	GGT6: Deep Deletion				MO_1514_T	Adenocarcinoma	1.38861	1.25617	GGT7: Deep Deletion
PM119-TM	Adenocarcinoma	38.7441	5.31267						PM119-TM	Adenocarcinoma	17.1182	4.17937						PM119-TM	Adenocarcinoma	0	0	GGT6: Diploid				PM119-TM	Adenocarcinoma	0.992249	0.994398	GGT7: Diploid
PM139-TM	Adenocarcinoma	1.09242	1.06517						PM139-TM	Adenocarcinoma	0.225539	0.293416						PM139-TM	Adenocarcinoma	0.030674	0.0435881	GGT6: Shallow Deletion				PM139-TM	Adenocarcinoma	8.38432	3.23025	GGT7: Gain
PM14-TM	Adenocarcinoma	22.8858	4.57808						PM14-TM	Adenocarcinoma	6.17046	2.84207						PM14-TM	Adenocarcinoma	5.49591	2.69953	GGT6: Diploid				PM14-TM	Adenocarcinoma	8.00444	3.17064	GGT7: Diploid
PM158-TM	Adenocarcinoma	3.85592	2.27974						PM158-TM	Adenocarcinoma	4.44742	2.44557						PM158-TM	Adenocarcinoma	0	0	GGT6: Shallow Deletion				PM158-TM	Adenocarcinoma	5.47266	2.69436	GGT7: Diploid
PM159-TM	Adenocarcinoma	9.81369	3.43479						PM159-TM	Adenocarcinoma	3.00548	2.00197						PM159-TM	Adenocarcinoma	0.042652	0.0602577	GGT6: Diploid				PM159-TM	Adenocarcinoma	7.55827	3.09732	GGT7: Diploid
PM170-TM	Adenocarcinoma	4.78652	2.5327						PM170-TM	Adenocarcinoma	10.8066	3.56152						PM170-TM	Adenocarcinoma	0.106032	0.145393	GGT6: Diploid				PM170-TM	Adenocarcinoma	5.17837	2.62723	GGT7: Gain
PM172-TM	Adenocarcinoma	16.6522	4.14177						PM172-TM	Adenocarcinoma	2.09403	1.62949						PM172-TM	Adenocarcinoma	2.15668	1.65841	GGT6: Diploid				PM172-TM	Adenocarcinoma	13.4502	3.85302	GGT7: Diploid
PM189-TM	Adenocarcinoma	4.01359	2.32584						PM189-TM	Adenocarcinoma	28.7893	4.89672						PM189-TM	Adenocarcinoma	0.783081	0.834372	GGT6: Shallow Deletion				PM189-TM	Adenocarcinoma	17.8136	4.2337	GGT7: Gain
PM2-TM	Adenocarcinoma	26.3398	4.77293						PM2-TM	Adenocarcinoma	13.0271	3.81014						PM2-TM	Adenocarcinoma	0.72883	0.789796	GGT6: Diploid				PM2-TM	Adenocarcinoma	4.05599	2.33799	GGT7: Diploid
PM90-TM	Adenocarcinoma	5.71192	2.74673						PM90-TM	Adenocarcinoma	5.93855	2.79464						PM90-TM	Adenocarcinoma	2.4081	1.76897	GGT6: Shallow Deletion				PM90-TM	Adenocarcinoma	7.29986	3.05309	GGT7: Gain
PRAD-01115362-Tumor-SM-7A15P	Adenocarcinoma	4.43633	2.44263						PRAD-01115362-Tumor-SM-7A15P	Adenocarcinoma	4.12443	2.35739						PRAD-01115362-Tumor-SM-7A15P	Adenocarcinoma	0.086854	0.120158	GGT6: Shallow Deletion				PRAD-01115362-Tumor-SM-7A15P	Adenocarcinoma	10.0595	3.46722	GGT7: Diploid
PRAD-01115444-Tumor-SM-6B2K9	Adenocarcinoma	133.746	7.0741						PRAD-01115444-Tumor-SM-6B2K9	Adenocarcinoma	23.7488	4.62929						PRAD-01115444-Tumor-SM-6B2K9	Adenocarcinoma	0.092101	0.127106	GGT6: Deep Deletion				PRAD-01115444-Tumor-SM-6B2K9	Adenocarcinoma	6.88591	2.97928	GGT7: Diploid
PRAD-01115468-Tumor-SM-6B2KE	Adenocarcinoma	21.9906	4.52297						PRAD-01115468-Tumor-SM-6B2KE	Adenocarcinoma	1.68825	1.42667						PRAD-01115468-Tumor-SM-6B2KE	Adenocarcinoma	8.0079	3.17119	GGT6: Diploid				PRAD-01115468-Tumor-SM-6B2KE	Adenocarcinoma	6.68839	2.94268	GGT7: Diploid
PRAD-01115525-Tumor-SM-A4KNC	Adenocarcinoma	15.496	4.04404						PRAD-01115525-Tumor-SM-A4KNC	Adenocarcinoma	4.51668	2.4638						PRAD-01115525-Tumor-SM-A4KNC	Adenocarcinoma	0.117471	0.160237	GGT6: Gain				PRAD-01115525-Tumor-SM-A4KNC	Adenocarcinoma	12.4832	3.75309	GGT7: Gain
PRAD-01115526-Tumor-SM-A4KND	Adenocarcinoma	12.9433	3.8015						PRAD-01115526-Tumor-SM-A4KND	Adenocarcinoma	7.27928	3.0495						PRAD-01115526-Tumor-SM-A4KND	Adenocarcinoma	3.93524	2.30312	GGT6: Diploid				PRAD-01115526-Tumor-SM-A4KND	Adenocarcinoma	7.73974	3.12759	GGT7: Diploid
PRAD-01115527-Tumor-SM-A4KNE	Adenocarcinoma	7.08786	3.01576						PRAD-01115527-Tumor-SM-A4KNE	Adenocarcinoma	7.40019	3.07042						PRAD-01115527-Tumor-SM-A4KNE	Adenocarcinoma	0.186911	0.247212	GGT6: Diploid				PRAD-01115527-Tumor-SM-A4KNE	Adenocarcinoma	3.38046	2.13108	GGT7: Diploid
PRAD-01115531-Tumor-SM-A4KNG	Adenocarcinoma	3.65689	2.21937						PRAD-01115531-Tumor-SM-A4KNG	Adenocarcinoma	6.46644	2.90042						PRAD-01115531-Tumor-SM-A4KNG	Adenocarcinoma	0.432087	0.518119	GGT6: Deep Deletion				PRAD-01115531-Tumor-SM-A4KNG	Adenocarcinoma	2.83588	1.93956	GGT7: Diploid
PRAD-01115549-Tumor-SM-A4KNH	Adenocarcinoma	1.52428	1.33587						PRAD-01115549-Tumor-SM-A4KNH	Adenocarcinoma	0.34591	0.428582						PRAD-01115549-Tumor-SM-A4KNH	Adenocarcinoma	0.026883	0.0382718	GGT6: Shallow Deletion				PRAD-01115549-Tumor-SM-A4KNH	Adenocarcinoma	1.32327	1.21616	GGT7: Diploid
PRAD-01115550-Tumor-SM-A4KNI	Adenocarcinoma	19.7393	4.3743						PRAD-01115550-Tumor-SM-A4KNI	Adenocarcinoma	46.7763	5.57822						PRAD-01115550-Tumor-SM-A4KNI	Adenocarcinoma	0	0	GGT6: Diploid				PRAD-01115550-Tumor-SM-A4KNI	Adenocarcinoma	3.58345	2.19643	GGT7: Diploid
PRAD-01115554-Tumor-SM-A56E4	Adenocarcinoma	20.3331	4.41502						PRAD-01115554-Tumor-SM-A56E4	Adenocarcinoma	22.4766	4.55315						PRAD-01115554-Tumor-SM-A56E4	Adenocarcinoma	0.127369	0.17296	GGT6: Shallow Deletion				PRAD-01115554-Tumor-SM-A56E4	Adenocarcinoma	7.09739	3.01746	GGT7: Diploid
PRAD-01115556-Tumor-SM-A56E5	Adenocarcinoma	123.02	6.95443						PRAD-01115556-Tumor-SM-A56E5	Adenocarcinoma	5.82567	2.77097						PRAD-01115556-Tumor-SM-A56E5	Adenocarcinoma	0.71249	0.776096	GGT6: Diploid				PRAD-01115556-Tumor-SM-A56E5	Adenocarcinoma	1.31223	1.20928	GGT7: Diploid
PRAD-01115569-Tumor-SM-A56E6	Adenocarcinoma	8.14861	3.19355						PRAD-01115569-Tumor-SM-A56E6	Adenocarcinoma	6.78542	2.96077						PRAD-01115569-Tumor-SM-A56E6	Adenocarcinoma	0.113308	0.154853	GGT6: Diploid				PRAD-01115569-Tumor-SM-A56E6	Adenocarcinoma	1.63606	1.39838	GGT7: Diploid
PRAD-01115574-Tumor-SM-A56E7	Adenocarcinoma	66.523	6.07731						PRAD-01115574-Tumor-SM-A56E7	Adenocarcinoma	4.30964	2.40861						PRAD-01115574-Tumor-SM-A56E7	Adenocarcinoma	8.94779	3.31438	GGT6: Shallow Deletion				PRAD-01115574-Tumor-SM-A56E7	Adenocarcinoma	3.89245	2.29056	GGT7: Diploid
PRAD-01115576-Tumor-SM-A56E8	Adenocarcinoma	3.70146	2.23311						PRAD-01115576-Tumor-SM-A56E8	Adenocarcinoma	3.8164	2.26795						PRAD-01115576-Tumor-SM-A56E8	Adenocarcinoma	0.660398	0.731529	GGT6: Shallow Deletion				PRAD-01115576-Tumor-SM-A56E8	Adenocarcinoma	12.5006	3.75495	GGT7: Diploid
PRAD-01115581-Tumor-SM-A56EB	Adenocarcinoma	3.06655	2.0238						PRAD-01115581-Tumor-SM-A56EB	Adenocarcinoma	3.81821	2.2685						PRAD-01115581-Tumor-SM-A56EB	Adenocarcinoma	0	0	GGT6: Shallow Deletion				PRAD-01115581-Tumor-SM-A56EB	Adenocarcinoma	4.94352	2.57132	GGT7: Diploid
PRAD-06115124-Tumor-SM-7LGU1	Adenocarcinoma	7.39848	3.07013						PRAD-06115124-Tumor-SM-7LGU1	Adenocarcinoma	48.9928	5.64365						PRAD-06115124-Tumor-SM-7LGU1	Adenocarcinoma	0.60724	0.684585	GGT6: Diploid				PRAD-06115124-Tumor-SM-7LGU1	Adenocarcinoma	6.63125	2.93192	GGT7: Diploid
PRAD-6115382.0-Tumor-SM-7LGU5	Adenocarcinoma	15.067	4.00603						PRAD-6115382.0-Tumor-SM-7LGU5	Adenocarcinoma	22.0999	4.52982						PRAD-6115382.0-Tumor-SM-7LGU5	Adenocarcinoma	2.08576	1.62563	GGT6: Diploid				PRAD-6115382.0-Tumor-SM-7LGU5	Adenocarcinoma	6.18187	2.84436	GGT7: Diploid
PRAD-6115385.0-Tumor-SM-7LGU7	Adenocarcinoma	12.9795	3.80524						PRAD-6115385.0-Tumor-SM-7LGU7	Adenocarcinoma	2.16154	1.66063						PRAD-6115385.0-Tumor-SM-7LGU7	Adenocarcinoma	0.091037	0.1257	GGT6: Gain				PRAD-6115385.0-Tumor-SM-7LGU7	Adenocarcinoma	3.53226	2.18023	GGT7: Diploid
PRAD-6115391.0-Tumor-SM-7LGUD	Adenocarcinoma	9.11568	3.33852						PRAD-6115391.0-Tumor-SM-7LGUD	Adenocarcinoma	25.5858	4.73258						PRAD-6115391.0-Tumor-SM-7LGUD	Adenocarcinoma	0	0	GGT6: Shallow Deletion				PRAD-6115391.0-Tumor-SM-7LGUD	Adenocarcinoma	1.20615	1.14153	GGT7: Shallow Deletion
PRAD-6115392.0-Tumor-SM-B2XRZ	Adenocarcinoma	4.37682	2.42675						PRAD-6115392.0-Tumor-SM-B2XRZ	Adenocarcinoma	3.70477	2.23413						PRAD-6115392.0-Tumor-SM-B2XRZ	Adenocarcinoma	0.115167	0.15726	GGT6: Diploid				PRAD-6115392.0-Tumor-SM-B2XRZ	Adenocarcinoma	9.84406	3.43883	GGT7: Diploid
PRAD-6115395.0-Tumor-SM-7LGUH	Adenocarcinoma	3.23394	2.082						PRAD-6115395.0-Tumor-SM-7LGUH	Adenocarcinoma	8.10482	3.18663						PRAD-6115395.0-Tumor-SM-7LGUH	Adenocarcinoma	0.03195	0.0453731	GGT6: Diploid				PRAD-6115395.0-Tumor-SM-7LGUH	Adenocarcinoma	1.2705	1.18301	GGT7: Diploid
PRAD-6115396.0-Tumor-SM-7LGUI	Adenocarcinoma	16.6833	4.14432						PRAD-6115396.0-Tumor-SM-7LGUI	Adenocarcinoma	1.26011	1.17639						PRAD-6115396.0-Tumor-SM-7LGUI	Adenocarcinoma	0.333852	0.415599	GGT6: Gain				PRAD-6115396.0-Tumor-SM-7LGUI	Adenocarcinoma	10.502	3.52381	GGT7: Diploid
PRAD-6115397.0-Tumor-SM-7LGUJ	Adenocarcinoma	11.282	3.61847						PRAD-6115397.0-Tumor-SM-7LGUJ	Adenocarcinoma	9.13423	3.34117						PRAD-6115397.0-Tumor-SM-7LGUJ	Adenocarcinoma	3.45297	2.15477	GGT6: Diploid				PRAD-6115397.0-Tumor-SM-7LGUJ	Adenocarcinoma	10.2878	3.49669	GGT7: Diploid
PRAD-6115398.0-Tumor-SM-7LGUK	Adenocarcinoma	1.71815	1.44262						PRAD-6115398.0-Tumor-SM-7LGUK	Adenocarcinoma	3.77904	2.25672						PRAD-6115398.0-Tumor-SM-7LGUK	Adenocarcinoma	0	0	GGT6: Diploid				PRAD-6115398.0-Tumor-SM-7LGUK	Adenocarcinoma	0.829632	0.871554	GGT7: Diploid
PRAD-6115399.0-Tumor-SM-7LGUL	Adenocarcinoma	5.87658	2.78169						PRAD-6115399.0-Tumor-SM-7LGUL	Adenocarcinoma	24.1374	4.65176						PRAD-6115399.0-Tumor-SM-7LGUL	Adenocarcinoma	0	0	GGT6: Diploid				PRAD-6115399.0-Tumor-SM-7LGUL	Adenocarcinoma	12.3193	3.73544	GGT7: Amplification
PRAD-6115400.0-Tumor-SM-7LGUM	Adenocarcinoma	49.5007	5.65823						PRAD-6115400.0-Tumor-SM-7LGUM	Adenocarcinoma	25.3955	4.72222						PRAD-6115400.0-Tumor-SM-7LGUM	Adenocarcinoma	5.82403	2.77062	GGT6: Shallow Deletion				PRAD-6115400.0-Tumor-SM-7LGUM	Adenocarcinoma	2.78385	1.91985	GGT7: Diploid
PRAD-6115400.0-Tumor-SM-7LGUN	Adenocarcinoma	58.9799	5.90641						PRAD-6115400.0-Tumor-SM-7LGUN	Adenocarcinoma	35.6641	5.1963						PRAD-6115400.0-Tumor-SM-7LGUN	Adenocarcinoma	5.00263	2.58559	GGT6: Shallow Deletion				PRAD-6115400.0-Tumor-SM-7LGUN	Adenocarcinoma	3.37067	2.12786	GGT7: Diploid
PRAD-6115402.0-Tumor-SM-7LGUP	Adenocarcinoma	353.76	8.4707						PRAD-6115402.0-Tumor-SM-7LGUP	Adenocarcinoma	2.11682	1.64008						PRAD-6115402.0-Tumor-SM-7LGUP	Adenocarcinoma	1.65272	1.40747	GGT6: Diploid				PRAD-6115402.0-Tumor-SM-7LGUP	Adenocarcinoma	6.52063	2.91085	GGT7: Diploid
PRAD-6115427.0-Tumor-SM-B2XRT	Adenocarcinoma	3.44417	2.15191						PRAD-6115427.0-Tumor-SM-B2XRT	Adenocarcinoma	3.89491	2.29128						PRAD-6115427.0-Tumor-SM-B2XRT	Adenocarcinoma	1.52956	1.33888	GGT6: Shallow Deletion				PRAD-6115427.0-Tumor-SM-B2XRT	Adenocarcinoma	2.73785	1.90221	GGT7: Diploid
PRAD-6115592.0-Tumor-SM-B2XRU	Adenocarcinoma	26.7403	4.79391						PRAD-6115592.0-Tumor-SM-B2XRU	Adenocarcinoma	14.7477	3.97707						PRAD-6115592.0-Tumor-SM-B2XRU	Adenocarcinoma	0.271043	0.346013	GGT6: Diploid				PRAD-6115592.0-Tumor-SM-B2XRU	Adenocarcinoma	18.3542	4.27457	GGT7: Diploid
PRAD-6115593.0-Tumor-SM-B2XRV	Adenocarcinoma	188.768	7.56809						PRAD-6115593.0-Tumor-SM-B2XRV	Adenocarcinoma	1.2751	1.18593						PRAD-6115593.0-Tumor-SM-B2XRV	Adenocarcinoma	38.8488	5.31646	GGT6: Diploid				PRAD-6115593.0-Tumor-SM-B2XRV	Adenocarcinoma	13.495	3.85748	GGT7: Diploid
PRAD-6115594.0-Tumor-SM-B2XRW	Adenocarcinoma	3.48841	2.1662						PRAD-6115594.0-Tumor-SM-B2XRW	Adenocarcinoma	6.19038	2.84607						PRAD-6115594.0-Tumor-SM-B2XRW	Adenocarcinoma	0.01266	0.0181499	GGT6: Shallow Deletion				PRAD-6115594.0-Tumor-SM-B2XRW	Adenocarcinoma	9.09122	3.33503	GGT7: Diploid
PRAD-6115595.0-Tumor-SM-B2XRY	Adenocarcinoma	51.5229	5.71488						PRAD-6115595.0-Tumor-SM-B2XRY	Adenocarcinoma	7.52572	3.09182						PRAD-6115595.0-Tumor-SM-B2XRY	Adenocarcinoma	4.27496	2.39916	GGT6: Diploid				PRAD-6115595.0-Tumor-SM-B2XRY	Adenocarcinoma	17.5005	4.20949	GGT7: Diploid
PRAD-6115596.0-Tumor-SM-B2XS1	Adenocarcinoma	73.1991	6.21333						PRAD-6115596.0-Tumor-SM-B2XS1	Adenocarcinoma	2.10833	1.63614						PRAD-6115596.0-Tumor-SM-B2XS1	Adenocarcinoma	0.011028	0.015823	GGT6: Diploid				PRAD-6115596.0-Tumor-SM-B2XS1	Adenocarcinoma	0.344877	0.427474	GGT7: Diploid
PRAD-6115598.0-Tumor-SM-B2XS3	Adenocarcinoma	11.4509	3.63817						PRAD-6115598.0-Tumor-SM-B2XS3	Adenocarcinoma	10.6758	3.54545						PRAD-6115598.0-Tumor-SM-B2XS3	Adenocarcinoma	0.108895	0.149123	GGT6: Shallow Deletion				PRAD-6115598.0-Tumor-SM-B2XS3	Adenocarcinoma	2.20716	1.6813	GGT7: Diploid
PRAD-6115599.0-Tumor-SM-B2XS4	Adenocarcinoma	3.66151	2.2208						PRAD-6115599.0-Tumor-SM-B2XS4	Adenocarcinoma	98.54	6.6372						PRAD-6115599.0-Tumor-SM-B2XS4	Adenocarcinoma	0	0	GGT6: Shallow Deletion				PRAD-6115599.0-Tumor-SM-B2XS4	Adenocarcinoma	2.49759	1.80636	GGT7: Diploid
PRAD-6115600.0-Tumor-SM-B2XS6	Adenocarcinoma	9.21801	3.35304						PRAD-6115600.0-Tumor-SM-B2XS6	Adenocarcinoma	41.9927	5.42602						PRAD-6115600.0-Tumor-SM-B2XS6	Adenocarcinoma	0.404755	0.490319	GGT6: Shallow Deletion				PRAD-6115600.0-Tumor-SM-B2XS6	Adenocarcinoma	3.17842	2.06296	GGT7: Diploid
PRAD-6115601.0-Tumor-SM-B2XS7	Adenocarcinoma	8.89417	3.30658						PRAD-6115601.0-Tumor-SM-B2XS7	Adenocarcinoma	9.35577	3.37236						PRAD-6115601.0-Tumor-SM-B2XS7	Adenocarcinoma	0	0	GGT6: Deep Deletion				PRAD-6115601.0-Tumor-SM-B2XS7	Adenocarcinoma	1.58117	1.36803	GGT7: Gain
PRAD-6115603.0-Tumor-SM-B2XS8	Adenocarcinoma	15.6929	4.06116						PRAD-6115603.0-Tumor-SM-B2XS8	Adenocarcinoma	4.89846	2.56034						PRAD-6115603.0-Tumor-SM-B2XS8	Adenocarcinoma	0.031474	0.0447075	GGT6: Diploid				PRAD-6115603.0-Tumor-SM-B2XS8	Adenocarcinoma	2.69758	1.88658	GGT7: Diploid
PRAD-6115604.0-Tumor-SM-B2XS9	Adenocarcinoma	19.7351	4.374						PRAD-6115604.0-Tumor-SM-B2XS9	Adenocarcinoma	6.57379	2.92102						PRAD-6115604.0-Tumor-SM-B2XS9	Adenocarcinoma	3.27034	2.09435	GGT6: Shallow Deletion				PRAD-6115604.0-Tumor-SM-B2XS9	Adenocarcinoma	6.45826	2.89884	GGT7: Diploid
PROS01448-1115161-Tumor-SM-5SGU1	Adenocarcinoma	16.4175	4.12247						PROS01448-1115161-Tumor-SM-5SGU1	Adenocarcinoma	6.25945	2.85986						PROS01448-1115161-Tumor-SM-5SGU1	Adenocarcinoma	6.06506	2.8207	GGT6: Diploid				PROS01448-1115161-Tumor-SM-5SGU1	Adenocarcinoma	10.9254	3.57597	GGT7: Diploid
PROS01448-1115183-Tumor-SM-5SGU3	Adenocarcinoma	14.3579	3.94091						PROS01448-1115183-Tumor-SM-5SGU3	Adenocarcinoma	27.4324	4.82947						PROS01448-1115183-Tumor-SM-5SGU3	Adenocarcinoma	0.09102	0.125678	GGT6: Shallow Deletion				PROS01448-1115183-Tumor-SM-5SGU3	Adenocarcinoma	4.82958	2.54339	GGT7: Diploid
PROS01448-1115202-Tumor-SM-5SGU5	Adenocarcinoma	101.977	6.68618						PROS01448-1115202-Tumor-SM-5SGU5	Adenocarcinoma	14.0992	3.9164						PROS01448-1115202-Tumor-SM-5SGU5	Adenocarcinoma	0.006705	0.00964098	GGT6: Shallow Deletion				PROS01448-1115202-Tumor-SM-5SGU5	Adenocarcinoma	23.4747	4.61322	GGT7: Shallow Deletion
PROS01448-1115244-Tumor-SM-5SGU6	Adenocarcinoma	2.41415	1.77153						PROS01448-1115244-Tumor-SM-5SGU6	Adenocarcinoma	15.9495	4.08317						PROS01448-1115244-Tumor-SM-5SGU6	Adenocarcinoma	0.007135	0.0102571	GGT6: Diploid				PROS01448-1115244-Tumor-SM-5SGU6	Adenocarcinoma	2.74376	1.90449	GGT7: Diploid
PROS01448-6115219-Tumor-SM-67ERS	Adenocarcinoma	4.57953	2.48014						PROS01448-6115219-Tumor-SM-67ERS	Adenocarcinoma	6.87068	2.97649						PROS01448-6115219-Tumor-SM-67ERS	Adenocarcinoma	0.014122	0.0202312	GGT6: Diploid				PROS01448-6115219-Tumor-SM-67ERS	Adenocarcinoma	5.42223	2.68308	GGT7: Diploid
PROS01448-6115224-Tumor-SM-67ERT	Adenocarcinoma	36.9282	5.2452						PROS01448-6115224-Tumor-SM-67ERT	Adenocarcinoma	4.055	2.33771						PROS01448-6115224-Tumor-SM-67ERT	Adenocarcinoma	0	0	GGT6: Shallow Deletion				PROS01448-6115224-Tumor-SM-67ERT	Adenocarcinoma	2.73617	1.90156	GGT7: Shallow Deletion
PROS01448-6115227-Tumor-SM-67ERU	Adenocarcinoma	0.708885	0.773055						PROS01448-6115227-Tumor-SM-67ERU	Adenocarcinoma	2.28231	1.71471						PROS01448-6115227-Tumor-SM-67ERU	Adenocarcinoma	0	0	GGT6: Diploid				PROS01448-6115227-Tumor-SM-67ERU	Adenocarcinoma	15.0828	4.00745	GGT7: Diploid
PROS01448-6115233-Tumor-SM-67ERW	Adenocarcinoma	26.6562	4.78953						PROS01448-6115233-Tumor-SM-67ERW	Adenocarcinoma	5.7327	2.75118						PROS01448-6115233-Tumor-SM-67ERW	Adenocarcinoma	4.17897	2.37267	GGT6: Shallow Deletion				PROS01448-6115233-Tumor-SM-67ERW	Adenocarcinoma	6.63011	2.9317	GGT7: Diploid
PROS01448-6115234-Tumor-SM-67ERX	Adenocarcinoma	50.4125	5.68405						PROS01448-6115234-Tumor-SM-67ERX	Adenocarcinoma	17.5585	4.21401						PROS01448-6115234-Tumor-SM-67ERX	Adenocarcinoma	0.178057	0.236409	GGT6: Shallow Deletion				PROS01448-6115234-Tumor-SM-67ERX	Adenocarcinoma	3.8861	2.28868	GGT7: Diploid
PROS01448-6115235-Tumor-SM-67ERY	Adenocarcinoma	24.0858	4.6488						PROS01448-6115235-Tumor-SM-67ERY	Adenocarcinoma	60.478	5.942						PROS01448-6115235-Tumor-SM-67ERY	Adenocarcinoma	0.710255	0.774211	GGT6: Diploid				PROS01448-6115235-Tumor-SM-67ERY	Adenocarcinoma	23.1844	4.596	GGT7: Amplification
PROS01448-6115242-Tumor-SM-67ES1	Adenocarcinoma	14.3565	3.94078						PROS01448-6115242-Tumor-SM-67ES1	Adenocarcinoma	12.8973	3.79674						PROS01448-6115242-Tumor-SM-67ES1	Adenocarcinoma	3.62734	2.21018	GGT6: Shallow Deletion				PROS01448-6115242-Tumor-SM-67ES1	Adenocarcinoma	4.30971	2.40863	GGT7: Diploid
PROS01448-6115247-Tumor-SM-67ES2	Adenocarcinoma	130.513	7.03906						PROS01448-6115247-Tumor-SM-67ES2	Adenocarcinoma	30.2214	4.96446						PROS01448-6115247-Tumor-SM-67ES2	Adenocarcinoma	0.023713	0.0338113	GGT6: Shallow Deletion				PROS01448-6115247-Tumor-SM-67ES2	Adenocarcinoma	3.30486	2.10597	GGT7: Diploid
PROS01448-6115250-Tumor-SM-67ES5	Adenocarcinoma	71.1142	6.17221						PROS01448-6115250-Tumor-SM-67ES5	Adenocarcinoma	1.83982	1.5058						PROS01448-6115250-Tumor-SM-67ES5	Adenocarcinoma	0.279466	0.355542	GGT6: Diploid				PROS01448-6115250-Tumor-SM-67ES5	Adenocarcinoma	15.4916	4.04366	GGT7: Diploid
PROS01448-6115251-Tumor-SM-67ES6	Adenocarcinoma	14.8682	3.98807						PROS01448-6115251-Tumor-SM-67ES6	Adenocarcinoma	11.0965	3.59652						PROS01448-6115251-Tumor-SM-67ES6	Adenocarcinoma	2.79774	1.92514	GGT6: Diploid				PROS01448-6115251-Tumor-SM-67ES6	Adenocarcinoma	4.31447	2.40993	GGT7: Diploid
PROS10448-01115374-Tumor-SM-7LYLG	Adenocarcinoma	1.87128	1.52169						PROS10448-01115374-Tumor-SM-7LYLG	Adenocarcinoma	137.652	7.11533						PROS10448-01115374-Tumor-SM-7LYLG	Adenocarcinoma	0.085745	0.118685	GGT6: Diploid				PROS10448-01115374-Tumor-SM-7LYLG	Adenocarcinoma	11.7613	3.6737	GGT7: Diploid
PROS10448-1115154-Tumor-SM-5EEBM	Adenocarcinoma	7.58945	3.10257						PROS10448-1115154-Tumor-SM-5EEBM	Adenocarcinoma	9.07577	3.33282						PROS10448-1115154-Tumor-SM-5EEBM	Adenocarcinoma	0.021623	0.0308629	GGT6: Diploid				PROS10448-1115154-Tumor-SM-5EEBM	Adenocarcinoma	5.77271	2.75973	GGT7: Gain
PROS10448-1115156-Tumor-SM-5EEBN	Adenocarcinoma	53.4727	5.76746						PROS10448-1115156-Tumor-SM-5EEBN	Adenocarcinoma	29.6989	4.94012						PROS10448-1115156-Tumor-SM-5EEBN	Adenocarcinoma	0	0	GGT6: Shallow Deletion				PROS10448-1115156-Tumor-SM-5EEBN	Adenocarcinoma	2.81851	1.93301	GGT7: Shallow Deletion
PROS10448-1115157-Tumor-SM-5EEBO	Adenocarcinoma	11.9912	3.69946						PROS10448-1115157-Tumor-SM-5EEBO	Adenocarcinoma	35.6069	5.19404						PROS10448-1115157-Tumor-SM-5EEBO	Adenocarcinoma	0.093905	0.129487	GGT6: Diploid				PROS10448-1115157-Tumor-SM-5EEBO	Adenocarcinoma	6.76135	2.95631	GGT7: Diploid
PROS12319B-SU2C-06115115-Tumor-SM-4W2NA	Adenocarcinoma	22.9969	4.58478						PROS12319B-SU2C-06115115-Tumor-SM-4W2NA	Adenocarcinoma	5.70254	2.74471						PROS12319B-SU2C-06115115-Tumor-SM-4W2NA	Adenocarcinoma	0.420365	0.506262	GGT6: Gain				PROS12319B-SU2C-06115115-Tumor-SM-4W2NA	Adenocarcinoma	1.12094	1.0847	GGT7: Diploid
PROS12319B-SU2C-06115117-Tumor-SM-4W2NC	Adenocarcinoma	1.57393	1.36398						PROS12319B-SU2C-06115117-Tumor-SM-4W2NC	Adenocarcinoma	14.9559	3.99601						PROS12319B-SU2C-06115117-Tumor-SM-4W2NC	Adenocarcinoma	0.010431	0.0149708	GGT6: Diploid				PROS12319B-SU2C-06115117-Tumor-SM-4W2NC	Adenocarcinoma	5.62985	2.72898	GGT7: Diploid
PROS12319B-SU2C-06115118-Tumor-SM-4W2ND	Adenocarcinoma	44.3979	5.50455						PROS12319B-SU2C-06115118-Tumor-SM-4W2ND	Adenocarcinoma	24.103	4.64979						PROS12319B-SU2C-06115118-Tumor-SM-4W2ND	Adenocarcinoma	0.172288	0.229327	GGT6: Diploid				PROS12319B-SU2C-06115118-Tumor-SM-4W2ND	Adenocarcinoma	1.74802	1.45839	GGT7: Shallow Deletion
PROS12319B-SU2C-06115122-Tumor-SM-4W2NH	Adenocarcinoma	4.59214	2.4834						PROS12319B-SU2C-06115122-Tumor-SM-4W2NH	Adenocarcinoma	54.7503	5.80091						PROS12319B-SU2C-06115122-Tumor-SM-4W2NH	Adenocarcinoma	0.027566	0.0392311	GGT6: Shallow Deletion				PROS12319B-SU2C-06115122-Tumor-SM-4W2NH	Adenocarcinoma	4.77307	2.52934	GGT7: Diploid
PROS12319B-SU2C-06115123-Tumor-SM-4W2NI	Adenocarcinoma	12.9939	3.80673						PROS12319B-SU2C-06115123-Tumor-SM-4W2NI	Adenocarcinoma	19.1677	4.33397						PROS12319B-SU2C-06115123-Tumor-SM-4W2NI	Adenocarcinoma	0.845463	0.883983	GGT6: Shallow Deletion				PROS12319B-SU2C-06115123-Tumor-SM-4W2NI	Adenocarcinoma	2.48115	1.79956	GGT7: Diploid
SC_9007-Tumor	Adenocarcinoma	3.64798	2.2166						SC_9007-Tumor	Adenocarcinoma	58.0686	5.88432						SC_9007-Tumor	Adenocarcinoma	0	0	GGT6: Diploid				SC_9007-Tumor	Adenocarcinoma	5.29144	2.65339	GGT7: Diploid
SC_9012-Tumor	Adenocarcinoma	22.3235	4.54371						SC_9012-Tumor	Adenocarcinoma	11.432	3.63599						SC_9012-Tumor	Adenocarcinoma	5.70433	2.74509	GGT6: Shallow Deletion				SC_9012-Tumor	Adenocarcinoma	10.4259	3.51424	GGT7: Diploid
SC_9016-Tumor	Adenocarcinoma	10.5991	3.53594						SC_9016-Tumor	Adenocarcinoma	16.534	4.13208						SC_9016-Tumor	Adenocarcinoma	0.027284	0.0388351	GGT6: Diploid				SC_9016-Tumor	Adenocarcinoma	0.584612	0.66413	GGT7: Gain
SC_9016_T	Adenocarcinoma	84.5611	6.41888						SC_9016_T	Adenocarcinoma	27.6424	4.84008						SC_9016_T	Adenocarcinoma	2.47437	1.79675	GGT6: Diploid				SC_9016_T	Adenocarcinoma	4.24759	2.39166	GGT7: Gain
SC_9017-Tumor	Adenocarcinoma	34.1038	5.13356						SC_9017-Tumor	Adenocarcinoma	14.7496	3.97724						SC_9017-Tumor	Adenocarcinoma	2.34515	1.74207	GGT6: Gain				SC_9017-Tumor	Adenocarcinoma	12.2453	3.7274	GGT7: Gain
SC_9018-Tumor	Adenocarcinoma	69.9496	6.14872						SC_9018-Tumor	Adenocarcinoma	9.63716	3.41104						SC_9018-Tumor	Adenocarcinoma	0.011186	0.0160484	GGT6: Diploid				SC_9018-Tumor	Adenocarcinoma	0.751463	0.808561	GGT7: Deep Deletion
SC_9019-Tumor	Adenocarcinoma	117.23	6.88545						SC_9019-Tumor	Adenocarcinoma	62.1619	5.98098						SC_9019-Tumor	Adenocarcinoma	0.342111	0.424504	GGT6: Diploid				SC_9019-Tumor	Adenocarcinoma	4.26223	2.39568	GGT7: Diploid
SC_9022-Tumor	Adenocarcinoma	29.1992	4.91644						SC_9022-Tumor	Adenocarcinoma	7.86506	3.14813						SC_9022-Tumor	Adenocarcinoma	5.73115	2.75085	GGT6: Diploid				SC_9022-Tumor	Adenocarcinoma	7.85724	3.14686	GGT7: Diploid
SC_9023-Tumor	Adenocarcinoma	15.6443	4.05695						SC_9023-Tumor	Adenocarcinoma	45.2965	5.53283						SC_9023-Tumor	Adenocarcinoma	0.360359	0.443987	GGT6: Shallow Deletion				SC_9023-Tumor	Adenocarcinoma	8.09405	3.18492	GGT7: Diploid
SC_9026-Tumor	Adenocarcinoma	186.5	7.55075						SC_9026-Tumor	Adenocarcinoma	39.3156	5.33326						SC_9026-Tumor	Adenocarcinoma	0.326638	0.407775	GGT6: Shallow Deletion				SC_9026-Tumor	Adenocarcinoma	3.99597	2.32077	GGT7: Diploid
SC_9028-Tumor	Adenocarcinoma	40.1651	5.36335						SC_9028-Tumor	Adenocarcinoma	8.59358	3.26207						SC_9028-Tumor	Adenocarcinoma	2.49095	1.80362	GGT6: Shallow Deletion				SC_9028-Tumor	Adenocarcinoma	1.16164	1.11212	GGT7: Diploid
SC_9029-Tumor	Adenocarcinoma	4.67276	2.50405						SC_9029-Tumor	Adenocarcinoma	1.37356	1.24705						SC_9029-Tumor	Adenocarcinoma	1.55372	1.3526	GGT6: Shallow Deletion				SC_9029-Tumor	Adenocarcinoma	10.081	3.47001	GGT7: Diploid
SC_9030-Tumor	Adenocarcinoma	38.3225	5.29728						SC_9030-Tumor	Adenocarcinoma	2.62158	1.85662						SC_9030-Tumor	Adenocarcinoma	0.033689	0.0478022	GGT6: Shallow Deletion				SC_9030-Tumor	Adenocarcinoma	7.85255	3.14609	GGT7: Gain
SC_9031-TM	Adenocarcinoma	15.6784	4.05991						SC_9031-TM	Adenocarcinoma	22.1003	4.52984						SC_9031-TM	Adenocarcinoma	2.07631	1.6212	GGT6: Shallow Deletion				SC_9031-TM	Adenocarcinoma	7.85536	3.14655	GGT7: Diploid
SC_9032-Tumor	Adenocarcinoma	1.33877	1.22575						SC_9032-Tumor	Adenocarcinoma	1.47823	1.30931						SC_9032-Tumor	Adenocarcinoma	0.126975	0.172456	GGT6: Gain				SC_9032-Tumor	Adenocarcinoma	17.4822	4.20806	GGT7: Diploid
SC_9034-Tumor	Adenocarcinoma	3.86437	2.28225						SC_9034-Tumor	Adenocarcinoma	85.8612	6.44064						SC_9034-Tumor	Adenocarcinoma	0.010492	0.0150579	GGT6: Diploid				SC_9034-Tumor	Adenocarcinoma	7.88644	3.15161	GGT7: Diploid
SC_9036-Tumor	Adenocarcinoma	12.4145	3.74573						SC_9036-Tumor	Adenocarcinoma	50.1959	5.67796						SC_9036-Tumor	Adenocarcinoma	0.174548	0.232106	GGT6: Shallow Deletion				SC_9036-Tumor	Adenocarcinoma	8.70052	3.27806	GGT7: Diploid
SC_9037-Tumor	Adenocarcinoma	88.4156	6.48245						SC_9037-Tumor	Adenocarcinoma	10.9289	3.57639						SC_9037-Tumor	Adenocarcinoma	1.71068	1.43865	GGT6: Diploid				SC_9037-Tumor	Adenocarcinoma	2.38925	1.76097	GGT7: Diploid
SC_9038-Tumor	Adenocarcinoma	7.59087	3.1028						SC_9038-Tumor	Adenocarcinoma	59.2778	5.91356						SC_9038-Tumor	Adenocarcinoma	0.074995	0.10433	GGT6: Gain				SC_9038-Tumor	Adenocarcinoma	5.73274	2.75119	GGT7: Diploid
SC_9043-Tumor	Adenocarcinoma	55.7519	5.8266						SC_9043-Tumor	Adenocarcinoma	28.8812	4.90117						SC_9043-Tumor	Adenocarcinoma	1.11293	1.07924	GGT6: Shallow Deletion				SC_9043-Tumor	Adenocarcinoma	9.90359	3.44673	GGT7: Diploid
SC_9046-Tumor	Adenocarcinoma	61.4047	5.96358						SC_9046-Tumor	Adenocarcinoma	5.11132	2.61148						SC_9046-Tumor	Adenocarcinoma	0.245347	0.316548	GGT6: Diploid				SC_9046-Tumor	Adenocarcinoma	1.29727	1.19992	GGT7: Diploid
SC_9047-Tumor	Adenocarcinoma	6.22039	2.85208						SC_9047-Tumor	Adenocarcinoma	14.9034	3.99126						SC_9047-Tumor	Adenocarcinoma	0.040103	0.0567264	GGT6: Diploid				SC_9047-Tumor	Adenocarcinoma	4.99319	2.58332	GGT7: Diploid
SC_9049-Tumor	Adenocarcinoma	6.22495	2.85299						SC_9049-Tumor	Adenocarcinoma	38.6481	5.30918						SC_9049-Tumor	Adenocarcinoma	0.029004	0.0412486	GGT6: Diploid				SC_9049-Tumor	Adenocarcinoma	3.4265	2.14617	GGT7: Diploid
SC_9050-Tumor	Adenocarcinoma	3.36198	2.12498						SC_9050-Tumor	Adenocarcinoma	5.49503	2.69934						SC_9050-Tumor	Adenocarcinoma	0.087189	0.120603	GGT6: Shallow Deletion				SC_9050-Tumor	Adenocarcinoma	4.05378	2.33736	GGT7: Diploid
SC_9054-Tumor	Adenocarcinoma	91.4557	6.53069						SC_9054-Tumor	Adenocarcinoma	5.21131	2.6349						SC_9054-Tumor	Adenocarcinoma	0.197632	0.260185	GGT6: Diploid				SC_9054-Tumor	Adenocarcinoma	11.9739	3.69754	GGT7: Diploid
SC_9055-Tumor	Adenocarcinoma	11.4726	3.64069						SC_9055-Tumor	Adenocarcinoma	48.7596	5.6369						SC_9055-Tumor	Adenocarcinoma	0.131222	0.177882	GGT6: Diploid				SC_9055-Tumor	Adenocarcinoma	4.14698	2.36373	GGT7: Gain
SC_9057-Tumor	Adenocarcinoma	48.2887	5.62319						SC_9057-Tumor	Adenocarcinoma	11.2302	3.61238						SC_9057-Tumor	Adenocarcinoma	3.8399	2.27498	GGT6: Diploid				SC_9057-Tumor	Adenocarcinoma	1.39919	1.26255	GGT7: Diploid
SC_9058-Tumor	Adenocarcinoma	4.26947	2.39766						SC_9058-Tumor	Adenocarcinoma	13.9725	3.90424						SC_9058-Tumor	Adenocarcinoma	0.199574	0.262522	GGT6: Diploid				SC_9058-Tumor	Adenocarcinoma	2.43209	1.77909	GGT7: Shallow Deletion
SC_9059-Tumor	Adenocarcinoma	7.01729	3.00312						SC_9059-Tumor	Adenocarcinoma	15.3977	4.03542						SC_9059-Tumor	Adenocarcinoma	0	0	GGT6: Gain				SC_9059-Tumor	Adenocarcinoma	7.7011	3.1212	GGT7: Gain
SC_9060-Tumor	Adenocarcinoma	45.6879	5.54498						SC_9060-Tumor	Adenocarcinoma	20.9123	4.45367						SC_9060-Tumor	Adenocarcinoma	22.5602	4.55828	GGT6: Diploid				SC_9060-Tumor	Adenocarcinoma	7.4425	3.07767	GGT7: Diploid
SC_9061-Tumor	Adenocarcinoma	16.6317	4.1401						SC_9061-Tumor	Adenocarcinoma	13.8664	3.89399						SC_9061-Tumor	Adenocarcinoma	0.029738	0.0422773	GGT6: Shallow Deletion				SC_9061-Tumor	Adenocarcinoma	3.78007	2.25703	GGT7: Diploid
SC_9062-Tumor	Adenocarcinoma	2.87532	1.95431						SC_9062-Tumor	Adenocarcinoma	10.015	3.4614						SC_9062-Tumor	Adenocarcinoma	0.052896	0.0743629	GGT6: Diploid				SC_9062-Tumor	Adenocarcinoma	2.02172	1.59537	GGT7: Diploid
SC_9063-Tumor	Adenocarcinoma	38.8825	5.31769						SC_9063-Tumor	Adenocarcinoma	18.7381	4.30291						SC_9063-Tumor	Adenocarcinoma	0.806887	0.853506	GGT6: Shallow Deletion				SC_9063-Tumor	Adenocarcinoma	29.3214	4.92226	GGT7: Diploid
SC_9068-Tumor	Adenocarcinoma	16.3078	4.11335						SC_9068-Tumor	Adenocarcinoma	29.2552	4.91911						SC_9068-Tumor	Adenocarcinoma	0.396917	0.482246	GGT6: Shallow Deletion				SC_9068-Tumor	Adenocarcinoma	3.02522	2.00907	GGT7: Gain
SC_9069_T	Adenocarcinoma	6.94775	2.99055						SC_9069_T	Adenocarcinoma	5.98084	2.8034						SC_9069_T	Adenocarcinoma	0.019483	0.0278377	GGT6: Shallow Deletion				SC_9069_T	Adenocarcinoma	2.87707	1.95497	GGT7: Diploid
SC_9072-TM	Adenocarcinoma	59.4813	5.91842						SC_9072-TM	Adenocarcinoma	2.76664	1.91328						SC_9072-TM	Adenocarcinoma	0.012648	0.0181328	GGT6: Diploid				SC_9072-TM	Adenocarcinoma	7.94694	3.16139	GGT7: Diploid
SC_9073-TM	Adenocarcinoma	42.5248	5.44376						SC_9073-TM	Adenocarcinoma	23.1817	4.59584						SC_9073-TM	Adenocarcinoma	0.583209	0.662852	GGT6: Diploid				SC_9073-TM	Adenocarcinoma	5.46742	2.69319	GGT7: Diploid
SC_9080-TM	Adenocarcinoma	1.772	1.47093						SC_9080-TM	Adenocarcinoma	49.2386	5.65072						SC_9080-TM	Adenocarcinoma	0	0	GGT6: Shallow Deletion				SC_9080-TM	Adenocarcinoma	5.72731	2.75003	GGT7: Diploid
SC_9081-TM	Adenocarcinoma	2.32962	1.73536						SC_9081-TM	Adenocarcinoma	11.3133	3.62214						SC_9081-TM	Adenocarcinoma	2.86598	1.95083	GGT6: Diploid				SC_9081-TM	Adenocarcinoma	10.4689	3.51966	GGT7: Diploid
SC_9083-TM	Adenocarcinoma	3.67526	2.22505						SC_9083-TM	Adenocarcinoma	38.5096	5.30413						SC_9083-TM	Adenocarcinoma	0.122546	0.166775	GGT6: Shallow Deletion				SC_9083-TM	Adenocarcinoma	13.3148	3.83944	GGT7: Diploid
SC_9086-TM	Adenocarcinoma	33.6807	5.11606						SC_9086-TM	Adenocarcinoma	54.212	5.78691						SC_9086-TM	Adenocarcinoma	6.81202	2.9657	GGT6: Shallow Deletion				SC_9086-TM	Adenocarcinoma	4.99436	2.58361	GGT7: Diploid
SC_9091-TM	Adenocarcinoma	25.7378	4.74081						SC_9091-TM	Adenocarcinoma	3.66437	2.22168						SC_9091-TM	Adenocarcinoma	13.8249	3.88995	GGT6: Diploid				SC_9091-TM	Adenocarcinoma	19.5768	4.36295	GGT7: Diploid
SC_9092-TM	Adenocarcinoma	43.7755	5.48464						SC_9092-TM	Adenocarcinoma	41.2922	5.40232						SC_9092-TM	Adenocarcinoma	0	0	GGT6: Shallow Deletion				SC_9092-TM	Adenocarcinoma	4.4057	2.43448	GGT7: Diploid
SC_9093-TM	Adenocarcinoma	6.74893	2.954						SC_9093-TM	Adenocarcinoma	12.9349	3.80063						SC_9093-TM	Adenocarcinoma	0	0	GGT6: Diploid				SC_9093-TM	Adenocarcinoma	2.43116	1.7787	GGT7: Gain
SC_9097-TM	Adenocarcinoma	121.693	6.93891						SC_9097-TM	Adenocarcinoma	6.20998	2.85						SC_9097-TM	Adenocarcinoma	1.19569	1.13467	GGT6: Shallow Deletion				SC_9097-TM	Adenocarcinoma	0.972698	0.98017	GGT7: Shallow Deletion
SC_9099-Tumor	Adenocarcinoma	63.7045	6.01579						SC_9099-Tumor	Adenocarcinoma	6.37601	2.88284						SC_9099-Tumor	Adenocarcinoma	13.4099	3.84899	GGT6: Shallow Deletion				SC_9099-Tumor	Adenocarcinoma	15.4095	4.03646	GGT7: Gain
SC_9100-Tumor	Adenocarcinoma	41.1965	5.39905						SC_9100-Tumor	Adenocarcinoma	29.1706	4.91507						SC_9100-Tumor	Adenocarcinoma	29.9736	4.95297	GGT6: Diploid				SC_9100-Tumor	Adenocarcinoma	7.31526	3.05576	GGT7: Diploid
SC_9103-Tumor	Adenocarcinoma	15.5328	4.04726						SC_9103-Tumor	Adenocarcinoma	6.76729	2.95741						SC_9103-Tumor	Adenocarcinoma	31.4109	5.01841	GGT6: Diploid				SC_9103-Tumor	Adenocarcinoma	45.5311	5.54012	GGT7: Gain
SC_9104-Tumor	Adenocarcinoma	24.0086	4.64435						SC_9104-Tumor	Adenocarcinoma	14.9828	3.99845						SC_9104-Tumor	Adenocarcinoma	0.378373	0.462966	GGT6: Shallow Deletion				SC_9104-Tumor	Adenocarcinoma	0.897016	0.923732	GGT7: Deep Deletion
SC_9105_Tumor	Adenocarcinoma	6.87063	2.97648						SC_9105_Tumor	Adenocarcinoma	14.8576	3.98711						SC_9105_Tumor	Adenocarcinoma	2.76198	1.91149	GGT6: Diploid				SC_9105_Tumor	Adenocarcinoma	5.17236	2.62582	GGT7: Diploid
SC_9107-Tumor	Adenocarcinoma	81.5801	6.36772						SC_9107-Tumor	Adenocarcinoma	4.35861	2.42186						SC_9107-Tumor	Adenocarcinoma	1.65292	1.40758	GGT6: Shallow Deletion				SC_9107-Tumor	Adenocarcinoma	8.25369	3.21003	GGT7: Gain
SC_9109-Tumor	Adenocarcinoma	71.9291	6.18842						SC_9109-Tumor	Adenocarcinoma	13.4774	3.85573						SC_9109-Tumor	Adenocarcinoma	0.005764	0.00829182	GGT6: Shallow Deletion				SC_9109-Tumor	Adenocarcinoma	2.38332	1.75844	GGT7: Diploid
SC_9118_Tumor	Adenocarcinoma	38.7518	5.31295						SC_9118_Tumor	Adenocarcinoma	39.8982	5.35397						SC_9118_Tumor	Adenocarcinoma	0.018803	0.0268751	GGT6: Shallow Deletion				SC_9118_Tumor	Adenocarcinoma	5.03615	2.59363	GGT7: Diploid
SC_9123_Tumor	Adenocarcinoma	11.7899	3.67693						SC_9123_Tumor	Adenocarcinoma	20.5635	4.43052						SC_9123_Tumor	Adenocarcinoma	0.747204	0.805048	GGT6: Diploid				SC_9123_Tumor	Adenocarcinoma	8.79639	3.29225	GGT7: Amplification
SC_9124_Tumor	Adenocarcinoma	33.5709	5.11149						SC_9124_Tumor	Adenocarcinoma	1.70601	1.43617						SC_9124_Tumor	Adenocarcinoma	0	0	GGT6: Shallow Deletion				SC_9124_Tumor	Adenocarcinoma	4.32339	2.41234	GGT7: Diploid
SC_9129_Tumor	Adenocarcinoma	46.4979	5.56979						SC_9129_Tumor	Adenocarcinoma	61.049	5.95534						SC_9129_Tumor	Adenocarcinoma	0	0	GGT6: Diploid				SC_9129_Tumor	Adenocarcinoma	6.5632	2.919	GGT7: Diploid
SC_9132_Tumor	Adenocarcinoma	9.09258	3.33522						SC_9132_Tumor	Adenocarcinoma	14.4603	3.9505						SC_9132_Tumor	Adenocarcinoma	0.010517	0.0150936	GGT6: Shallow Deletion				SC_9132_Tumor	Adenocarcinoma	1.04754	1.03389	GGT7: Diploid
SC_9137_Tumor	Adenocarcinoma	5.59082	2.72046						SC_9137_Tumor	Adenocarcinoma	12.0552	3.70655						SC_9137_Tumor	Adenocarcinoma	0.088282	0.122052	GGT6: Diploid				SC_9137_Tumor	Adenocarcinoma	3.53492	2.18108	GGT7: Diploid
SC_9139_Tumor	Adenocarcinoma	4.98904	2.58233						SC_9139_Tumor	Adenocarcinoma	58.1407	5.88608						SC_9139_Tumor	Adenocarcinoma	0	0	GGT6: Diploid				SC_9139_Tumor	Adenocarcinoma	2.98664	1.99517	GGT7: Diploid
SC_9140_Tumor	Adenocarcinoma	16.193	4.10375						SC_9140_Tumor	Adenocarcinoma	25.9977	4.75477						SC_9140_Tumor	Adenocarcinoma	0.344628	0.427207	GGT6: Shallow Deletion				SC_9140_Tumor	Adenocarcinoma	3.93012	2.30162	GGT7: Diploid
SC_9145_Tumor	Adenocarcinoma	18.7704	4.30527						SC_9145_Tumor	Adenocarcinoma	25.9691	4.75324						SC_9145_Tumor	Adenocarcinoma	8.40325	3.23316	GGT6: Diploid				SC_9145_Tumor	Adenocarcinoma	14.7546	3.9777	GGT7: Diploid
SC_9146_T	Adenocarcinoma	0.540091	0.623016						SC_9146_T	Adenocarcinoma	0.90798	0.932046						SC_9146_T	Adenocarcinoma	0.882052	0.912306	GGT6: Diploid				SC_9146_T	Adenocarcinoma	3.1193	2.0424	GGT7: Diploid
SC_9148_Tumor	Adenocarcinoma	35.2886	5.18145						SC_9148_Tumor	Adenocarcinoma	59.3054	5.91422						SC_9148_Tumor	Adenocarcinoma	0.05969	0.0836423	GGT6: Deep Deletion				SC_9148_Tumor	Adenocarcinoma	4.42805	2.44043	GGT7: Diploid
SC_9153_Tumor	Adenocarcinoma	67.6384	6.10094						SC_9153_Tumor	Adenocarcinoma	10.1038	3.47299						SC_9153_Tumor	Adenocarcinoma	0.006803	0.00978142	GGT6: Diploid				SC_9153_Tumor	Adenocarcinoma	9.09232	3.33519	GGT7: Gain
SC_9156_Tumor	Adenocarcinoma	8.21293	3.20366						SC_9156_Tumor	Adenocarcinoma	7.68219	3.11806						SC_9156_Tumor	Adenocarcinoma	3.87285	2.28477	GGT6: Diploid				SC_9156_Tumor	Adenocarcinoma	10.5361	3.52808	GGT7: Gain
SC_9163_Tumor	Adenocarcinoma	14.9189	3.99267						SC_9163_Tumor	Adenocarcinoma	4.67316	2.50415						SC_9163_Tumor	Adenocarcinoma	0.017614	0.0251904	GGT6: Diploid				SC_9163_Tumor	Adenocarcinoma	3.03456	2.01241	GGT7: Diploid
SC_9165_Tumor	Adenocarcinoma	2.03924	1.60371						SC_9165_Tumor	Adenocarcinoma	61.0119	5.95447						SC_9165_Tumor	Adenocarcinoma	0.006146	0.00883967	GGT6: Diploid				SC_9165_Tumor	Adenocarcinoma	7.83796	3.14371	GGT7: Diploid
SC_9175_T	Adenocarcinoma	45.2767	5.53221						SC_9175_T	Adenocarcinoma	9.13806	3.34171						SC_9175_T	Adenocarcinoma	0	0	GGT6: Diploid				SC_9175_T	Adenocarcinoma	0.587284	0.66656	GGT7: Diploid
SC_9176_T	Adenocarcinoma	75.7675	6.26242						SC_9176_T	Adenocarcinoma	22.5846	4.55978						SC_9176_T	Adenocarcinoma	6.13809	2.83554	GGT6: Diploid				SC_9176_T	Adenocarcinoma	7.53718	3.09376	GGT7: Diploid
SC_9178_T	Adenocarcinoma	1.81487	1.49307						SC_9178_T	Adenocarcinoma	9.14181	3.34224						SC_9178_T	Adenocarcinoma	12.5583	3.76111	GGT6: Diploid				SC_9178_T	Adenocarcinoma	1.14507	1.10103	GGT7: Diploid
SC_9181_T	Adenocarcinoma	8.88503	3.30524						SC_9181_T	Adenocarcinoma	1.38954	1.25673						SC_9181_T	Adenocarcinoma	0.230186	0.298876	GGT6: Diploid				SC_9181_T	Adenocarcinoma	7.38594	3.06797	GGT7: Gain
SC_9183_T	Adenocarcinoma	21.3756	4.48386						SC_9183_T	Adenocarcinoma	21.9876	4.52278						SC_9183_T	Adenocarcinoma	0.827926	0.870208	GGT6: Diploid				SC_9183_T	Adenocarcinoma	4.01299	2.32567	GGT7: Diploid
SC_9184_T	Adenocarcinoma	35.7184	5.19843						SC_9184_T	Adenocarcinoma	11.2521	3.61496						SC_9184_T	Adenocarcinoma	20.5743	4.43124	GGT6: Diploid				SC_9184_T	Adenocarcinoma	15.4529	4.04027	GGT7: Diploid
SC_9186_T	Adenocarcinoma	86.0106	6.44312						SC_9186_T	Adenocarcinoma	13.744	3.88206						SC_9186_T	Adenocarcinoma	0.008301	0.0119264	GGT6: Shallow Deletion				SC_9186_T	Adenocarcinoma	9.23028	3.35477	GGT7: Diploid
SC_9187_T	Adenocarcinoma	35.7071	5.19799						SC_9187_T	Adenocarcinoma	1.79634	1.48354						SC_9187_T	Adenocarcinoma	14.0124	3.90808	GGT6: Shallow Deletion				SC_9187_T	Adenocarcinoma	14.2582	3.93151	GGT7: Diploid
SC_9189_T	Adenocarcinoma	6.13638	2.83519						SC_9189_T	Adenocarcinoma	2.92867	1.97404						SC_9189_T	Adenocarcinoma	0	0	GGT6: Shallow Deletion				SC_9189_T	Adenocarcinoma	1.63043	1.3953	GGT7: Gain
SC_9190_T	Adenocarcinoma	30.4273	4.97395						SC_9190_T	Adenocarcinoma	12.8625	3.79311						SC_9190_T	Adenocarcinoma	0.906863	0.931201	GGT6: Diploid				SC_9190_T	Adenocarcinoma	7.48026	3.08411	GGT7: Gain
SC_9194_T	Adenocarcinoma	33.8734	5.12405						SC_9194_T	Adenocarcinoma	19.5167	4.35873						SC_9194_T	Adenocarcinoma	0.020629	0.0294585	GGT6: Shallow Deletion				SC_9194_T	Adenocarcinoma	3.36098	2.12465	GGT7: Diploid
TP_2001-Tumor	Adenocarcinoma	15.2593	4.02319						TP_2001-Tumor	Adenocarcinoma	52.3011	5.73609						TP_2001-Tumor	Adenocarcinoma	0.721078	0.783312	GGT6: Diploid				TP_2001-Tumor	Adenocarcinoma	22.0577	4.52717	GGT7: Diploid
TP_2009-Tumor	Adenocarcinoma	12.8428	3.79106						TP_2009-Tumor	Adenocarcinoma	36.1202	5.21413						TP_2009-Tumor	Adenocarcinoma	0	0	GGT6: Shallow Deletion				TP_2009-Tumor	Adenocarcinoma	5.08521	2.60531	GGT7: Diploid
TP_2010-Tumor	Adenocarcinoma	125.831	6.98676						TP_2010-Tumor	Adenocarcinoma	28.0406	4.86						TP_2010-Tumor	Adenocarcinoma	1.01556	1.01118	GGT6: Shallow Deletion				TP_2010-Tumor	Adenocarcinoma	10.2114	3.48689	GGT7: Diploid
TP_2032-Tumor	Adenocarcinoma	125.179	6.97933						TP_2032-Tumor	Adenocarcinoma	20.6183	4.43418						TP_2032-Tumor	Adenocarcinoma	0.007545	0.0108443	GGT6: Shallow Deletion				TP_2032-Tumor	Adenocarcinoma	7.08689	3.01558	GGT7: Diploid
TP_2054-TM	Adenocarcinoma	9.4749	3.38886						TP_2054-TM	Adenocarcinoma	21.2273	4.47426						TP_2054-TM	Adenocarcinoma	0.03525	0.0499792	GGT6: Shallow Deletion				TP_2054-TM	Adenocarcinoma	7.308	3.0545	GGT7: Diploid
TP_2060-TM	Adenocarcinoma	70.4751	6.15937						TP_2060-TM	Adenocarcinoma	38.7763	5.31384						TP_2060-TM	Adenocarcinoma	2.3975	1.76447	GGT6: Diploid				TP_2060-TM	Adenocarcinoma	15.1471	4.01321	GGT7: Diploid
TP_2061-TM	Adenocarcinoma	2.59336	1.84533						TP_2061-TM	Adenocarcinoma	13.9324	3.90038						TP_2061-TM	Adenocarcinoma	0.20497	0.268997	GGT6: Diploid				TP_2061-TM	Adenocarcinoma	11.3952	3.63171	GGT7: Diploid
TP_2064-TM	Adenocarcinoma	37.5897	5.27014						TP_2064-TM	Adenocarcinoma	16.147	4.09988						TP_2064-TM	Adenocarcinoma	0.114376	0.156236	GGT6: Diploid				TP_2064-TM	Adenocarcinoma	1.73097	1.44941	GGT7: Shallow Deletion
TP_2069_Tumor	Adenocarcinoma	55.9596	5.83187						TP_2069_Tumor	Adenocarcinoma	29.1071	4.91203						TP_2069_Tumor	Adenocarcinoma	0	0	GGT6: Shallow Deletion				TP_2069_Tumor	Adenocarcinoma	2.09386	1.62941	GGT7: Diploid
TP_2077_Tumor	Adenocarcinoma	55.6417	5.82379						TP_2077_Tumor	Adenocarcinoma	11.2365	3.61312						TP_2077_Tumor	Adenocarcinoma	0.006385	0.00918232	GGT6: Diploid				TP_2077_Tumor	Adenocarcinoma	1.24982	1.16981	GGT7: Diploid
TP_2078_Tumor	Adenocarcinoma	41.5646	5.41158						TP_2078_Tumor	Adenocarcinoma	7.68771	3.11898						TP_2078_Tumor	Adenocarcinoma	0.2094	0.274291	GGT6: Diploid				TP_2078_Tumor	Adenocarcinoma	3.59753	2.20086	GGT7: Diploid
TP_2081_T	Adenocarcinoma	46.1449	5.55903						TP_2081_T	Adenocarcinoma	18.2698	4.26827						TP_2081_T	Adenocarcinoma	0.531789	0.615218	GGT6: Shallow Deletion				TP_2081_T	Adenocarcinoma	9.22825	3.35449	GGT7: Diploid
TP_2093_T	Adenocarcinoma	8.8185	3.2955						TP_2093_T	Adenocarcinoma	3.36225	2.12507						TP_2093_T	Adenocarcinoma	0.017587	0.0251521	GGT6: Diploid				TP_2093_T	Adenocarcinoma	2.7194	1.89507	GGT7: Diploid
TP_2096_T	Adenocarcinoma	123.635	6.96157						TP_2096_T	Adenocarcinoma	9.85095	3.43975						TP_2096_T	Adenocarcinoma	0.047365	0.0667643	GGT6: Shallow Deletion				TP_2096_T	Adenocarcinoma	3.48744	2.16589	GGT7: Diploid
WCM209_Z2	Adenocarcinoma	18.5169	4.28665						WCM209_Z2	Adenocarcinoma	5.55277	2.71211						WCM209_Z2	Adenocarcinoma	0.020411	0.0291504	GGT6: Gain				WCM209_Z2	Adenocarcinoma	1.82026	1.49583	GGT7: Gain
WCM218_Z3	Adenocarcinoma	13.72	3.8797						WCM218_Z3	Adenocarcinoma	0.595787	0.674268						WCM218_Z3	Adenocarcinoma	0	0	GGT6: Shallow Deletion				WCM218_Z3	Adenocarcinoma	1.6267	1.39325	GGT7: Diploid
WCM258_Z2	Adenocarcinoma	22.5983	4.56061						WCM258_Z2	Adenocarcinoma	9.94318	3.45196						WCM258_Z2	Adenocarcinoma	0.036168	0.0512579	GGT6: Shallow Deletion				WCM258_Z2	Adenocarcinoma	2.96027	1.9856	GGT7: Diploid
WCM335_X1	Adenocarcinoma	64.6723	6.03721						WCM335_X1	Adenocarcinoma	0.256182	0.329046						WCM335_X1	Adenocarcinoma	0.361083	0.444755	GGT6: Diploid				WCM335_X1	Adenocarcinoma	3.25765	2.09006	GGT7: Gain
WCM393_Z3	Adenocarcinoma	6.91998	2.9855						WCM393_Z3	Adenocarcinoma	0.603223	0.680975						WCM393_Z3	Adenocarcinoma	5.67715	2.73923	GGT6: Diploid				WCM393_Z3	Adenocarcinoma	6.95543	2.99194	GGT7: Diploid
WCM4_X1	Adenocarcinoma	18.2879	4.26963						WCM4_X1	Adenocarcinoma	16.4873	4.12824						WCM4_X1	Adenocarcinoma	1.54946	1.35019	GGT6: Shallow Deletion				WCM4_X1	Adenocarcinoma	9.9214	3.44909	GGT7: Diploid
WCM89_X1	Adenocarcinoma	87.4676	6.46708						WCM89_X1	Adenocarcinoma	18.4082	4.2786						WCM89_X1	Adenocarcinoma	0.010156	0.0145781	GGT6: Diploid				WCM89_X1	Adenocarcinoma	4.88177	2.55625	GGT7: Gain
WCM91_Z1	Adenocarcinoma	11.634	3.65923						WCM91_Z1	Adenocarcinoma	5.64955	2.73326						WCM91_Z1	Adenocarcinoma	0.039914	0.0564642	GGT6: Gain				WCM91_Z1	Adenocarcinoma	1.43311	1.2828	GGT7: Gain
MO_1118-TM	Adenocarcinoma with NE features	2.92594	1.97304		1.53755e-07				MO_1118-TM	Adenocarcinoma with NE features	3.6895	2.22943		0.129551				MO_1118-TM	Adenocarcinoma with NE features	0.11746	0.160223	GGT6: Diploid	0.428992			MO_1118-TM	Adenocarcinoma with NE features	17.8074	4.23323	GGT7: Diploid	0.00959395
MO_1215-Tumor	Adenocarcinoma with NE features	3.49092	2.16701						MO_1215-Tumor	Adenocarcinoma with NE features	6.25757	2.85949						MO_1215-Tumor	Adenocarcinoma with NE features	9.47659	3.3891	GGT6: Shallow Deletion				MO_1215-Tumor	Adenocarcinoma with NE features	21.6827	4.50352	GGT7: Gain
MO_1460_Tumor	Adenocarcinoma with NE features	4.1518	2.36508						MO_1460_Tumor	Adenocarcinoma with NE features	3.97644	2.31511						MO_1460_Tumor	Adenocarcinoma with NE features	2.37658	1.75556	GGT6: Shallow Deletion				MO_1460_Tumor	Adenocarcinoma with NE features	21.0444	4.46234	GGT7: Diploid
MO_1469_T	Adenocarcinoma with NE features	1.3771	1.2492						MO_1469_T	Adenocarcinoma with NE features	19.9651	4.38992						MO_1469_T	Adenocarcinoma with NE features	0.083779	0.116071	GGT6: Shallow Deletion				MO_1469_T	Adenocarcinoma with NE features	25.0348	4.70237	GGT7: Diploid
PRAD-6115393.0-Tumor-SM-7LGUF	Adenocarcinoma with NE features	4.69066	2.50859						PRAD-6115393.0-Tumor-SM-7LGUF	Adenocarcinoma with NE features	3.72351	2.23986						PRAD-6115393.0-Tumor-SM-7LGUF	Adenocarcinoma with NE features	3.15202	2.05381	GGT6: Shallow Deletion				PRAD-6115393.0-Tumor-SM-7LGUF	Adenocarcinoma with NE features	2.08847	1.62689	GGT7: Diploid
PRAD-6115605.0-Tumor-SM-B2XSA	Adenocarcinoma with NE features	23.4088	4.60933						PRAD-6115605.0-Tumor-SM-B2XSA	Adenocarcinoma with NE features	55.8459	5.82898						PRAD-6115605.0-Tumor-SM-B2XSA	Adenocarcinoma with NE features	0.314572	0.394593	GGT6: Diploid				PRAD-6115605.0-Tumor-SM-B2XSA	Adenocarcinoma with NE features	8.85754	3.30123	GGT7: Diploid
PROS01448-6115237-Tumor-SM-67ERZ	Adenocarcinoma with NE features	3.06951	2.02485						PROS01448-6115237-Tumor-SM-67ERZ	Adenocarcinoma with NE features	3.67015	2.22347						PROS01448-6115237-Tumor-SM-67ERZ	Adenocarcinoma with NE features	0.060447	0.0846725	GGT6: Diploid				PROS01448-6115237-Tumor-SM-67ERZ	Adenocarcinoma with NE features	20.4304	4.42159	GGT7: Gain
PROS12319B-SU2C-06115114-Tumor-SM-4W2N9	Adenocarcinoma with NE features	24.3519	4.66402						PROS12319B-SU2C-06115114-Tumor-SM-4W2N9	Adenocarcinoma with NE features	4.54455	2.47107						PROS12319B-SU2C-06115114-Tumor-SM-4W2N9	Adenocarcinoma with NE features	4.09877	2.35015	GGT6: Diploid				PROS12319B-SU2C-06115114-Tumor-SM-4W2N9	Adenocarcinoma with NE features	3.95604	2.30919	GGT7: Diploid
SC_9126_Tumor	Adenocarcinoma with NE features	5.36646	2.67049						SC_9126_Tumor	Adenocarcinoma with NE features	6.88992	2.98001						SC_9126_Tumor	Adenocarcinoma with NE features	0.106851	0.146461	GGT6: Shallow Deletion				SC_9126_Tumor	Adenocarcinoma with NE features	19.2296	4.3384	GGT7: Diploid
MO_1084-Tumor	Inadequate for diagnosis	7.48402	3.08475						MO_1084-Tumor	Inadequate for diagnosis	6.01805	2.81107						MO_1084-Tumor	Inadequate for diagnosis	0	0	GGT6: Shallow Deletion				MO_1084-Tumor	Inadequate for diagnosis	11.3755	3.62942	GGT7: Diploid
MO_1179-Tumor	Inadequate for diagnosis	56.7105	5.85076						MO_1179-Tumor	Inadequate for diagnosis	62.4938	5.98854						MO_1179-Tumor	Inadequate for diagnosis	0.690131	0.757135	GGT6: Diploid				MO_1179-Tumor	Inadequate for diagnosis	3.82531	2.27062	GGT7: Diploid
MO_1221-Tumor	Inadequate for diagnosis	15.1039	4.00934						MO_1221-Tumor	Inadequate for diagnosis	19.6296	4.36664						MO_1221-Tumor	Inadequate for diagnosis	0.013965	0.0200079	GGT6: Shallow Deletion				MO_1221-Tumor	Inadequate for diagnosis	5.35379	2.66762	GGT7: Gain
MO_1336-TM	Inadequate for diagnosis	11.7243	3.66951						MO_1336-TM	Inadequate for diagnosis	38.9237	5.31917						MO_1336-TM	Inadequate for diagnosis	1.12011	1.08414	GGT6: Diploid				MO_1336-TM	Inadequate for diagnosis	11.4447	3.63746	GGT7: Gain
MO_1421_Tumor	Inadequate for diagnosis	12.5172	3.75672						MO_1421_Tumor	Inadequate for diagnosis	60.9444	5.9529						MO_1421_Tumor	Inadequate for diagnosis	0.738298	0.797675	GGT6: Diploid				MO_1421_Tumor	Inadequate for diagnosis	5.03456	2.59325	GGT7: Diploid
PRAD-01115467-Tumor-SM-6B2KD	Inadequate for diagnosis	7.33579	3.05932						PRAD-01115467-Tumor-SM-6B2KD	Inadequate for diagnosis	10.92	3.57531						PRAD-01115467-Tumor-SM-6B2KD	Inadequate for diagnosis	0	0	GGT6: Diploid				PRAD-01115467-Tumor-SM-6B2KD	Inadequate for diagnosis	2.46798	1.79409	GGT7: Diploid
PRAD-01115578-Tumor-SM-A56EA	Inadequate for diagnosis	11.8038	3.67849						PRAD-01115578-Tumor-SM-A56EA	Inadequate for diagnosis	50.6596	5.69097						PRAD-01115578-Tumor-SM-A56EA	Inadequate for diagnosis	0.0561	0.0787464	GGT6: Diploid				PRAD-01115578-Tumor-SM-A56EA	Inadequate for diagnosis	9.72206	3.42251	GGT7: Diploid
PRAD-6115390.0-Tumor-SM-7LGUC	Inadequate for diagnosis	2.56782	1.83504						PRAD-6115390.0-Tumor-SM-7LGUC	Inadequate for diagnosis	7.46427	3.08138						PRAD-6115390.0-Tumor-SM-7LGUC	Inadequate for diagnosis	0.776649	0.829159	GGT6: Shallow Deletion				PRAD-6115390.0-Tumor-SM-7LGUC	Inadequate for diagnosis	6.80474	2.96435	GGT7: Diploid
PRAD-6115590.0-Tumor-SM-B2XRS	Inadequate for diagnosis	13.6311	3.87096						PRAD-6115590.0-Tumor-SM-B2XRS	Inadequate for diagnosis	6.47703	2.90247						PRAD-6115590.0-Tumor-SM-B2XRS	Inadequate for diagnosis	13.4815	3.85613	GGT6: Gain				PRAD-6115590.0-Tumor-SM-B2XRS	Inadequate for diagnosis	2.08488	1.62521	GGT7: Diploid
PRAD-6115597.0-Tumor-SM-B2XS5	Inadequate for diagnosis	31.5887	5.0263						PRAD-6115597.0-Tumor-SM-B2XS5	Inadequate for diagnosis	22.7328	4.56881						PRAD-6115597.0-Tumor-SM-B2XS5	Inadequate for diagnosis	0.64399	0.717202	GGT6: Shallow Deletion				PRAD-6115597.0-Tumor-SM-B2XS5	Inadequate for diagnosis	3.48722	2.16582	GGT7: Diploid
PROS10448-01115200-Tumor-SM-7LYLF	Inadequate for diagnosis	7.71361	3.12327						PROS10448-01115200-Tumor-SM-7LYLF	Inadequate for diagnosis	19.8441	4.38156						PROS10448-01115200-Tumor-SM-7LYLF	Inadequate for diagnosis	0.009916	0.0142353	GGT6: Shallow Deletion				PROS10448-01115200-Tumor-SM-7LYLF	Inadequate for diagnosis	4.11162	2.35378	GGT7: Diploid
PROS10448-1115150-Tumor-SM-5EEBK	Inadequate for diagnosis	4.81793	2.54051						PROS10448-1115150-Tumor-SM-5EEBK	Inadequate for diagnosis	13.1826	3.82605						PROS10448-1115150-Tumor-SM-5EEBK	Inadequate for diagnosis	0	0	GGT6: Diploid				PROS10448-1115150-Tumor-SM-5EEBK	Inadequate for diagnosis	2.67855	1.87914	GGT7: Diploid
PROS12319B-SU2C-06115119-Tumor-SM-4W2NE	Inadequate for diagnosis	18.4444	4.28128						PROS12319B-SU2C-06115119-Tumor-SM-4W2NE	Inadequate for diagnosis	17.2069	4.18641						PROS12319B-SU2C-06115119-Tumor-SM-4W2NE	Inadequate for diagnosis	3.27061	2.09444	GGT6: Diploid				PROS12319B-SU2C-06115119-Tumor-SM-4W2NE	Inadequate for diagnosis	10.8417	3.5658	GGT7: Diploid
SC_9048-Tumor	Inadequate for diagnosis	20.6198	4.43428						SC_9048-Tumor	Inadequate for diagnosis	47.3572	5.59566						SC_9048-Tumor	Inadequate for diagnosis	0.481508	0.567066	GGT6: Shallow Deletion				SC_9048-Tumor	Inadequate for diagnosis	10.2958	3.49771	GGT7: Diploid
SC_9071-TM	Inadequate for diagnosis	20.0817	4.39792						SC_9071-TM	Inadequate for diagnosis	41.3747	5.40513						SC_9071-TM	Inadequate for diagnosis	20.2163	4.4071	GGT6: Diploid				SC_9071-TM	Inadequate for diagnosis	6.31072	2.87001	GGT7: Diploid
SC_9074_T	Inadequate for diagnosis	89.4969	6.4998						SC_9074_T	Inadequate for diagnosis	56.615	5.84837						SC_9074_T	Inadequate for diagnosis	1.30918	1.20738	GGT6: Shallow Deletion				SC_9074_T	Inadequate for diagnosis	7.11895	3.02129	GGT7: Diploid
SC_9094-Tumor	Inadequate for diagnosis	63.0964	6.00217						SC_9094-Tumor	Inadequate for diagnosis	22.4307	4.55033						SC_9094-Tumor	Inadequate for diagnosis	7.27821	3.04932	GGT6: Diploid				SC_9094-Tumor	Inadequate for diagnosis	2.8251	1.9355	GGT7: Diploid
SC_9142_Tumor	Inadequate for diagnosis	3.18904	2.06662						SC_9142_Tumor	Inadequate for diagnosis	42.4093	5.43993						SC_9142_Tumor	Inadequate for diagnosis	3.39008	2.13425	GGT6: Diploid				SC_9142_Tumor	Inadequate for diagnosis	8.90382	3.30799	GGT7: Diploid
SC_9192_T	Inadequate for diagnosis	9.20301	3.35092						SC_9192_T	Inadequate for diagnosis	34.3008	5.14163						SC_9192_T	Inadequate for diagnosis	0	0	GGT6: Shallow Deletion				SC_9192_T	Inadequate for diagnosis	8.91693	3.30989	GGT7: Gain
TP_2020-Tumor	Inadequate for diagnosis	146.073	7.20039						TP_2020-Tumor	Inadequate for diagnosis	17.9489	4.24404						TP_2020-Tumor	Inadequate for diagnosis	0.030599	0.0434831	GGT6: Shallow Deletion				TP_2020-Tumor	Inadequate for diagnosis	1.52391	1.33566	GGT7: Diploid
MO_1482_T	Small cell	12.0337	3.70418		5.17097e-07				MO_1482_T	Small cell	2.12126	1.64213		0.00150334				MO_1482_T	Small cell	7.26718	3.0474	GGT6: Shallow Deletion	0.0101123			MO_1482_T	Small cell	41.814	5.42001	GGT7: Gain	0.0202837
PM155-TM	Small cell	40.5185	5.37568						PM155-TM	Small cell	14.7681	3.97894						PM155-TM	Small cell	0.263616	0.337558	GGT6: Gain				PM155-TM	Small cell	10.6209	3.53865	GGT7: Gain
PM161-TM	Small cell	16.9732	4.16778						PM161-TM	Small cell	0.26001	0.333435						PM161-TM	Small cell	0.015155	0.0217	GGT6: Diploid				PM161-TM	Small cell	1.49199	1.3173	GGT7: Gain
PM163-TM	Small cell	25.2396	4.71367						PM163-TM	Small cell	15.7022	4.06197						PM163-TM	Small cell	0.39687	0.482198	GGT6: Diploid				PM163-TM	Small cell	3.28328	2.09872	GGT7: Gain
PRAD-6115381.0-Tumor-SM-7LGU3	Small cell	1.44087	1.28739						PRAD-6115381.0-Tumor-SM-7LGU3	Small cell	30.6572	4.98446						PRAD-6115381.0-Tumor-SM-7LGU3	Small cell	0	0	GGT6: Shallow Deletion				PRAD-6115381.0-Tumor-SM-7LGU3	Small cell	5.84903	2.7759	GGT7: Gain
PRAD-6115388.0-Tumor-SM-7LGUA	Small cell	1.73279	1.45037						PRAD-6115388.0-Tumor-SM-7LGUA	Small cell	6.7823	2.9602						PRAD-6115388.0-Tumor-SM-7LGUA	Small cell	0	0	GGT6: Shallow Deletion				PRAD-6115388.0-Tumor-SM-7LGUA	Small cell	19.202	4.33643	GGT7: Gain
PROS12319B-SU2C-06115116-Tumor-SM-4W2NB	Small cell	10.2338	3.48978						PROS12319B-SU2C-06115116-Tumor-SM-4W2NB	Small cell	11.7862	3.67651						PROS12319B-SU2C-06115116-Tumor-SM-4W2NB	Small cell	0.676578	0.74552	GGT6: Diploid				PROS12319B-SU2C-06115116-Tumor-SM-4W2NB	Small cell	6.77485	2.95882	GGT7: Diploid
PROS12319B-SU2C-06115121-Tumor-SM-4W2NG	Small cell	4.21478	2.38261						PROS12319B-SU2C-06115121-Tumor-SM-4W2NG	Small cell	4.65997	2.50079						PROS12319B-SU2C-06115121-Tumor-SM-4W2NG	Small cell	0.390678	0.475788	GGT6: Shallow Deletion				PROS12319B-SU2C-06115121-Tumor-SM-4W2NG	Small cell	11.8653	3.68541	GGT7: Gain
WCM210_Z2	Small cell	1.16856	1.11674						WCM210_Z2	Small cell	0.944569	0.95945						WCM210_Z2	Small cell	0.06801	0.0949252	GGT6: Amplification				WCM210_Z2	Small cell	11.2379	3.61328	GGT7: Amplification
WCM252_Z3	Small cell	8.99578	3.32132						WCM252_Z3	Small cell	7.21831	3.03884						WCM252_Z3	Small cell	0.315323	0.395417	GGT6: Shallow Deletion				WCM252_Z3	Small cell	22.2925	4.54179	GGT7: Diploid
WCM573_X1	Small cell	3.24281	2.08502						WCM573_X1	Small cell	4.00786	2.3242						WCM573_X1	Small cell	0.031599	0.0448823	GGT6: Diploid				WCM573_X1	Small cell	38.1078	5.28938	GGT7: Gain
WCM665_X1	Small cell	1.40001	1.26304						WCM665_X1	Small cell	1.96621	1.56862						WCM665_X1	Small cell	0.110652	0.151407	GGT6: Gain				WCM665_X1	Small cell	11.7906	3.67701	GGT7: Amplification
WCM666_X1	Small cell	2.80138	1.92652						WCM666_X1	Small cell	21.6251	4.49985						WCM666_X1	Small cell	0.10969	0.150157	GGT6: Diploid				WCM666_X1	Small cell	15.0548	4.00493	GGT7: Gain

## Sheet: Fig 6B
Sample Id	Cancer Type Detailed	GGT1: mRNA expression (RNA Seq RPKM) (log2(value + 1))	Mutations	Copy Number Alterations			Sample Id	Cancer Type Detailed	GGT5: mRNA expression (RNA Seq RPKM) (log2(value + 1))	Mutations	Copy Number Alterations				Sample Id	Cancer Type Detailed	GGT6: mRNA expression (RNA Seq RPKM) (log2(value + 1))	Mutations	Copy Number Alterations			Sample Id	Cancer Type Detailed	GGT7: mRNA expression (RNA Seq RPKM) (log2(value + 1))	Mutations	Copy Number Alterations			Sample Id	Cancer Type Detailed	GGTLC1: mRNA expression (RNA Seq RPKM) (log2(value + 1))	Mutations	Copy Number Alterations			Sample Id	Cancer Type Detailed	GGTLC2: mRNA expression (RNA Seq RPKM) (log2(value + 1))	Mutations	Copy Number Alterations			Sample Id	Cancer Type Detailed	GGTLC3: mRNA expression (RNA Seq RPKM) (log2(value + 1))	Mutations	Copy Number Alterations
PRECLH_PROSTATE	Prostate	1.78927	-	GGT1: Diploid			PRECLH_PROSTATE	Prostate	0.0401	-	GGT5: Diploid				PRECLH_PROSTATE	Prostate	0.59821	-	GGT6: Diploid			PRECLH_PROSTATE	Prostate	11.109	-	GGT7: Diploid			PRECLH_PROSTATE	Prostate	0.01017	-	GGTLC1: Diploid			PRECLH_PROSTATE	Prostate	0.20001	-	GGTLC2: Diploid			PRECLH_PROSTATE	Prostate	0	-	-
22RV1_PROSTATE	Prostate Adenocarcinoma	12.3767	-	Not Profiled			22RV1_PROSTATE	Prostate Adenocarcinoma	0.00676	-	Not Profiled				22RV1_PROSTATE	Prostate Adenocarcinoma	0.00859	-	Not Profiled			22RV1_PROSTATE	Prostate Adenocarcinoma	11.5014	-	Not Profiled			22RV1_PROSTATE	Prostate Adenocarcinoma	0	-	Not Profiled			22RV1_PROSTATE	Prostate Adenocarcinoma	0.79731	-	Not Profiled			22RV1_PROSTATE	Prostate Adenocarcinoma	0.04501	-	Not Profiled
DU145_PROSTATE	Prostate Adenocarcinoma	0.48033	-	GGT1: Diploid			DU145_PROSTATE	Prostate Adenocarcinoma	0.53286	GGT5: D351N, L220M	GGT5: Diploid				DU145_PROSTATE	Prostate Adenocarcinoma	0.1025	-	GGT6: Diploid			DU145_PROSTATE	Prostate Adenocarcinoma	2.45345	GGT7: W222*	GGT7: Diploid			DU145_PROSTATE	Prostate Adenocarcinoma	0	-	GGTLC1: Diploid			DU145_PROSTATE	Prostate Adenocarcinoma	0.02929	-	GGTLC2: Diploid			DU145_PROSTATE	Prostate Adenocarcinoma	0	-	-
LNCAPCLONEFGC_PROSTATE	Prostate Adenocarcinoma	23.1169	-	GGT1: Diploid			LNCAPCLONEFGC_PROSTATE	Prostate Adenocarcinoma	0.04808	-	GGT5: Diploid				LNCAPCLONEFGC_PROSTATE	Prostate Adenocarcinoma	0.07799	-	GGT6: Diploid			LNCAPCLONEFGC_PROSTATE	Prostate Adenocarcinoma	10.6109	-	GGT7: Diploid			LNCAPCLONEFGC_PROSTATE	Prostate Adenocarcinoma	0.01626	GGTLC1: A49V	GGTLC1: Diploid			LNCAPCLONEFGC_PROSTATE	Prostate Adenocarcinoma	2.73218	-	GGTLC2: Diploid			LNCAPCLONEFGC_PROSTATE	Prostate Adenocarcinoma	0.25595	-	-
MDAPCA2B_PROSTATE	Prostate Adenocarcinoma	55.0744	GGT1: G380Afs*116	GGT1: Diploid			MDAPCA2B_PROSTATE	Prostate Adenocarcinoma	0.08131	-	GGT5: Diploid				MDAPCA2B_PROSTATE	Prostate Adenocarcinoma	0.26841	-	GGT6: Diploid			MDAPCA2B_PROSTATE	Prostate Adenocarcinoma	10.7606	-	GGT7: Diploid			MDAPCA2B_PROSTATE	Prostate Adenocarcinoma	0.16504	-	GGTLC1: Diploid			MDAPCA2B_PROSTATE	Prostate Adenocarcinoma	5.55985	-	GGTLC2: Diploid			MDAPCA2B_PROSTATE	Prostate Adenocarcinoma	0.25973	-	-
PC3_PROSTATE	Prostate Adenocarcinoma	0.6832	-	GGT1: Diploid			PC3_PROSTATE	Prostate Adenocarcinoma	0	-	GGT5: Diploid				PC3_PROSTATE	Prostate Adenocarcinoma	0	-	GGT6: Diploid			PC3_PROSTATE	Prostate Adenocarcinoma	2.24345	-	GGT7: Diploid			PC3_PROSTATE	Prostate Adenocarcinoma	0	-	GGTLC1: Diploid			PC3_PROSTATE	Prostate Adenocarcinoma	0.28745	-	GGTLC2: Diploid			PC3_PROSTATE	Prostate Adenocarcinoma	0	-	-
VCAP_PROSTATE	Prostate Adenocarcinoma	20.403	-	GGT1: Diploid			VCAP_PROSTATE	Prostate Adenocarcinoma	0.03673	-	GGT5: Diploid				VCAP_PROSTATE	Prostate Adenocarcinoma	0.01555	-	GGT6: Diploid			VCAP_PROSTATE	Prostate Adenocarcinoma	5.79161	-	GGT7: Diploid			VCAP_PROSTATE	Prostate Adenocarcinoma	0.05126	-	GGTLC1: Diploid			VCAP_PROSTATE	Prostate Adenocarcinoma	1.66554	-	GGTLC2: Diploid			VCAP_PROSTATE	Prostate Adenocarcinoma	0.20777	-	-
NCIH660_PROSTATE	Prostate Small Cell Carcinoma	3.98969	-	GGT1: Diploid			NCIH660_PROSTATE	Prostate Small Cell Carcinoma	0	-	GGT5: Diploid				NCIH660_PROSTATE	Prostate Small Cell Carcinoma	0.02536	-	GGT6: Diploid			NCIH660_PROSTATE	Prostate Small Cell Carcinoma	30.9641	-	GGT7: Diploid			NCIH660_PROSTATE	Prostate Small Cell Carcinoma	0.01521	-	GGTLC1: Diploid			NCIH660_PROSTATE	Prostate Small Cell Carcinoma	0.39402	-	GGTLC2: Diploid			NCIH660_PROSTATE	Prostate Small Cell Carcinoma	0.1994	-	-
				Sample Id	GGT1	GGT5	GGT6	GGT7	GGTLC1	GGTLC2	GGTLC3
				PRECLH	1.78927	0.0401	0.59821	11.109	0.01017	0.20001	0
				22RV1	12.3767	0.00676	0.00859	11.5014	0	0.79731	0.04501
				DU145	0.48033	0.53286	0.1025	2.45345	0	0.02929	0
				LNCAP	23.1169	0.04808	0.07799	10.6109	0.01626	2.73218	0.25595
				MDAPCA2B	55.0744	0.08131	0.26841	10.7606	0.16504	5.55985	0.25973
				PC3	0.6832	0	0	2.24345	0	0.28745	0
				VCAP	20.403	0.03673	0.01555	5.79161	0.05126	1.66554	0.20777
				NCIH660	3.98969	0	0.02536	30.9641	0.01521	0.39402	0.1994
