# Supplementary material for: Aberrant expression of multiple γ-glutamyltransferases is associated with tumor progression and patient outcome in prostate cancers
Source: Front Oncol. 2025 Feb 28;15:1518636. doi: 10.3389/fonc.2025.1518636 (PMC11906340; doi:10.3389/fonc.2025.1518636)
Supplement: Supplementary file 5 [file DataSheet2.xlsx]

## Sheet: Fig 5A
Sample Id	Overall Survival Status	GGT1: mRNA expression (FPKM polyA) (log2(value + 1))	Log2	Copy Number Alterations				Sample Id	Overall Survival Status	GGT5: mRNA expression (FPKM polyA) (log2(value + 1))	Log2	Copy Number Alterations				Sample Id	Overall Survival Status	GGT6: mRNA expression (FPKM polyA) (log2(value + 1))	Log2	Copy Number Alterations				Sample Id	Overall Survival Status	GGT7: mRNA expression (FPKM polyA) (log2(value + 1))	Log2	Copy Number Alterations
MO_1084-Tumor	0:LIVING	7.48402	3.08475	GGT1: Shallow Deletion				MO_1084-Tumor	0:LIVING	6.01805	2.81107	GGT5: Shallow Deletion				MO_1084-Tumor	0:LIVING	0	0	GGT6: Shallow Deletion				MO_1084-Tumor	0:LIVING	11.3755	3.62942	GGT7: Diploid
MO_1094-Tumor	0:LIVING	19.0163	4.3231	GGT1: Shallow Deletion				MO_1094-Tumor	0:LIVING	9.28172	3.36201	GGT5: Shallow Deletion				MO_1094-Tumor	0:LIVING	9.18484	3.34835	GGT6: Shallow Deletion				MO_1094-Tumor	0:LIVING	12.7997	3.78656	GGT7: Diploid
MO_1176-Tumor	0:LIVING	2.42007	1.77403	GGT1: Diploid				MO_1176-Tumor	0:LIVING	30.2866	4.96747	GGT5: Diploid				MO_1176-Tumor	0:LIVING	0.015602	0.0223351	GGT6: Shallow Deletion				MO_1176-Tumor	0:LIVING	11.2943	3.61992	GGT7: Diploid
MO_1184-Tumor	0:LIVING	78.2633	6.30858	GGT1: Diploid				MO_1184-Tumor	0:LIVING	8.89914	3.3073	GGT5: Diploid				MO_1184-Tumor	0:LIVING	0.8707	0.903578	GGT6: Diploid				MO_1184-Tumor	0:LIVING	9.52315	3.3955	GGT7: Diploid
MO_1336-TM	0:LIVING	11.7243	3.66951	GGT1: Shallow Deletion				MO_1336-TM	0:LIVING	38.9237	5.31917	GGT5: Shallow Deletion				MO_1336-TM	0:LIVING	1.12011	1.08414	GGT6: Diploid				MO_1336-TM	0:LIVING	11.4447	3.63746	GGT7: Gain
MO_1447_Tumor	0:LIVING	32.503	5.06622	GGT1: Diploid				MO_1447_Tumor	0:LIVING	4.47972	2.4541	GGT5: Diploid				MO_1447_Tumor	0:LIVING	0.018746	0.0267944	GGT6: Shallow Deletion				MO_1447_Tumor	0:LIVING	1.9758	1.57328	GGT7: Diploid
MO_1510_T	0:LIVING	10.7358	3.55284	GGT1: Shallow Deletion				MO_1510_T	0:LIVING	7.52514	3.09172	GGT5: Shallow Deletion				MO_1510_T	0:LIVING	0.007443	0.0106982	GGT6: Shallow Deletion				MO_1510_T	0:LIVING	6.37075	2.88181	GGT7: Gain
PM158-TM	0:LIVING	3.85592	2.27974	GGT1: Diploid				PM158-TM	0:LIVING	4.44742	2.44557	GGT5: Diploid				PM158-TM	0:LIVING	0	0	GGT6: Shallow Deletion				PM158-TM	0:LIVING	5.47266	2.69436	GGT7: Diploid
PRAD-01115362-Tumor-SM-7A15P	0:LIVING	4.43633	2.44263	GGT1: Shallow Deletion				PRAD-01115362-Tumor-SM-7A15P	0:LIVING	4.12443	2.35739	GGT5: Shallow Deletion				PRAD-01115362-Tumor-SM-7A15P	0:LIVING	0.086854	0.120158	GGT6: Shallow Deletion				PRAD-01115362-Tumor-SM-7A15P	0:LIVING	10.0595	3.46722	GGT7: Diploid
PRAD-01115467-Tumor-SM-6B2KD	0:LIVING	7.33579	3.05932	GGT1: Diploid				PRAD-01115467-Tumor-SM-6B2KD	0:LIVING	10.92	3.57531	GGT5: Diploid				PRAD-01115467-Tumor-SM-6B2KD	0:LIVING	0	0	GGT6: Diploid				PRAD-01115467-Tumor-SM-6B2KD	0:LIVING	2.46798	1.79409	GGT7: Diploid
PRAD-01115526-Tumor-SM-A4KND	0:LIVING	12.9433	3.8015	GGT1: Diploid				PRAD-01115526-Tumor-SM-A4KND	0:LIVING	7.27928	3.0495	GGT5: Diploid				PRAD-01115526-Tumor-SM-A4KND	0:LIVING	3.93524	2.30312	GGT6: Diploid				PRAD-01115526-Tumor-SM-A4KND	0:LIVING	7.73974	3.12759	GGT7: Diploid
PRAD-01115549-Tumor-SM-A4KNH	0:LIVING	1.52428	1.33587	GGT1: Diploid				PRAD-01115549-Tumor-SM-A4KNH	0:LIVING	0.34591	0.428582	GGT5: Diploid				PRAD-01115549-Tumor-SM-A4KNH	0:LIVING	0.026883	0.0382718	GGT6: Shallow Deletion				PRAD-01115549-Tumor-SM-A4KNH	0:LIVING	1.32327	1.21616	GGT7: Diploid
PRAD-01115550-Tumor-SM-A4KNI	0:LIVING	19.7393	4.3743	GGT1: Diploid				PRAD-01115550-Tumor-SM-A4KNI	0:LIVING	46.7763	5.57822	GGT5: Diploid				PRAD-01115550-Tumor-SM-A4KNI	0:LIVING	0	0	GGT6: Diploid				PRAD-01115550-Tumor-SM-A4KNI	0:LIVING	3.58345	2.19643	GGT7: Diploid
PRAD-06115124-Tumor-SM-7LGU1	0:LIVING	7.39848	3.07013	GGT1: Diploid				PRAD-06115124-Tumor-SM-7LGU1	0:LIVING	48.9928	5.64365	GGT5: Diploid				PRAD-06115124-Tumor-SM-7LGU1	0:LIVING	0.60724	0.684585	GGT6: Diploid				PRAD-06115124-Tumor-SM-7LGU1	0:LIVING	6.63125	2.93192	GGT7: Diploid
PRAD-6115395.0-Tumor-SM-7LGUH	0:LIVING	3.23394	2.082	GGT1: Gain				PRAD-6115395.0-Tumor-SM-7LGUH	0:LIVING	8.10482	3.18663	GGT5: Gain				PRAD-6115395.0-Tumor-SM-7LGUH	0:LIVING	0.03195	0.0453731	GGT6: Diploid				PRAD-6115395.0-Tumor-SM-7LGUH	0:LIVING	1.2705	1.18301	GGT7: Diploid
PRAD-6115399.0-Tumor-SM-7LGUL	0:LIVING	5.87658	2.78169	GGT1: Diploid				PRAD-6115399.0-Tumor-SM-7LGUL	0:LIVING	24.1374	4.65176	GGT5: Diploid				PRAD-6115399.0-Tumor-SM-7LGUL	0:LIVING	0	0	GGT6: Diploid				PRAD-6115399.0-Tumor-SM-7LGUL	0:LIVING	12.3193	3.73544	GGT7: Amplification
PRAD-6115590.0-Tumor-SM-B2XRS	0:LIVING	13.6311	3.87096	GGT1: Diploid				PRAD-6115590.0-Tumor-SM-B2XRS	0:LIVING	6.47703	2.90247	GGT5: Diploid				PRAD-6115590.0-Tumor-SM-B2XRS	0:LIVING	13.4815	3.85613	GGT6: Gain				PRAD-6115590.0-Tumor-SM-B2XRS	0:LIVING	2.08488	1.62521	GGT7: Diploid
PROS01448-1115202-Tumor-SM-5SGU5	0:LIVING	101.977	6.68618	GGT1: Diploid				PROS01448-1115202-Tumor-SM-5SGU5	0:LIVING	14.0992	3.9164	GGT5: Diploid				PROS01448-1115202-Tumor-SM-5SGU5	0:LIVING	0.006705	0.00964098	GGT6: Shallow Deletion				PROS01448-1115202-Tumor-SM-5SGU5	0:LIVING	23.4747	4.61322	GGT7: Shallow Deletion
PROS01448-6115234-Tumor-SM-67ERX	0:LIVING	50.4125	5.68405	GGT1: Diploid				PROS01448-6115234-Tumor-SM-67ERX	0:LIVING	17.5585	4.21401	GGT5: Diploid				PROS01448-6115234-Tumor-SM-67ERX	0:LIVING	0.178057	0.236409	GGT6: Shallow Deletion				PROS01448-6115234-Tumor-SM-67ERX	0:LIVING	3.8861	2.28868	GGT7: Diploid
PROS01448-6115235-Tumor-SM-67ERY	0:LIVING	24.0858	4.6488	GGT1: Diploid				PROS01448-6115235-Tumor-SM-67ERY	0:LIVING	60.478	5.942	GGT5: Diploid				PROS01448-6115235-Tumor-SM-67ERY	0:LIVING	0.710255	0.774211	GGT6: Diploid				PROS01448-6115235-Tumor-SM-67ERY	0:LIVING	23.1844	4.596	GGT7: Amplification
SC_9026-Tumor	0:LIVING	186.5	7.55075	GGT1: Diploid				SC_9026-Tumor	0:LIVING	39.3156	5.33326	GGT5: Diploid				SC_9026-Tumor	0:LIVING	0.326638	0.407775	GGT6: Shallow Deletion				SC_9026-Tumor	0:LIVING	3.99597	2.32077	GGT7: Diploid
SC_9050-Tumor	0:LIVING	3.36198	2.12498	GGT1: Deep Deletion				SC_9050-Tumor	0:LIVING	5.49503	2.69934	GGT5: Deep Deletion				SC_9050-Tumor	0:LIVING	0.087189	0.120603	GGT6: Shallow Deletion				SC_9050-Tumor	0:LIVING	4.05378	2.33736	GGT7: Diploid
SC_9057-Tumor	0:LIVING	48.2887	5.62319	GGT1: Diploid				SC_9057-Tumor	0:LIVING	11.2302	3.61238	GGT5: Diploid				SC_9057-Tumor	0:LIVING	3.8399	2.27498	GGT6: Diploid				SC_9057-Tumor	0:LIVING	1.39919	1.26255	GGT7: Diploid
SC_9124_Tumor	0:LIVING	33.5709	5.11149	GGT1: Diploid				SC_9124_Tumor	0:LIVING	1.70601	1.43617	GGT5: Diploid				SC_9124_Tumor	0:LIVING	0	0	GGT6: Shallow Deletion				SC_9124_Tumor	0:LIVING	4.32339	2.41234	GGT7: Diploid
SC_9129_Tumor	0:LIVING	46.4979	5.56979	GGT1: Diploid				SC_9129_Tumor	0:LIVING	61.049	5.95534	GGT5: Diploid				SC_9129_Tumor	0:LIVING	0	0	GGT6: Diploid				SC_9129_Tumor	0:LIVING	6.5632	2.919	GGT7: Diploid
SC_9181_T	0:LIVING	8.88503	3.30524	GGT1: Shallow Deletion				SC_9181_T	0:LIVING	1.38954	1.25673	GGT5: Shallow Deletion				SC_9181_T	0:LIVING	0.230186	0.298876	GGT6: Diploid				SC_9181_T	0:LIVING	7.38594	3.06797	GGT7: Gain
SC_9183_T	0:LIVING	21.3756	4.48386	GGT1: Diploid				SC_9183_T	0:LIVING	21.9876	4.52278	GGT5: Diploid				SC_9183_T	0:LIVING	0.827926	0.870208	GGT6: Diploid				SC_9183_T	0:LIVING	4.01299	2.32567	GGT7: Diploid
TP_2054-TM	0:LIVING	9.4749	3.38886	GGT1: Diploid				TP_2054-TM	0:LIVING	21.2273	4.47426	GGT5: Diploid				TP_2054-TM	0:LIVING	0.03525	0.0499792	GGT6: Shallow Deletion				TP_2054-TM	0:LIVING	7.308	3.0545	GGT7: Diploid
TP_2064-TM	0:LIVING	37.5897	5.27014	GGT1: Shallow Deletion				TP_2064-TM	0:LIVING	16.147	4.09988	GGT5: Shallow Deletion				TP_2064-TM	0:LIVING	0.114376	0.156236	GGT6: Diploid				TP_2064-TM	0:LIVING	1.73097	1.44941	GGT7: Shallow Deletion
TP_2069_Tumor	0:LIVING	55.9596	5.83187	GGT1: Diploid				TP_2069_Tumor	0:LIVING	29.1071	4.91203	GGT5: Diploid				TP_2069_Tumor	0:LIVING	0	0	GGT6: Shallow Deletion				TP_2069_Tumor	0:LIVING	2.09386	1.62941	GGT7: Diploid
TP_2077_Tumor	0:LIVING	55.6417	5.82379	GGT1: Diploid				TP_2077_Tumor	0:LIVING	11.2365	3.61312	GGT5: Diploid				TP_2077_Tumor	0:LIVING	0.006385	0.00918232	GGT6: Diploid				TP_2077_Tumor	0:LIVING	1.24982	1.16981	GGT7: Diploid
TP_2078_Tumor	0:LIVING	41.5646	5.41158	GGT1: Diploid				TP_2078_Tumor	0:LIVING	7.68771	3.11898	GGT5: Diploid				TP_2078_Tumor	0:LIVING	0.2094	0.274291	GGT6: Diploid				TP_2078_Tumor	0:LIVING	3.59753	2.20086	GGT7: Diploid
TP_2081_T	0:LIVING	46.1449	5.55903	GGT1: Diploid				TP_2081_T	0:LIVING	18.2698	4.26827	GGT5: Diploid				TP_2081_T	0:LIVING	0.531789	0.615218	GGT6: Shallow Deletion				TP_2081_T	0:LIVING	9.22825	3.35449	GGT7: Diploid
WCM335_X1	0:LIVING	64.6723	6.03721	GGT1: Gain				WCM335_X1	0:LIVING	0.256182	0.329046	GGT5: Gain				WCM335_X1	0:LIVING	0.361083	0.444755	GGT6: Diploid				WCM335_X1	0:LIVING	3.25765	2.09006	GGT7: Gain
DFCI.11-104.13-Tumor	1:DECEASED	12.8836	3.79531	GGT1: Gain		0.38867		DFCI.11-104.13-Tumor	1:DECEASED	7.74803	3.12896	GGT5: Gain		0.147668		DFCI.11-104.13-Tumor	1:DECEASED	0.016443	0.0235293	GGT6: Gain		0.0252232		DFCI.11-104.13-Tumor	1:DECEASED	1.1427	1.09943	GGT7: Diploid		0.339795
MO_1124-Tumor	1:DECEASED	56.1054	5.83556	GGT1: Amplification				MO_1124-Tumor	1:DECEASED	1.99777	1.58389	GGT5: Amplification				MO_1124-Tumor	1:DECEASED	15.65	4.05745	GGT6: Shallow Deletion				MO_1124-Tumor	1:DECEASED	17.4857	4.20834	GGT7: Diploid
MO_1128-Tumor	1:DECEASED	32.0536	5.04673	GGT1: Diploid				MO_1128-Tumor	1:DECEASED	91.352	6.52907	GGT5: Diploid				MO_1128-Tumor	1:DECEASED	25.3026	4.71713	GGT6: Diploid				MO_1128-Tumor	1:DECEASED	20.1168	4.40032	GGT7: Diploid
MO_1179-Tumor	1:DECEASED	56.7105	5.85076	GGT1: Diploid				MO_1179-Tumor	1:DECEASED	62.4938	5.98854	GGT5: Diploid				MO_1179-Tumor	1:DECEASED	0.690131	0.757135	GGT6: Diploid				MO_1179-Tumor	1:DECEASED	3.82531	2.27062	GGT7: Diploid
MO_1192-Tumor	1:DECEASED	64.2307	6.02748	GGT1: Shallow Deletion				MO_1192-Tumor	1:DECEASED	11.0824	3.59484	GGT5: Shallow Deletion				MO_1192-Tumor	1:DECEASED	0.20675	0.271127	GGT6: Shallow Deletion				MO_1192-Tumor	1:DECEASED	1.66735	1.41541	GGT7: Diploid
MO_1219-Tumor	1:DECEASED	10.5475	3.52951	GGT1: Diploid				MO_1219-Tumor	1:DECEASED	1.48524	1.31339	GGT5: Diploid				MO_1219-Tumor	1:DECEASED	5.2684	2.6481	GGT6: Diploid				MO_1219-Tumor	1:DECEASED	9.42505	3.38198	GGT7: Diploid
MO_1241-Tumor	1:DECEASED	35.119	5.17468	GGT1: Shallow Deletion				MO_1241-Tumor	1:DECEASED	2.76553	1.91285	GGT5: Shallow Deletion				MO_1241-Tumor	1:DECEASED	3.11957	2.04249	GGT6: Deep Deletion				MO_1241-Tumor	1:DECEASED	15.1358	4.0122	GGT7: Diploid
MO_1337-TM	1:DECEASED	93.0591	6.5555	GGT1: Shallow Deletion				MO_1337-TM	1:DECEASED	11.5146	3.64554	GGT5: Shallow Deletion				MO_1337-TM	1:DECEASED	0.054052	0.075946	GGT6: Shallow Deletion				MO_1337-TM	1:DECEASED	8.03414	3.17539	GGT7: Gain
MO_1410-Tumor	1:DECEASED	29.1346	4.91335	GGT1: Gain				MO_1410-Tumor	1:DECEASED	25.7359	4.74071	GGT5: Gain				MO_1410-Tumor	1:DECEASED	14.9495	3.99544	GGT6: Shallow Deletion				MO_1410-Tumor	1:DECEASED	1.40838	1.26806	GGT7: Diploid
PM14-TM	1:DECEASED	22.8858	4.57808	GGT1: Diploid				PM14-TM	1:DECEASED	6.17046	2.84207	GGT5: Diploid				PM14-TM	1:DECEASED	5.49591	2.69953	GGT6: Diploid				PM14-TM	1:DECEASED	8.00444	3.17064	GGT7: Diploid
PRAD-01115444-Tumor-SM-6B2K9	1:DECEASED	133.746	7.0741	GGT1: Diploid				PRAD-01115444-Tumor-SM-6B2K9	1:DECEASED	23.7488	4.62929	GGT5: Diploid				PRAD-01115444-Tumor-SM-6B2K9	1:DECEASED	0.092101	0.127106	GGT6: Deep Deletion				PRAD-01115444-Tumor-SM-6B2K9	1:DECEASED	6.88591	2.97928	GGT7: Diploid
PRAD-01115468-Tumor-SM-6B2KE	1:DECEASED	21.9906	4.52297	GGT1: Diploid				PRAD-01115468-Tumor-SM-6B2KE	1:DECEASED	1.68825	1.42667	GGT5: Diploid				PRAD-01115468-Tumor-SM-6B2KE	1:DECEASED	8.0079	3.17119	GGT6: Diploid				PRAD-01115468-Tumor-SM-6B2KE	1:DECEASED	6.68839	2.94268	GGT7: Diploid
PRAD-01115554-Tumor-SM-A56E4	1:DECEASED	20.3331	4.41502	GGT1: Diploid				PRAD-01115554-Tumor-SM-A56E4	1:DECEASED	22.4766	4.55315	GGT5: Diploid				PRAD-01115554-Tumor-SM-A56E4	1:DECEASED	0.127369	0.17296	GGT6: Shallow Deletion				PRAD-01115554-Tumor-SM-A56E4	1:DECEASED	7.09739	3.01746	GGT7: Diploid
PRAD-6115392.0-Tumor-SM-B2XRZ	1:DECEASED	4.37682	2.42675	GGT1: Shallow Deletion				PRAD-6115392.0-Tumor-SM-B2XRZ	1:DECEASED	3.70477	2.23413	GGT5: Shallow Deletion				PRAD-6115392.0-Tumor-SM-B2XRZ	1:DECEASED	0.115167	0.15726	GGT6: Diploid				PRAD-6115392.0-Tumor-SM-B2XRZ	1:DECEASED	9.84406	3.43883	GGT7: Diploid
PRAD-6115594.0-Tumor-SM-B2XRW	1:DECEASED	3.48841	2.1662	GGT1: Diploid				PRAD-6115594.0-Tumor-SM-B2XRW	1:DECEASED	6.19038	2.84607	GGT5: Diploid				PRAD-6115594.0-Tumor-SM-B2XRW	1:DECEASED	0.01266	0.0181499	GGT6: Shallow Deletion				PRAD-6115594.0-Tumor-SM-B2XRW	1:DECEASED	9.09122	3.33503	GGT7: Diploid
PRAD-6115595.0-Tumor-SM-B2XRY	1:DECEASED	51.5229	5.71488	GGT1: Diploid				PRAD-6115595.0-Tumor-SM-B2XRY	1:DECEASED	7.52572	3.09182	GGT5: Diploid				PRAD-6115595.0-Tumor-SM-B2XRY	1:DECEASED	4.27496	2.39916	GGT6: Diploid				PRAD-6115595.0-Tumor-SM-B2XRY	1:DECEASED	17.5005	4.20949	GGT7: Diploid
PRAD-6115605.0-Tumor-SM-B2XSA	1:DECEASED	23.4088	4.60933	GGT1: Shallow Deletion				PRAD-6115605.0-Tumor-SM-B2XSA	1:DECEASED	55.8459	5.82898	GGT5: Shallow Deletion				PRAD-6115605.0-Tumor-SM-B2XSA	1:DECEASED	0.314572	0.394593	GGT6: Diploid				PRAD-6115605.0-Tumor-SM-B2XSA	1:DECEASED	8.85754	3.30123	GGT7: Diploid
PROS01448-1115161-Tumor-SM-5SGU1	1:DECEASED	16.4175	4.12247	GGT1: Diploid				PROS01448-1115161-Tumor-SM-5SGU1	1:DECEASED	6.25945	2.85986	GGT5: Diploid				PROS01448-1115161-Tumor-SM-5SGU1	1:DECEASED	6.06506	2.8207	GGT6: Diploid				PROS01448-1115161-Tumor-SM-5SGU1	1:DECEASED	10.9254	3.57597	GGT7: Diploid
PROS01448-1115183-Tumor-SM-5SGU3	1:DECEASED	14.3579	3.94091	GGT1: Shallow Deletion				PROS01448-1115183-Tumor-SM-5SGU3	1:DECEASED	27.4324	4.82947	GGT5: Shallow Deletion				PROS01448-1115183-Tumor-SM-5SGU3	1:DECEASED	0.09102	0.125678	GGT6: Shallow Deletion				PROS01448-1115183-Tumor-SM-5SGU3	1:DECEASED	4.82958	2.54339	GGT7: Diploid
PROS01448-6115242-Tumor-SM-67ES1	1:DECEASED	14.3565	3.94078	GGT1: Diploid				PROS01448-6115242-Tumor-SM-67ES1	1:DECEASED	12.8973	3.79674	GGT5: Diploid				PROS01448-6115242-Tumor-SM-67ES1	1:DECEASED	3.62734	2.21018	GGT6: Shallow Deletion				PROS01448-6115242-Tumor-SM-67ES1	1:DECEASED	4.30971	2.40863	GGT7: Diploid
PROS01448-6115247-Tumor-SM-67ES2	1:DECEASED	130.513	7.03906	GGT1: Diploid				PROS01448-6115247-Tumor-SM-67ES2	1:DECEASED	30.2214	4.96446	GGT5: Diploid				PROS01448-6115247-Tumor-SM-67ES2	1:DECEASED	0.023713	0.0338113	GGT6: Shallow Deletion				PROS01448-6115247-Tumor-SM-67ES2	1:DECEASED	3.30486	2.10597	GGT7: Diploid
PROS01448-6115251-Tumor-SM-67ES6	1:DECEASED	14.8682	3.98807	GGT1: Shallow Deletion				PROS01448-6115251-Tumor-SM-67ES6	1:DECEASED	11.0965	3.59652	GGT5: Shallow Deletion				PROS01448-6115251-Tumor-SM-67ES6	1:DECEASED	2.79774	1.92514	GGT6: Diploid				PROS01448-6115251-Tumor-SM-67ES6	1:DECEASED	4.31447	2.40993	GGT7: Diploid
PROS10448-1115156-Tumor-SM-5EEBN	1:DECEASED	53.4727	5.76746	GGT1: Diploid				PROS10448-1115156-Tumor-SM-5EEBN	1:DECEASED	29.6989	4.94012	GGT5: Diploid				PROS10448-1115156-Tumor-SM-5EEBN	1:DECEASED	0	0	GGT6: Shallow Deletion				PROS10448-1115156-Tumor-SM-5EEBN	1:DECEASED	2.81851	1.93301	GGT7: Shallow Deletion
PROS12319B-SU2C-06115114-Tumor-SM-4W2N9	1:DECEASED	24.3519	4.66402	GGT1: Diploid				PROS12319B-SU2C-06115114-Tumor-SM-4W2N9	1:DECEASED	4.54455	2.47107	GGT5: Diploid				PROS12319B-SU2C-06115114-Tumor-SM-4W2N9	1:DECEASED	4.09877	2.35015	GGT6: Diploid				PROS12319B-SU2C-06115114-Tumor-SM-4W2N9	1:DECEASED	3.95604	2.30919	GGT7: Diploid
PROS12319B-SU2C-06115116-Tumor-SM-4W2NB	1:DECEASED	10.2338	3.48978	GGT1: Diploid				PROS12319B-SU2C-06115116-Tumor-SM-4W2NB	1:DECEASED	11.7862	3.67651	GGT5: Diploid				PROS12319B-SU2C-06115116-Tumor-SM-4W2NB	1:DECEASED	0.676578	0.74552	GGT6: Diploid				PROS12319B-SU2C-06115116-Tumor-SM-4W2NB	1:DECEASED	6.77485	2.95882	GGT7: Diploid
PROS12319B-SU2C-06115121-Tumor-SM-4W2NG	1:DECEASED	4.21478	2.38261	GGT1: Shallow Deletion				PROS12319B-SU2C-06115121-Tumor-SM-4W2NG	1:DECEASED	4.65997	2.50079	GGT5: Shallow Deletion				PROS12319B-SU2C-06115121-Tumor-SM-4W2NG	1:DECEASED	0.390678	0.475788	GGT6: Shallow Deletion				PROS12319B-SU2C-06115121-Tumor-SM-4W2NG	1:DECEASED	11.8653	3.68541	GGT7: Gain
SC_9027_T	1:DECEASED	29.1247	4.91287	GGT1: Diploid				SC_9027_T	1:DECEASED	4.1894	2.37557	GGT5: Diploid				SC_9027_T	1:DECEASED	0.017136	0.0245126	GGT6: Shallow Deletion				SC_9027_T	1:DECEASED	1.29998	1.20162	GGT7: Diploid
SC_9035_T	1:DECEASED	41.0793	5.39504	GGT1: Shallow Deletion				SC_9035_T	1:DECEASED	8.47197	3.24366	GGT5: Shallow Deletion				SC_9035_T	1:DECEASED	0	0	GGT6: Shallow Deletion				SC_9035_T	1:DECEASED	2.74943	1.90667	GGT7: Diploid
SC_9036-Tumor	1:DECEASED	12.4145	3.74573	GGT1: Diploid				SC_9036-Tumor	1:DECEASED	50.1959	5.67796	GGT5: Diploid				SC_9036-Tumor	1:DECEASED	0.174548	0.232106	GGT6: Shallow Deletion				SC_9036-Tumor	1:DECEASED	8.70052	3.27806	GGT7: Diploid
SC_9037-Tumor	1:DECEASED	88.4156	6.48245	GGT1: Diploid				SC_9037-Tumor	1:DECEASED	10.9289	3.57639	GGT5: Diploid				SC_9037-Tumor	1:DECEASED	1.71068	1.43865	GGT6: Diploid				SC_9037-Tumor	1:DECEASED	2.38925	1.76097	GGT7: Diploid
SC_9043-Tumor	1:DECEASED	55.7519	5.8266	GGT1: Shallow Deletion				SC_9043-Tumor	1:DECEASED	28.8812	4.90117	GGT5: Shallow Deletion				SC_9043-Tumor	1:DECEASED	1.11293	1.07924	GGT6: Shallow Deletion				SC_9043-Tumor	1:DECEASED	9.90359	3.44673	GGT7: Diploid
SC_9055-Tumor	1:DECEASED	11.4726	3.64069	GGT1: Shallow Deletion				SC_9055-Tumor	1:DECEASED	48.7596	5.6369	GGT5: Shallow Deletion				SC_9055-Tumor	1:DECEASED	0.131222	0.177882	GGT6: Diploid				SC_9055-Tumor	1:DECEASED	4.14698	2.36373	GGT7: Gain
SC_9056_T	1:DECEASED	13.9367	3.90079	GGT1: Diploid				SC_9056_T	1:DECEASED	7.75853	3.13069	GGT5: Diploid				SC_9056_T	1:DECEASED	0.500348	0.585297	GGT6: Diploid				SC_9056_T	1:DECEASED	11.0339	3.58903	GGT7: Diploid
SC_9065-TM-Tumor2	1:DECEASED	46.0953	5.55751	GGT1: Shallow Deletion				SC_9065-TM-Tumor2	1:DECEASED	7.95866	3.16328	GGT5: Shallow Deletion				SC_9065-TM-Tumor2	1:DECEASED	0.50114	0.586059	GGT6: Diploid				SC_9065-TM-Tumor2	1:DECEASED	9.04993	3.32911	GGT7: Diploid
SC_9068-Tumor	1:DECEASED	16.3078	4.11335	GGT1: Shallow Deletion				SC_9068-Tumor	1:DECEASED	29.2552	4.91911	GGT5: Shallow Deletion				SC_9068-Tumor	1:DECEASED	0.396917	0.482246	GGT6: Shallow Deletion				SC_9068-Tumor	1:DECEASED	3.02522	2.00907	GGT7: Gain
SC_9080-TM	1:DECEASED	1.772	1.47093	GGT1: Diploid				SC_9080-TM	1:DECEASED	49.2386	5.65072	GGT5: Diploid				SC_9080-TM	1:DECEASED	0	0	GGT6: Shallow Deletion				SC_9080-TM	1:DECEASED	5.72731	2.75003	GGT7: Diploid
SC_9081-TM	1:DECEASED	2.32962	1.73536	GGT1: Diploid				SC_9081-TM	1:DECEASED	11.3133	3.62214	GGT5: Diploid				SC_9081-TM	1:DECEASED	2.86598	1.95083	GGT6: Diploid				SC_9081-TM	1:DECEASED	10.4689	3.51966	GGT7: Diploid
SC_9083-TM	1:DECEASED	3.67526	2.22505	GGT1: Shallow Deletion				SC_9083-TM	1:DECEASED	38.5096	5.30413	GGT5: Shallow Deletion				SC_9083-TM	1:DECEASED	0.122546	0.166775	GGT6: Shallow Deletion				SC_9083-TM	1:DECEASED	13.3148	3.83944	GGT7: Diploid
SC_9086-TM	1:DECEASED	33.6807	5.11606	GGT1: Diploid				SC_9086-TM	1:DECEASED	54.212	5.78691	GGT5: Diploid				SC_9086-TM	1:DECEASED	6.81202	2.9657	GGT6: Shallow Deletion				SC_9086-TM	1:DECEASED	4.99436	2.58361	GGT7: Diploid
SC_9086_T	1:DECEASED	29.9936	4.9539	GGT1: Diploid				SC_9086_T	1:DECEASED	50.6871	5.69173	GGT5: Diploid				SC_9086_T	1:DECEASED	6.28837	2.8656	GGT6: Shallow Deletion				SC_9086_T	1:DECEASED	7.10399	3.01863	GGT7: Diploid
SC_9092-TM	1:DECEASED	43.7755	5.48464	GGT1: Diploid				SC_9092-TM	1:DECEASED	41.2922	5.40232	GGT5: Diploid				SC_9092-TM	1:DECEASED	0	0	GGT6: Shallow Deletion				SC_9092-TM	1:DECEASED	4.4057	2.43448	GGT7: Diploid
SC_9137_Tumor	1:DECEASED	5.59082	2.72046	GGT1: Shallow Deletion				SC_9137_Tumor	1:DECEASED	12.0552	3.70655	GGT5: Shallow Deletion				SC_9137_Tumor	1:DECEASED	0.088282	0.122052	GGT6: Diploid				SC_9137_Tumor	1:DECEASED	3.53492	2.18108	GGT7: Diploid
SC_9146_T	1:DECEASED	0.540091	0.623016	GGT1: Diploid				SC_9146_T	1:DECEASED	0.90798	0.932046	GGT5: Diploid				SC_9146_T	1:DECEASED	0.882052	0.912306	GGT6: Diploid				SC_9146_T	1:DECEASED	3.1193	2.0424	GGT7: Diploid
SC_9175_T	1:DECEASED	45.2767	5.53221	GGT1: Diploid				SC_9175_T	1:DECEASED	9.13806	3.34171	GGT5: Diploid				SC_9175_T	1:DECEASED	0	0	GGT6: Diploid				SC_9175_T	1:DECEASED	0.587284	0.66656	GGT7: Diploid
SC_9176_T	1:DECEASED	75.7675	6.26242	GGT1: Diploid				SC_9176_T	1:DECEASED	22.5846	4.55978	GGT5: Diploid				SC_9176_T	1:DECEASED	6.13809	2.83554	GGT6: Diploid				SC_9176_T	1:DECEASED	7.53718	3.09376	GGT7: Diploid
TP_2009-Tumor	1:DECEASED	12.8428	3.79106	GGT1: Diploid				TP_2009-Tumor	1:DECEASED	36.1202	5.21413	GGT5: Diploid				TP_2009-Tumor	1:DECEASED	0	0	GGT6: Shallow Deletion				TP_2009-Tumor	1:DECEASED	5.08521	2.60531	GGT7: Diploid
TP_2060-TM	1:DECEASED	70.4751	6.15937	GGT1: Diploid				TP_2060-TM	1:DECEASED	38.7763	5.31384	GGT5: Diploid				TP_2060-TM	1:DECEASED	2.3975	1.76447	GGT6: Diploid				TP_2060-TM	1:DECEASED	15.1471	4.01321	GGT7: Diploid

## Sheet: Fig 5B
Sample Id	Abiraterone (ABI) and Enzalutamide (ENZA) Exposure Status	GGT6: mRNA expression (FPKM polyA) (log2(value + 1))	log2	Copy Number Alterations				Sample Id	Abiraterone (ABI) and Enzalutamide (ENZA) Exposure Status	GGT7: mRNA expression (FPKM polyA) (log2(value + 1))	log2	Copy Number Alterations				Sample Id	Abiraterone (ABI) and Enzalutamide (ENZA) Exposure Status	GGT1: mRNA expression (FPKM polyA) (log2(value + 1))	log2	Copy Number Alterations				Sample Id	Abiraterone (ABI) and Enzalutamide (ENZA) Exposure Status	GGT5: mRNA expression (FPKM polyA) (log2(value + 1))	log2	Copy Number Alterations
MO_1013-Tumor	Exposed	0.107304	0.147051	GGT6: Gain				MO_1013-Tumor	Exposed	8.28536	3.21496	GGT7: Diploid				MO_1013-Tumor	Exposed	15.9733	4.08519	GGT1: Diploid				MO_1013-Tumor	Exposed	45.1474	5.52818	GGT5: Diploid
MO_1014-Tumor	Exposed	0	0	GGT6: Shallow Deletion				MO_1014-Tumor	Exposed	17.5957	4.2169	GGT7: Gain				MO_1014-Tumor	Exposed	12.9958	3.80692	GGT1: Amplification				MO_1014-Tumor	Exposed	35.44	5.18745	GGT5: Amplification
MO_1114-Tumor	Exposed	0.024682	0.0351763	GGT6: Gain				MO_1114-Tumor	Exposed	4.04978	2.33622	GGT7: Gain				MO_1114-Tumor	Exposed	61.9861	5.97696	GGT1: Shallow Deletion				MO_1114-Tumor	Exposed	16.5752	4.13547	GGT5: Shallow Deletion
MO_1161-TM	Exposed	0.100778	0.138524	GGT6: Diploid				MO_1161-TM	Exposed	24.1105	4.65022	GGT7: Diploid				MO_1161-TM	Exposed	29.0259	4.90813	GGT1: Diploid				MO_1161-TM	Exposed	4.06009	2.33916	GGT5: Diploid
MO_1215-Tumor	Exposed	9.47659	3.3891	GGT6: Shallow Deletion				MO_1215-Tumor	Exposed	21.6827	4.50352	GGT7: Gain				MO_1215-Tumor	Exposed	3.49092	2.16701	GGT1: Shallow Deletion				MO_1215-Tumor	Exposed	6.25757	2.85949	GGT5: Shallow Deletion
MO_1221-Tumor	Exposed	0.013965	0.0200079	GGT6: Shallow Deletion				MO_1221-Tumor	Exposed	5.35379	2.66762	GGT7: Gain				MO_1221-Tumor	Exposed	15.1039	4.00934	GGT1: Diploid				MO_1221-Tumor	Exposed	19.6296	4.36664	GGT5: Diploid
MO_1232-Tumor	Exposed	14.6924	3.972	GGT6: Gain				MO_1232-Tumor	Exposed	4.48774	2.45621	GGT7: Diploid				MO_1232-Tumor	Exposed	20.1387	4.40182	GGT1: Diploid				MO_1232-Tumor	Exposed	21.1386	4.46849	GGT5: Diploid
MO_1244-Tumor	Exposed	0.314183	0.394166	GGT6: Diploid				MO_1244-Tumor	Exposed	7.57401	3.09997	GGT7: Diploid				MO_1244-Tumor	Exposed	7.66271	3.11482	GGT1: Shallow Deletion				MO_1244-Tumor	Exposed	1.79975	1.4853	GGT5: Shallow Deletion
MO_1249-Tumor	Exposed	0	0	GGT6: Shallow Deletion				MO_1249-Tumor	Exposed	1.42972	1.28079	GGT7: Diploid				MO_1249-Tumor	Exposed	235.895	7.88811	GGT1: Diploid				MO_1249-Tumor	Exposed	12.1134	3.71297	GGT5: Diploid
MO_1277-TM	Exposed	0	0	GGT6: Shallow Deletion				MO_1277-TM	Exposed	0.477154	0.56282	GGT7: Shallow Deletion				MO_1277-TM	Exposed	296.917	8.21876	GGT1: Diploid				MO_1277-TM	Exposed	5.36013	2.66906	GGT5: Diploid
MO_1316-TM	Exposed	0.022978	0.0327751	GGT6: Shallow Deletion				MO_1316-TM	Exposed	0.727421	0.78862	GGT7: Diploid				MO_1316-TM	Exposed	31.161	5.00724	GGT1: Diploid				MO_1316-TM	Exposed	18.4531	4.28193	GGT5: Diploid
MO_1420_Tumor	Exposed	25.059	4.70371	GGT6: Shallow Deletion				MO_1420_Tumor	Exposed	20.8318	4.44836	GGT7: Diploid				MO_1420_Tumor	Exposed	8.03851	3.17609	GGT1: Shallow Deletion				MO_1420_Tumor	Exposed	1.68645	1.4257	GGT5: Shallow Deletion
MO_1482_T	Exposed	7.26718	3.0474	GGT6: Shallow Deletion				MO_1482_T	Exposed	41.814	5.42001	GGT7: Gain				MO_1482_T	Exposed	12.0337	3.70418	GGT1: Shallow Deletion				MO_1482_T	Exposed	2.12126	1.64213	GGT5: Shallow Deletion
MO_1492_T	Exposed	0.017908	0.0256072	GGT6: Diploid				MO_1492_T	Exposed	6.77531	2.9589	GGT7: Diploid				MO_1492_T	Exposed	29.3482	4.92354	GGT1: Diploid				MO_1492_T	Exposed	19.6482	4.36795	GGT5: Diploid
MO_1514_T	Exposed	0.024344	0.0347003	GGT6: Deep Deletion				MO_1514_T	Exposed	1.38861	1.25617	GGT7: Deep Deletion				MO_1514_T	Exposed	124.52	6.97177	GGT1: Diploid				MO_1514_T	Exposed	16.296	4.11237	GGT5: Diploid
PM119-TM	Exposed	0	0	GGT6: Diploid				PM119-TM	Exposed	0.992249	0.994398	GGT7: Diploid				PM119-TM	Exposed	38.7441	5.31267	GGT1: Diploid				PM119-TM	Exposed	17.1182	4.17937	GGT5: Diploid
PM139-TM	Exposed	0.030674	0.0435881	GGT6: Shallow Deletion				PM139-TM	Exposed	8.38432	3.23025	GGT7: Gain				PM139-TM	Exposed	1.09242	1.06517	GGT1: Amplification				PM139-TM	Exposed	0.225539	0.293416	GGT5: Amplification
PM159-TM	Exposed	0.042652	0.0602577	GGT6: Diploid				PM159-TM	Exposed	7.55827	3.09732	GGT7: Diploid				PM159-TM	Exposed	9.81369	3.43479	GGT1: Diploid				PM159-TM	Exposed	3.00548	2.00197	GGT5: Diploid
PM161-TM	Exposed	0.015155	0.0217	GGT6: Diploid				PM161-TM	Exposed	1.49199	1.3173	GGT7: Gain				PM161-TM	Exposed	16.9732	4.16778	GGT1: Diploid				PM161-TM	Exposed	0.26001	0.333435	GGT5: Diploid
PM163-TM	Exposed	0.39687	0.482198	GGT6: Diploid				PM163-TM	Exposed	3.28328	2.09872	GGT7: Gain				PM163-TM	Exposed	25.2396	4.71367	GGT1: Shallow Deletion				PM163-TM	Exposed	15.7022	4.06197	GGT5: Shallow Deletion
PM189-TM	Exposed	0.783081	0.834372	GGT6: Shallow Deletion				PM189-TM	Exposed	17.8136	4.2337	GGT7: Gain				PM189-TM	Exposed	4.01359	2.32584	GGT1: Diploid				PM189-TM	Exposed	28.7893	4.89672	GGT5: Diploid
PM2-TM	Exposed	0.72883	0.789796	GGT6: Diploid				PM2-TM	Exposed	4.05599	2.33799	GGT7: Diploid				PM2-TM	Exposed	26.3398	4.77293	GGT1: Diploid				PM2-TM	Exposed	13.0271	3.81014	GGT5: Diploid
PM90-TM	Exposed	2.4081	1.76897	GGT6: Shallow Deletion				PM90-TM	Exposed	7.29986	3.05309	GGT7: Gain				PM90-TM	Exposed	5.71192	2.74673	GGT1: Diploid				PM90-TM	Exposed	5.93855	2.79464	GGT5: Diploid
PRAD-01115525-Tumor-SM-A4KNC	Exposed	0.117471	0.160237	GGT6: Gain				PRAD-01115525-Tumor-SM-A4KNC	Exposed	12.4832	3.75309	GGT7: Gain				PRAD-01115525-Tumor-SM-A4KNC	Exposed	15.496	4.04404	GGT1: Diploid				PRAD-01115525-Tumor-SM-A4KNC	Exposed	4.51668	2.4638	GGT5: Shallow Deletion
PRAD-01115527-Tumor-SM-A4KNE	Exposed	0.186911	0.247212	GGT6: Diploid				PRAD-01115527-Tumor-SM-A4KNE	Exposed	3.38046	2.13108	GGT7: Diploid				PRAD-01115527-Tumor-SM-A4KNE	Exposed	7.08786	3.01576	GGT1: Diploid				PRAD-01115527-Tumor-SM-A4KNE	Exposed	7.40019	3.07042	GGT5: Diploid
PRAD-01115531-Tumor-SM-A4KNG	Exposed	0.432087	0.518119	GGT6: Deep Deletion				PRAD-01115531-Tumor-SM-A4KNG	Exposed	2.83588	1.93956	GGT7: Diploid				PRAD-01115531-Tumor-SM-A4KNG	Exposed	3.65689	2.21937	GGT1: Diploid				PRAD-01115531-Tumor-SM-A4KNG	Exposed	6.46644	2.90042	GGT5: Diploid
PRAD-01115556-Tumor-SM-A56E5	Exposed	0.71249	0.776096	GGT6: Diploid				PRAD-01115556-Tumor-SM-A56E5	Exposed	1.31223	1.20928	GGT7: Diploid				PRAD-01115556-Tumor-SM-A56E5	Exposed	123.02	6.95443	GGT1: Shallow Deletion				PRAD-01115556-Tumor-SM-A56E5	Exposed	5.82567	2.77097	GGT5: Shallow Deletion
PRAD-01115569-Tumor-SM-A56E6	Exposed	0.113308	0.154853	GGT6: Diploid				PRAD-01115569-Tumor-SM-A56E6	Exposed	1.63606	1.39838	GGT7: Diploid				PRAD-01115569-Tumor-SM-A56E6	Exposed	8.14861	3.19355	GGT1: Shallow Deletion				PRAD-01115569-Tumor-SM-A56E6	Exposed	6.78542	2.96077	GGT5: Shallow Deletion
PRAD-01115577-Tumor-SM-A56E9	Exposed	6.10808	2.82946	GGT6: Diploid				PRAD-01115577-Tumor-SM-A56E9	Exposed	4.56079	2.47529	GGT7: Diploid				PRAD-01115577-Tumor-SM-A56E9	Exposed	11.1101	3.59814	GGT1: Diploid				PRAD-01115577-Tumor-SM-A56E9	Exposed	26.5158	4.78219	GGT5: Diploid
PRAD-01115578-Tumor-SM-A56EA	Exposed	0.0561	0.0787464	GGT6: Diploid				PRAD-01115578-Tumor-SM-A56EA	Exposed	9.72206	3.42251	GGT7: Diploid				PRAD-01115578-Tumor-SM-A56EA	Exposed	11.8038	3.67849	GGT1: Diploid				PRAD-01115578-Tumor-SM-A56EA	Exposed	50.6596	5.69097	GGT5: Diploid
PRAD-01115581-Tumor-SM-A56EB	Exposed	0	0	GGT6: Shallow Deletion				PRAD-01115581-Tumor-SM-A56EB	Exposed	4.94352	2.57132	GGT7: Diploid				PRAD-01115581-Tumor-SM-A56EB	Exposed	3.06655	2.0238	GGT1: Amplification				PRAD-01115581-Tumor-SM-A56EB	Exposed	3.81821	2.2685	GGT5: Amplification
PRAD-6115250.0-Tumor-SM-B2XRX	Exposed	0.136994	0.185225	GGT6: Diploid				PRAD-6115250.0-Tumor-SM-B2XRX	Exposed	12.5348	3.7586	GGT7: Diploid				PRAD-6115250.0-Tumor-SM-B2XRX	Exposed	60.0558	5.93206	GGT1: Diploid				PRAD-6115250.0-Tumor-SM-B2XRX	Exposed	2.42381	1.7756	GGT5: Diploid
PRAD-6115296.0-Tumor-SM-B2XS2	Exposed	0.026085	0.0371502	GGT6: Diploid				PRAD-6115296.0-Tumor-SM-B2XS2	Exposed	4.92453	2.5667	GGT7: Diploid				PRAD-6115296.0-Tumor-SM-B2XS2	Exposed	13.4948	3.85746	GGT1: Diploid				PRAD-6115296.0-Tumor-SM-B2XS2	Exposed	7.35223	3.06216	GGT5: Diploid
PRAD-6115385.0-Tumor-SM-7LGU7	Exposed	0.091037	0.1257	GGT6: Gain				PRAD-6115385.0-Tumor-SM-7LGU7	Exposed	3.53226	2.18023	GGT7: Diploid				PRAD-6115385.0-Tumor-SM-7LGU7	Exposed	12.9795	3.80524	GGT1: Shallow Deletion				PRAD-6115385.0-Tumor-SM-7LGU7	Exposed	2.16154	1.66063	GGT5: Shallow Deletion
PRAD-6115390.0-Tumor-SM-7LGUC	Exposed	0.776649	0.829159	GGT6: Shallow Deletion				PRAD-6115390.0-Tumor-SM-7LGUC	Exposed	6.80474	2.96435	GGT7: Diploid				PRAD-6115390.0-Tumor-SM-7LGUC	Exposed	2.56782	1.83504	GGT1: Shallow Deletion				PRAD-6115390.0-Tumor-SM-7LGUC	Exposed	7.46427	3.08138	GGT5: Shallow Deletion
PRAD-6115391.0-Tumor-SM-7LGUD	Exposed	0	0	GGT6: Shallow Deletion				PRAD-6115391.0-Tumor-SM-7LGUD	Exposed	1.20615	1.14153	GGT7: Shallow Deletion				PRAD-6115391.0-Tumor-SM-7LGUD	Exposed	9.11568	3.33852	GGT1: Diploid				PRAD-6115391.0-Tumor-SM-7LGUD	Exposed	25.5858	4.73258	GGT5: Diploid
PRAD-6115392.0-Tumor-SM-B2XRZ	Exposed	0.115167	0.15726	GGT6: Diploid				PRAD-6115392.0-Tumor-SM-B2XRZ	Exposed	9.84406	3.43883	GGT7: Diploid				PRAD-6115392.0-Tumor-SM-B2XRZ	Exposed	4.37682	2.42675	GGT1: Shallow Deletion				PRAD-6115392.0-Tumor-SM-B2XRZ	Exposed	3.70477	2.23413	GGT5: Shallow Deletion
PRAD-6115393.0-Tumor-SM-7LGUF	Exposed	3.15202	2.05381	GGT6: Shallow Deletion				PRAD-6115393.0-Tumor-SM-7LGUF	Exposed	2.08847	1.62689	GGT7: Diploid				PRAD-6115393.0-Tumor-SM-7LGUF	Exposed	4.69066	2.50859	GGT1: Shallow Deletion				PRAD-6115393.0-Tumor-SM-7LGUF	Exposed	3.72351	2.23986	GGT5: Shallow Deletion
PRAD-6115396.0-Tumor-SM-7LGUI	Exposed	0.333852	0.415599	GGT6: Gain				PRAD-6115396.0-Tumor-SM-7LGUI	Exposed	10.502	3.52381	GGT7: Diploid				PRAD-6115396.0-Tumor-SM-7LGUI	Exposed	16.6833	4.14432	GGT1: Diploid				PRAD-6115396.0-Tumor-SM-7LGUI	Exposed	1.26011	1.17639	GGT5: Diploid
PRAD-6115397.0-Tumor-SM-7LGUJ	Exposed	3.45297	2.15477	GGT6: Diploid				PRAD-6115397.0-Tumor-SM-7LGUJ	Exposed	10.2878	3.49669	GGT7: Diploid				PRAD-6115397.0-Tumor-SM-7LGUJ	Exposed	11.282	3.61847	GGT1: Shallow Deletion				PRAD-6115397.0-Tumor-SM-7LGUJ	Exposed	9.13423	3.34117	GGT5: Shallow Deletion
PRAD-6115398.0-Tumor-SM-7LGUK	Exposed	0	0	GGT6: Diploid				PRAD-6115398.0-Tumor-SM-7LGUK	Exposed	0.829632	0.871554	GGT7: Diploid				PRAD-6115398.0-Tumor-SM-7LGUK	Exposed	1.71815	1.44262	GGT1: Gain				PRAD-6115398.0-Tumor-SM-7LGUK	Exposed	3.77904	2.25672	GGT5: Gain
PRAD-6115400.0-Tumor-SM-7LGUM	Exposed	5.82403	2.77062	GGT6: Shallow Deletion				PRAD-6115400.0-Tumor-SM-7LGUM	Exposed	2.78385	1.91985	GGT7: Diploid				PRAD-6115400.0-Tumor-SM-7LGUM	Exposed	49.5007	5.65823	GGT1: Diploid				PRAD-6115400.0-Tumor-SM-7LGUM	Exposed	25.3955	4.72222	GGT5: Diploid
PRAD-6115400.0-Tumor-SM-7LGUN	Exposed	5.00263	2.58559	GGT6: Shallow Deletion				PRAD-6115400.0-Tumor-SM-7LGUN	Exposed	3.37067	2.12786	GGT7: Diploid				PRAD-6115400.0-Tumor-SM-7LGUN	Exposed	58.9799	5.90641	GGT1: Diploid				PRAD-6115400.0-Tumor-SM-7LGUN	Exposed	35.6641	5.1963	GGT5: Diploid
PRAD-6115402.0-Tumor-SM-7LGUP	Exposed	1.65272	1.40747	GGT6: Diploid				PRAD-6115402.0-Tumor-SM-7LGUP	Exposed	6.52063	2.91085	GGT7: Diploid				PRAD-6115402.0-Tumor-SM-7LGUP	Exposed	353.76	8.4707	GGT1: Diploid				PRAD-6115402.0-Tumor-SM-7LGUP	Exposed	2.11682	1.64008	GGT5: Diploid
PRAD-6115427.0-Tumor-SM-B2XRT	Exposed	1.52956	1.33888	GGT6: Shallow Deletion				PRAD-6115427.0-Tumor-SM-B2XRT	Exposed	2.73785	1.90221	GGT7: Diploid				PRAD-6115427.0-Tumor-SM-B2XRT	Exposed	3.44417	2.15191	GGT1: Shallow Deletion				PRAD-6115427.0-Tumor-SM-B2XRT	Exposed	3.89491	2.29128	GGT5: Shallow Deletion
PRAD-6115592.0-Tumor-SM-B2XRU	Exposed	0.271043	0.346013	GGT6: Diploid				PRAD-6115592.0-Tumor-SM-B2XRU	Exposed	18.3542	4.27457	GGT7: Diploid				PRAD-6115592.0-Tumor-SM-B2XRU	Exposed	26.7403	4.79391	GGT1: Diploid				PRAD-6115592.0-Tumor-SM-B2XRU	Exposed	14.7477	3.97707	GGT5: Diploid
PRAD-6115593.0-Tumor-SM-B2XRV	Exposed	38.8488	5.31646	GGT6: Diploid				PRAD-6115593.0-Tumor-SM-B2XRV	Exposed	13.495	3.85748	GGT7: Diploid				PRAD-6115593.0-Tumor-SM-B2XRV	Exposed	188.768	7.56809	GGT1: Diploid				PRAD-6115593.0-Tumor-SM-B2XRV	Exposed	1.2751	1.18593	GGT5: Diploid
PRAD-6115596.0-Tumor-SM-B2XS1	Exposed	0.011028	0.015823	GGT6: Diploid				PRAD-6115596.0-Tumor-SM-B2XS1	Exposed	0.344877	0.427474	GGT7: Diploid				PRAD-6115596.0-Tumor-SM-B2XS1	Exposed	73.1991	6.21333	GGT1: Gain				PRAD-6115596.0-Tumor-SM-B2XS1	Exposed	2.10833	1.63614	GGT5: Diploid
PRAD-6115598.0-Tumor-SM-B2XS3	Exposed	0.108895	0.149123	GGT6: Shallow Deletion				PRAD-6115598.0-Tumor-SM-B2XS3	Exposed	2.20716	1.6813	GGT7: Diploid				PRAD-6115598.0-Tumor-SM-B2XS3	Exposed	11.4509	3.63817	GGT1: Diploid				PRAD-6115598.0-Tumor-SM-B2XS3	Exposed	10.6758	3.54545	GGT5: Diploid
PRAD-6115599.0-Tumor-SM-B2XS4	Exposed	0	0	GGT6: Shallow Deletion				PRAD-6115599.0-Tumor-SM-B2XS4	Exposed	2.49759	1.80636	GGT7: Diploid				PRAD-6115599.0-Tumor-SM-B2XS4	Exposed	3.66151	2.2208	GGT1: Diploid				PRAD-6115599.0-Tumor-SM-B2XS4	Exposed	98.54	6.6372	GGT5: Diploid
PRAD-6115601.0-Tumor-SM-B2XS7	Exposed	0	0	GGT6: Deep Deletion				PRAD-6115601.0-Tumor-SM-B2XS7	Exposed	1.58117	1.36803	GGT7: Gain				PRAD-6115601.0-Tumor-SM-B2XS7	Exposed	8.89417	3.30658	GGT1: Shallow Deletion				PRAD-6115601.0-Tumor-SM-B2XS7	Exposed	9.35577	3.37236	GGT5: Shallow Deletion
PRAD-6115603.0-Tumor-SM-B2XS8	Exposed	0.031474	0.0447075	GGT6: Diploid				PRAD-6115603.0-Tumor-SM-B2XS8	Exposed	2.69758	1.88658	GGT7: Diploid				PRAD-6115603.0-Tumor-SM-B2XS8	Exposed	15.6929	4.06116	GGT1: Diploid				PRAD-6115603.0-Tumor-SM-B2XS8	Exposed	4.89846	2.56034	GGT5: Diploid
PRAD-6115605.0-Tumor-SM-B2XSA	Exposed	0.314572	0.394593	GGT6: Diploid				PRAD-6115605.0-Tumor-SM-B2XSA	Exposed	8.85754	3.30123	GGT7: Diploid				PRAD-6115605.0-Tumor-SM-B2XSA	Exposed	23.4088	4.60933	GGT1: Shallow Deletion				PRAD-6115605.0-Tumor-SM-B2XSA	Exposed	55.8459	5.82898	GGT5: Shallow Deletion
PRAD-DFCI.11-104.15-Tumor-SM-3S2HH	Exposed	0.10563	0.144869	GGT6: Diploid				PRAD-DFCI.11-104.15-Tumor-SM-3S2HH	Exposed	2.82262	1.93456	GGT7: Diploid				PRAD-DFCI.11-104.15-Tumor-SM-3S2HH	Exposed	4.27106	2.39809	GGT1: Diploid				PRAD-DFCI.11-104.15-Tumor-SM-3S2HH	Exposed	18.4647	4.28279	GGT5: Diploid
PROS01448-1115244-Tumor-SM-5SGU6	Exposed	0.007135	0.0102571	GGT6: Diploid				PROS01448-1115244-Tumor-SM-5SGU6	Exposed	2.74376	1.90449	GGT7: Diploid				PROS01448-1115244-Tumor-SM-5SGU6	Exposed	2.41415	1.77153	GGT1: Diploid				PROS01448-1115244-Tumor-SM-5SGU6	Exposed	15.9495	4.08317	GGT5: Diploid
PROS01448-6115219-Tumor-SM-67ERS	Exposed	0.014122	0.0202312	GGT6: Diploid				PROS01448-6115219-Tumor-SM-67ERS	Exposed	5.42223	2.68308	GGT7: Diploid				PROS01448-6115219-Tumor-SM-67ERS	Exposed	4.57953	2.48014	GGT1: Diploid				PROS01448-6115219-Tumor-SM-67ERS	Exposed	6.87068	2.97649	GGT5: Diploid
PROS01448-6115224-Tumor-SM-67ERT	Exposed	0	0	GGT6: Shallow Deletion				PROS01448-6115224-Tumor-SM-67ERT	Exposed	2.73617	1.90156	GGT7: Shallow Deletion				PROS01448-6115224-Tumor-SM-67ERT	Exposed	36.9282	5.2452	GGT1: Diploid				PROS01448-6115224-Tumor-SM-67ERT	Exposed	4.055	2.33771	GGT5: Diploid
PROS01448-6115227-Tumor-SM-67ERU	Exposed	0	0	GGT6: Diploid				PROS01448-6115227-Tumor-SM-67ERU	Exposed	15.0828	4.00745	GGT7: Diploid				PROS01448-6115227-Tumor-SM-67ERU	Exposed	0.708885	0.773055	GGT1: Diploid				PROS01448-6115227-Tumor-SM-67ERU	Exposed	2.28231	1.71471	GGT5: Diploid
PROS01448-6115233-Tumor-SM-67ERW	Exposed	4.17897	2.37267	GGT6: Shallow Deletion				PROS01448-6115233-Tumor-SM-67ERW	Exposed	6.63011	2.9317	GGT7: Diploid				PROS01448-6115233-Tumor-SM-67ERW	Exposed	26.6562	4.78953	GGT1: Shallow Deletion				PROS01448-6115233-Tumor-SM-67ERW	Exposed	5.7327	2.75118	GGT5: Shallow Deletion
PROS01448-6115250-Tumor-SM-67ES5	Exposed	0.279466	0.355542	GGT6: Diploid				PROS01448-6115250-Tumor-SM-67ES5	Exposed	15.4916	4.04366	GGT7: Diploid				PROS01448-6115250-Tumor-SM-67ES5	Exposed	71.1142	6.17221	GGT1: Diploid				PROS01448-6115250-Tumor-SM-67ES5	Exposed	1.83982	1.5058	GGT5: Diploid
PROS10448-01115200-Tumor-SM-7LYLF	Exposed	0.009916	0.0142353	GGT6: Shallow Deletion				PROS10448-01115200-Tumor-SM-7LYLF	Exposed	4.11162	2.35378	GGT7: Diploid				PROS10448-01115200-Tumor-SM-7LYLF	Exposed	7.71361	3.12327	GGT1: Shallow Deletion				PROS10448-01115200-Tumor-SM-7LYLF	Exposed	19.8441	4.38156	GGT5: Shallow Deletion
PROS10448-01115374-Tumor-SM-7LYLG	Exposed	0.085745	0.118685	GGT6: Diploid				PROS10448-01115374-Tumor-SM-7LYLG	Exposed	11.7613	3.6737	GGT7: Diploid				PROS10448-01115374-Tumor-SM-7LYLG	Exposed	1.87128	1.52169	GGT1: Diploid				PROS10448-01115374-Tumor-SM-7LYLG	Exposed	137.652	7.11533	GGT5: Diploid
PROS10448-1115153-Tumor-SM-5EEBL	Exposed	0.386248	0.471185	GGT6: Diploid				PROS10448-1115153-Tumor-SM-5EEBL	Exposed	1.51249	1.32912	GGT7: Diploid				PROS10448-1115153-Tumor-SM-5EEBL	Exposed	29.9423	4.95151	GGT1: Diploid				PROS10448-1115153-Tumor-SM-5EEBL	Exposed	11.5629	3.6511	GGT5: Diploid
PROS10448-1115154-Tumor-SM-5EEBM	Exposed	0.021623	0.0308629	GGT6: Diploid				PROS10448-1115154-Tumor-SM-5EEBM	Exposed	5.77271	2.75973	GGT7: Gain				PROS10448-1115154-Tumor-SM-5EEBM	Exposed	7.58945	3.10257	GGT1: Diploid				PROS10448-1115154-Tumor-SM-5EEBM	Exposed	9.07577	3.33282	GGT5: Diploid
PROS10448-1115157-Tumor-SM-5EEBO	Exposed	0.093905	0.129487	GGT6: Diploid				PROS10448-1115157-Tumor-SM-5EEBO	Exposed	6.76135	2.95631	GGT7: Diploid				PROS10448-1115157-Tumor-SM-5EEBO	Exposed	11.9912	3.69946	GGT1: Shallow Deletion				PROS10448-1115157-Tumor-SM-5EEBO	Exposed	35.6069	5.19404	GGT5: Shallow Deletion
PROS12319B-SU2C-06115115-Tumor-SM-4W2NA	Exposed	0.420365	0.506262	GGT6: Gain				PROS12319B-SU2C-06115115-Tumor-SM-4W2NA	Exposed	1.12094	1.0847	GGT7: Diploid				PROS12319B-SU2C-06115115-Tumor-SM-4W2NA	Exposed	22.9969	4.58478	GGT1: Shallow Deletion				PROS12319B-SU2C-06115115-Tumor-SM-4W2NA	Exposed	5.70254	2.74471	GGT5: Shallow Deletion
PROS12319B-SU2C-06115117-Tumor-SM-4W2NC	Exposed	0.010431	0.0149708	GGT6: Diploid				PROS12319B-SU2C-06115117-Tumor-SM-4W2NC	Exposed	5.62985	2.72898	GGT7: Diploid				PROS12319B-SU2C-06115117-Tumor-SM-4W2NC	Exposed	1.57393	1.36398	GGT1: Shallow Deletion				PROS12319B-SU2C-06115117-Tumor-SM-4W2NC	Exposed	14.9559	3.99601	GGT5: Shallow Deletion
PROS12319B-SU2C-06115118-Tumor-SM-4W2ND	Exposed	0.172288	0.229327	GGT6: Diploid				PROS12319B-SU2C-06115118-Tumor-SM-4W2ND	Exposed	1.74802	1.45839	GGT7: Shallow Deletion				PROS12319B-SU2C-06115118-Tumor-SM-4W2ND	Exposed	44.3979	5.50455	GGT1: Shallow Deletion				PROS12319B-SU2C-06115118-Tumor-SM-4W2ND	Exposed	24.103	4.64979	GGT5: Shallow Deletion
PROS12319B-SU2C-06115119-Tumor-SM-4W2NE	Exposed	3.27061	2.09444	GGT6: Diploid				PROS12319B-SU2C-06115119-Tumor-SM-4W2NE	Exposed	10.8417	3.5658	GGT7: Diploid				PROS12319B-SU2C-06115119-Tumor-SM-4W2NE	Exposed	18.4444	4.28128	GGT1: Diploid				PROS12319B-SU2C-06115119-Tumor-SM-4W2NE	Exposed	17.2069	4.18641	GGT5: Diploid
PROS12319B-SU2C-06115123-Tumor-SM-4W2NI	Exposed	0.845463	0.883983	GGT6: Shallow Deletion				PROS12319B-SU2C-06115123-Tumor-SM-4W2NI	Exposed	2.48115	1.79956	GGT7: Diploid				PROS12319B-SU2C-06115123-Tumor-SM-4W2NI	Exposed	12.9939	3.80673	GGT1: Shallow Deletion				PROS12319B-SU2C-06115123-Tumor-SM-4W2NI	Exposed	19.1677	4.33397	GGT5: Shallow Deletion
SC_9007-Tumor	Exposed	0	0	GGT6: Diploid				SC_9007-Tumor	Exposed	5.29144	2.65339	GGT7: Diploid				SC_9007-Tumor	Exposed	3.64798	2.2166	GGT1: Diploid				SC_9007-Tumor	Exposed	58.0686	5.88432	GGT5: Diploid
SC_9016-Tumor	Exposed	0.027284	0.0388351	GGT6: Diploid				SC_9016-Tumor	Exposed	0.584612	0.66413	GGT7: Gain				SC_9016-Tumor	Exposed	10.5991	3.53594	GGT1: Shallow Deletion				SC_9016-Tumor	Exposed	16.534	4.13208	GGT5: Shallow Deletion
SC_9016_T	Exposed	2.47437	1.79675	GGT6: Diploid				SC_9016_T	Exposed	4.24759	2.39166	GGT7: Gain				SC_9016_T	Exposed	84.5611	6.41888	GGT1: Shallow Deletion				SC_9016_T	Exposed	27.6424	4.84008	GGT5: Shallow Deletion
SC_9019-Tumor	Exposed	0.342111	0.424504	GGT6: Diploid				SC_9019-Tumor	Exposed	4.26223	2.39568	GGT7: Diploid				SC_9019-Tumor	Exposed	117.23	6.88545	GGT1: Diploid				SC_9019-Tumor	Exposed	62.1619	5.98098	GGT5: Diploid
SC_9027_T	Exposed	0.017136	0.0245126	GGT6: Shallow Deletion				SC_9027_T	Exposed	1.29998	1.20162	GGT7: Diploid				SC_9027_T	Exposed	29.1247	4.91287	GGT1: Diploid				SC_9027_T	Exposed	4.1894	2.37557	GGT5: Diploid
SC_9030-Tumor	Exposed	0.033689	0.0478022	GGT6: Shallow Deletion				SC_9030-Tumor	Exposed	7.85255	3.14609	GGT7: Gain				SC_9030-Tumor	Exposed	38.3225	5.29728	GGT1: Diploid				SC_9030-Tumor	Exposed	2.62158	1.85662	GGT5: Diploid
SC_9035_T	Exposed	0	0	GGT6: Shallow Deletion				SC_9035_T	Exposed	2.74943	1.90667	GGT7: Diploid				SC_9035_T	Exposed	41.0793	5.39504	GGT1: Shallow Deletion				SC_9035_T	Exposed	8.47197	3.24366	GGT5: Shallow Deletion
SC_9038-Tumor	Exposed	0.074995	0.10433	GGT6: Gain				SC_9038-Tumor	Exposed	5.73274	2.75119	GGT7: Diploid				SC_9038-Tumor	Exposed	7.59087	3.1028	GGT1: Diploid				SC_9038-Tumor	Exposed	59.2778	5.91356	GGT5: Diploid
SC_9046-Tumor	Exposed	0.245347	0.316548	GGT6: Diploid				SC_9046-Tumor	Exposed	1.29727	1.19992	GGT7: Diploid				SC_9046-Tumor	Exposed	61.4047	5.96358	GGT1: Diploid				SC_9046-Tumor	Exposed	5.11132	2.61148	GGT5: Diploid
SC_9047-Tumor	Exposed	0.040103	0.0567264	GGT6: Diploid				SC_9047-Tumor	Exposed	4.99319	2.58332	GGT7: Diploid				SC_9047-Tumor	Exposed	6.22039	2.85208	GGT1: Diploid				SC_9047-Tumor	Exposed	14.9034	3.99126	GGT5: Diploid
SC_9048-Tumor	Exposed	0.481508	0.567066	GGT6: Shallow Deletion				SC_9048-Tumor	Exposed	10.2958	3.49771	GGT7: Diploid				SC_9048-Tumor	Exposed	20.6198	4.43428	GGT1: Diploid				SC_9048-Tumor	Exposed	47.3572	5.59566	GGT5: Diploid
SC_9056_T	Exposed	0.500348	0.585297	GGT6: Diploid				SC_9056_T	Exposed	11.0339	3.58903	GGT7: Diploid				SC_9056_T	Exposed	13.9367	3.90079	GGT1: Diploid				SC_9056_T	Exposed	7.75853	3.13069	GGT5: Diploid
SC_9059-Tumor	Exposed	0	0	GGT6: Gain				SC_9059-Tumor	Exposed	7.7011	3.1212	GGT7: Gain				SC_9059-Tumor	Exposed	7.01729	3.00312	GGT1: Shallow Deletion				SC_9059-Tumor	Exposed	15.3977	4.03542	GGT5: Shallow Deletion
SC_9060-Tumor	Exposed	22.5602	4.55828	GGT6: Diploid				SC_9060-Tumor	Exposed	7.4425	3.07767	GGT7: Diploid				SC_9060-Tumor	Exposed	45.6879	5.54498	GGT1: Diploid				SC_9060-Tumor	Exposed	20.9123	4.45367	GGT5: Diploid
SC_9061-Tumor	Exposed	0.029738	0.0422773	GGT6: Shallow Deletion				SC_9061-Tumor	Exposed	3.78007	2.25703	GGT7: Diploid				SC_9061-Tumor	Exposed	16.6317	4.1401	GGT1: Diploid				SC_9061-Tumor	Exposed	13.8664	3.89399	GGT5: Diploid
SC_9062-Tumor	Exposed	0.052896	0.0743629	GGT6: Diploid				SC_9062-Tumor	Exposed	2.02172	1.59537	GGT7: Diploid				SC_9062-Tumor	Exposed	2.87532	1.95431	GGT1: Shallow Deletion				SC_9062-Tumor	Exposed	10.015	3.4614	GGT5: Diploid
SC_9063-Tumor	Exposed	0.806887	0.853506	GGT6: Shallow Deletion				SC_9063-Tumor	Exposed	29.3214	4.92226	GGT7: Diploid				SC_9063-Tumor	Exposed	38.8825	5.31769	GGT1: Gain				SC_9063-Tumor	Exposed	18.7381	4.30291	GGT5: Gain
SC_9065-TM-Tumor2	Exposed	0.50114	0.586059	GGT6: Diploid				SC_9065-TM-Tumor2	Exposed	9.04993	3.32911	GGT7: Diploid				SC_9065-TM-Tumor2	Exposed	46.0953	5.55751	GGT1: Shallow Deletion				SC_9065-TM-Tumor2	Exposed	7.95866	3.16328	GGT5: Shallow Deletion
SC_9069_T	Exposed	0.019483	0.0278377	GGT6: Shallow Deletion				SC_9069_T	Exposed	2.87707	1.95497	GGT7: Diploid				SC_9069_T	Exposed	6.94775	2.99055	GGT1: Diploid				SC_9069_T	Exposed	5.98084	2.8034	GGT5: Diploid
SC_9071-TM	Exposed	20.2163	4.4071	GGT6: Diploid				SC_9071-TM	Exposed	6.31072	2.87001	GGT7: Diploid				SC_9071-TM	Exposed	20.0817	4.39792	GGT1: Diploid				SC_9071-TM	Exposed	41.3747	5.40513	GGT5: Diploid
SC_9072-TM	Exposed	0.012648	0.0181328	GGT6: Diploid				SC_9072-TM	Exposed	7.94694	3.16139	GGT7: Diploid				SC_9072-TM	Exposed	59.4813	5.91842	GGT1: Shallow Deletion				SC_9072-TM	Exposed	2.76664	1.91328	GGT5: Shallow Deletion
SC_9073-TM	Exposed	0.583209	0.662852	GGT6: Diploid				SC_9073-TM	Exposed	5.46742	2.69319	GGT7: Diploid				SC_9073-TM	Exposed	42.5248	5.44376	GGT1: Diploid				SC_9073-TM	Exposed	23.1817	4.59584	GGT5: Diploid
SC_9074_T	Exposed	1.30918	1.20738	GGT6: Shallow Deletion				SC_9074_T	Exposed	7.11895	3.02129	GGT7: Diploid				SC_9074_T	Exposed	89.4969	6.4998	GGT1: Diploid				SC_9074_T	Exposed	56.615	5.84837	GGT5: Diploid
SC_9086_T	Exposed	6.28837	2.8656	GGT6: Shallow Deletion				SC_9086_T	Exposed	7.10399	3.01863	GGT7: Diploid				SC_9086_T	Exposed	29.9936	4.9539	GGT1: Diploid				SC_9086_T	Exposed	50.6871	5.69173	GGT5: Diploid
SC_9094-Tumor	Exposed	7.27821	3.04932	GGT6: Diploid				SC_9094-Tumor	Exposed	2.8251	1.9355	GGT7: Diploid				SC_9094-Tumor	Exposed	63.0964	6.00217	GGT1: Diploid				SC_9094-Tumor	Exposed	22.4307	4.55033	GGT5: Diploid
SC_9097-TM	Exposed	1.19569	1.13467	GGT6: Shallow Deletion				SC_9097-TM	Exposed	0.972698	0.98017	GGT7: Shallow Deletion				SC_9097-TM	Exposed	121.693	6.93891	GGT1: Diploid				SC_9097-TM	Exposed	6.20998	2.85	GGT5: Diploid
SC_9099-Tumor	Exposed	13.4099	3.84899	GGT6: Shallow Deletion				SC_9099-Tumor	Exposed	15.4095	4.03646	GGT7: Gain				SC_9099-Tumor	Exposed	63.7045	6.01579	GGT1: Shallow Deletion				SC_9099-Tumor	Exposed	6.37601	2.88284	GGT5: Shallow Deletion
SC_9100-Tumor	Exposed	29.9736	4.95297	GGT6: Diploid				SC_9100-Tumor	Exposed	7.31526	3.05576	GGT7: Diploid				SC_9100-Tumor	Exposed	41.1965	5.39905	GGT1: Diploid				SC_9100-Tumor	Exposed	29.1706	4.91507	GGT5: Diploid
SC_9103-Tumor	Exposed	31.4109	5.01841	GGT6: Diploid				SC_9103-Tumor	Exposed	45.5311	5.54012	GGT7: Gain				SC_9103-Tumor	Exposed	15.5328	4.04726	GGT1: Diploid				SC_9103-Tumor	Exposed	6.76729	2.95741	GGT5: Diploid
SC_9104-Tumor	Exposed	0.378373	0.462966	GGT6: Shallow Deletion				SC_9104-Tumor	Exposed	0.897016	0.923732	GGT7: Deep Deletion				SC_9104-Tumor	Exposed	24.0086	4.64435	GGT1: Shallow Deletion				SC_9104-Tumor	Exposed	14.9828	3.99845	GGT5: Shallow Deletion
SC_9105_Tumor	Exposed	2.76198	1.91149	GGT6: Diploid				SC_9105_Tumor	Exposed	5.17236	2.62582	GGT7: Diploid				SC_9105_Tumor	Exposed	6.87063	2.97648	GGT1: Diploid				SC_9105_Tumor	Exposed	14.8576	3.98711	GGT5: Diploid
SC_9107-Tumor	Exposed	1.65292	1.40758	GGT6: Shallow Deletion				SC_9107-Tumor	Exposed	8.25369	3.21003	GGT7: Gain				SC_9107-Tumor	Exposed	81.5801	6.36772	GGT1: Diploid				SC_9107-Tumor	Exposed	4.35861	2.42186	GGT5: Diploid
SC_9109-Tumor	Exposed	0.005764	0.00829182	GGT6: Shallow Deletion				SC_9109-Tumor	Exposed	2.38332	1.75844	GGT7: Diploid				SC_9109-Tumor	Exposed	71.9291	6.18842	GGT1: Amplification				SC_9109-Tumor	Exposed	13.4774	3.85573	GGT5: Gain
SC_9118_Tumor	Exposed	0.018803	0.0268751	GGT6: Shallow Deletion				SC_9118_Tumor	Exposed	5.03615	2.59363	GGT7: Diploid				SC_9118_Tumor	Exposed	38.7518	5.31295	GGT1: Diploid				SC_9118_Tumor	Exposed	39.8982	5.35397	GGT5: Diploid
SC_9126_Tumor	Exposed	0.106851	0.146461	GGT6: Shallow Deletion				SC_9126_Tumor	Exposed	19.2296	4.3384	GGT7: Diploid				SC_9126_Tumor	Exposed	5.36646	2.67049	GGT1: Shallow Deletion				SC_9126_Tumor	Exposed	6.88992	2.98001	GGT5: Shallow Deletion
SC_9132_Tumor	Exposed	0.010517	0.0150936	GGT6: Shallow Deletion				SC_9132_Tumor	Exposed	1.04754	1.03389	GGT7: Diploid				SC_9132_Tumor	Exposed	9.09258	3.33522	GGT1: Shallow Deletion				SC_9132_Tumor	Exposed	14.4603	3.9505	GGT5: Shallow Deletion
SC_9145_Tumor	Exposed	8.40325	3.23316	GGT6: Diploid				SC_9145_Tumor	Exposed	14.7546	3.9777	GGT7: Diploid				SC_9145_Tumor	Exposed	18.7704	4.30527	GGT1: Diploid				SC_9145_Tumor	Exposed	25.9691	4.75324	GGT5: Diploid
SC_9148_Tumor	Exposed	0.05969	0.0836423	GGT6: Deep Deletion				SC_9148_Tumor	Exposed	4.42805	2.44043	GGT7: Diploid				SC_9148_Tumor	Exposed	35.2886	5.18145	GGT1: Diploid				SC_9148_Tumor	Exposed	59.3054	5.91422	GGT5: Diploid
SC_9153_Tumor	Exposed	0.006803	0.00978142	GGT6: Diploid				SC_9153_Tumor	Exposed	9.09232	3.33519	GGT7: Gain				SC_9153_Tumor	Exposed	67.6384	6.10094	GGT1: Shallow Deletion				SC_9153_Tumor	Exposed	10.1038	3.47299	GGT5: Shallow Deletion
SC_9156_Tumor	Exposed	3.87285	2.28477	GGT6: Diploid				SC_9156_Tumor	Exposed	10.5361	3.52808	GGT7: Gain				SC_9156_Tumor	Exposed	8.21293	3.20366	GGT1: Shallow Deletion				SC_9156_Tumor	Exposed	7.68219	3.11806	GGT5: Shallow Deletion
SC_9162_Tumor	Exposed	16.2242	4.10636	GGT6: Diploid				SC_9162_Tumor	Exposed	3.4144	2.14222	GGT7: Gain				SC_9162_Tumor	Exposed	90.4321	6.51463	GGT1: Diploid				SC_9162_Tumor	Exposed	9.67771	3.41653	GGT5: Diploid
SC_9163_Tumor	Exposed	0.017614	0.0251904	GGT6: Diploid				SC_9163_Tumor	Exposed	3.03456	2.01241	GGT7: Diploid				SC_9163_Tumor	Exposed	14.9189	3.99267	GGT1: Diploid				SC_9163_Tumor	Exposed	4.67316	2.50415	GGT5: Diploid
SC_9165_Tumor	Exposed	0.006146	0.00883967	GGT6: Diploid				SC_9165_Tumor	Exposed	7.83796	3.14371	GGT7: Diploid				SC_9165_Tumor	Exposed	2.03924	1.60371	GGT1: Diploid				SC_9165_Tumor	Exposed	61.0119	5.95447	GGT5: Diploid
SC_9184_T	Exposed	20.5743	4.43124	GGT6: Diploid				SC_9184_T	Exposed	15.4529	4.04027	GGT7: Diploid				SC_9184_T	Exposed	35.7184	5.19843	GGT1: Diploid				SC_9184_T	Exposed	11.2521	3.61496	GGT5: Diploid
SC_9186_T	Exposed	0.008301	0.0119264	GGT6: Shallow Deletion				SC_9186_T	Exposed	9.23028	3.35477	GGT7: Diploid				SC_9186_T	Exposed	86.0106	6.44312	GGT1: Diploid				SC_9186_T	Exposed	13.744	3.88206	GGT5: Diploid
SC_9187_T	Exposed	14.0124	3.90808	GGT6: Shallow Deletion				SC_9187_T	Exposed	14.2582	3.93151	GGT7: Diploid				SC_9187_T	Exposed	35.7071	5.19799	GGT1: Diploid				SC_9187_T	Exposed	1.79634	1.48354	GGT5: Diploid
SC_9189_T	Exposed	0	0	GGT6: Shallow Deletion				SC_9189_T	Exposed	1.63043	1.3953	GGT7: Gain				SC_9189_T	Exposed	6.13638	2.83519	GGT1: Diploid				SC_9189_T	Exposed	2.92867	1.97404	GGT5: Diploid
SC_9194_T	Exposed	0.020629	0.0294585	GGT6: Shallow Deletion				SC_9194_T	Exposed	3.36098	2.12465	GGT7: Diploid				SC_9194_T	Exposed	33.8734	5.12405	GGT1: Shallow Deletion				SC_9194_T	Exposed	19.5167	4.35873	GGT5: Shallow Deletion
TP_2020-Tumor	Exposed	0.030599	0.0434831	GGT6: Shallow Deletion				TP_2020-Tumor	Exposed	1.52391	1.33566	GGT7: Diploid				TP_2020-Tumor	Exposed	146.073	7.20039	GGT1: Diploid				TP_2020-Tumor	Exposed	17.9489	4.24404	GGT5: Diploid
TP_2032-Tumor	Exposed	0.007545	0.0108443	GGT6: Shallow Deletion				TP_2032-Tumor	Exposed	7.08689	3.01558	GGT7: Diploid				TP_2032-Tumor	Exposed	125.179	6.97933	GGT1: Diploid				TP_2032-Tumor	Exposed	20.6183	4.43418	GGT5: Diploid
TP_2061-TM	Exposed	0.20497	0.268997	GGT6: Diploid				TP_2061-TM	Exposed	11.3952	3.63171	GGT7: Diploid				TP_2061-TM	Exposed	2.59336	1.84533	GGT1: Shallow Deletion				TP_2061-TM	Exposed	13.9324	3.90038	GGT5: Shallow Deletion
WCM210_Z2	Exposed	0.06801	0.0949252	GGT6: Amplification				WCM210_Z2	Exposed	11.2379	3.61328	GGT7: Amplification				WCM210_Z2	Exposed	1.16856	1.11674	GGT1: Gain				WCM210_Z2	Exposed	0.944569	0.95945	GGT5: Gain
WCM218_Z3	Exposed	0	0	GGT6: Shallow Deletion				WCM218_Z3	Exposed	1.6267	1.39325	GGT7: Diploid				WCM218_Z3	Exposed	13.72	3.8797	GGT1: Diploid				WCM218_Z3	Exposed	0.595787	0.674268	GGT5: Diploid
WCM258_Z2	Exposed	0.036168	0.0512579	GGT6: Shallow Deletion				WCM258_Z2	Exposed	2.96027	1.9856	GGT7: Diploid				WCM258_Z2	Exposed	22.5983	4.56061	GGT1: Diploid				WCM258_Z2	Exposed	9.94318	3.45196	GGT5: Diploid
WCM4_X1	Exposed	1.54946	1.35019	GGT6: Shallow Deletion				WCM4_X1	Exposed	9.9214	3.44909	GGT7: Diploid				WCM4_X1	Exposed	18.2879	4.26963	GGT1: Shallow Deletion				WCM4_X1	Exposed	16.4873	4.12824	GGT5: Shallow Deletion
WCM666_X1	Exposed	0.10969	0.150157	GGT6: Diploid				WCM666_X1	Exposed	15.0548	4.00493	GGT7: Gain				WCM666_X1	Exposed	2.80138	1.92652	GGT1: Diploid				WCM666_X1	Exposed	21.6251	4.49985	GGT5: Diploid
WCM89_X1	Exposed	0.010156	0.0145781	GGT6: Diploid				WCM89_X1	Exposed	4.88177	2.55625	GGT7: Gain				WCM89_X1	Exposed	87.4676	6.46708	GGT1: Amplification				WCM89_X1	Exposed	18.4082	4.2786	GGT5: Amplification
WCM91_Z1	Exposed	0.039914	0.0564642	GGT6: Gain				WCM91_Z1	Exposed	1.43311	1.2828	GGT7: Gain				WCM91_Z1	Exposed	11.634	3.65923	GGT1: Gain				WCM91_Z1	Exposed	5.64955	2.73326	GGT5: Gain
MO_1012-Tumor-Subcutaneous_nodule	Naive	0	0	GGT6: Diploid				MO_1012-Tumor-Subcutaneous_nodule	Naive	31.0672	5.00303	GGT7: Gain				MO_1012-Tumor-Subcutaneous_nodule	Naive	2.61209	1.85283	GGT1: Shallow Deletion				MO_1012-Tumor-Subcutaneous_nodule	Naive	15.6333	4.056	GGT5: Shallow Deletion
MO_1015-Tumor	Naive	11.1338	3.60096	GGT6: Diploid				MO_1015-Tumor	Naive	28.9975	4.90677	GGT7: Gain				MO_1015-Tumor	Naive	3.14321	2.05075	GGT1: Diploid				MO_1015-Tumor	Naive	12.7839	3.78491	GGT5: Diploid
MO_1020-Tumor	Naive	0.185332	0.245291	GGT6: Shallow Deletion				MO_1020-Tumor	Naive	21.8369	4.51329	GGT7: Diploid				MO_1020-Tumor	Naive	10.7223	3.55119	GGT1: Shallow Deletion				MO_1020-Tumor	Naive	60.9115	5.95213	GGT5: Shallow Deletion
MO_1040-Tumor	Naive	0.078424	0.108925	GGT6: Diploid				MO_1040-Tumor	Naive	3.16261	2.05749	GGT7: Diploid				MO_1040-Tumor	Naive	59.622	5.92177	GGT1: Diploid				MO_1040-Tumor	Naive	61.2199	5.9593	GGT5: Diploid
MO_1054-Tumor	Naive	0.091587	0.126427	GGT6: Diploid				MO_1054-Tumor	Naive	9.56711	3.40151	GGT7: Diploid				MO_1054-Tumor	Naive	50.7536	5.69359	GGT1: Diploid				MO_1054-Tumor	Naive	17.4555	4.20598	GGT5: Diploid
MO_1071-Tumor	Naive	3.0878	2.03133	GGT6: Shallow Deletion				MO_1071-Tumor	Naive	17.6564	4.2216	GGT7: Diploid				MO_1071-Tumor	Naive	28.7023	4.8925	GGT1: Diploid				MO_1071-Tumor	Naive	23.9138	4.63887	GGT5: Diploid
MO_1084-Tumor	Naive	0	0	GGT6: Shallow Deletion				MO_1084-Tumor	Naive	11.3755	3.62942	GGT7: Diploid				MO_1084-Tumor	Naive	7.48402	3.08475	GGT1: Shallow Deletion				MO_1084-Tumor	Naive	6.01805	2.81107	GGT5: Shallow Deletion
MO_1094-Tumor	Naive	9.18484	3.34835	GGT6: Shallow Deletion				MO_1094-Tumor	Naive	12.7997	3.78656	GGT7: Diploid				MO_1094-Tumor	Naive	19.0163	4.3231	GGT1: Shallow Deletion				MO_1094-Tumor	Naive	9.28172	3.36201	GGT5: Shallow Deletion
MO_1095-Tumor	Naive	3.52934	2.1793	GGT6: Shallow Deletion				MO_1095-Tumor	Naive	6.12049	2.83198	GGT7: Diploid				MO_1095-Tumor	Naive	44.1871	5.49784	GGT1: Diploid				MO_1095-Tumor	Naive	23.647	4.62334	GGT5: Diploid
MO_1118-TM	Naive	0.11746	0.160223	GGT6: Diploid				MO_1118-TM	Naive	17.8074	4.23323	GGT7: Diploid				MO_1118-TM	Naive	2.92594	1.97304	GGT1: Shallow Deletion				MO_1118-TM	Naive	3.6895	2.22943	GGT5: Shallow Deletion
MO_1124-Tumor	Naive	15.65	4.05745	GGT6: Shallow Deletion				MO_1124-Tumor	Naive	17.4857	4.20834	GGT7: Diploid				MO_1124-Tumor	Naive	56.1054	5.83556	GGT1: Amplification				MO_1124-Tumor	Naive	1.99777	1.58389	GGT5: Amplification
MO_1128-Tumor	Naive	25.3026	4.71713	GGT6: Diploid				MO_1128-Tumor	Naive	20.1168	4.40032	GGT7: Diploid				MO_1128-Tumor	Naive	32.0536	5.04673	GGT1: Diploid				MO_1128-Tumor	Naive	91.352	6.52907	GGT5: Diploid
MO_1176-Tumor	Naive	0.015602	0.0223351	GGT6: Shallow Deletion				MO_1176-Tumor	Naive	11.2943	3.61992	GGT7: Diploid				MO_1176-Tumor	Naive	2.42007	1.77403	GGT1: Diploid				MO_1176-Tumor	Naive	30.2866	4.96747	GGT5: Diploid
MO_1179-Tumor	Naive	0.690131	0.757135	GGT6: Diploid				MO_1179-Tumor	Naive	3.82531	2.27062	GGT7: Diploid				MO_1179-Tumor	Naive	56.7105	5.85076	GGT1: Diploid				MO_1179-Tumor	Naive	62.4938	5.98854	GGT5: Diploid
MO_1184-Tumor	Naive	0.8707	0.903578	GGT6: Diploid				MO_1184-Tumor	Naive	9.52315	3.3955	GGT7: Diploid				MO_1184-Tumor	Naive	78.2633	6.30858	GGT1: Diploid				MO_1184-Tumor	Naive	8.89914	3.3073	GGT5: Diploid
MO_1192-Tumor	Naive	0.20675	0.271127	GGT6: Shallow Deletion				MO_1192-Tumor	Naive	1.66735	1.41541	GGT7: Diploid				MO_1192-Tumor	Naive	64.2307	6.02748	GGT1: Shallow Deletion				MO_1192-Tumor	Naive	11.0824	3.59484	GGT5: Shallow Deletion
MO_1202-Tumor	Naive	0.100021	0.137531	GGT6: Shallow Deletion				MO_1202-Tumor	Naive	6.15344	2.83864	GGT7: Gain				MO_1202-Tumor	Naive	62.7126	5.99351	GGT1: Diploid				MO_1202-Tumor	Naive	10.7575	3.55552	GGT5: Diploid
MO_1219-Tumor	Naive	5.2684	2.6481	GGT6: Diploid				MO_1219-Tumor	Naive	9.42505	3.38198	GGT7: Diploid				MO_1219-Tumor	Naive	10.5475	3.52951	GGT1: Diploid				MO_1219-Tumor	Naive	1.48524	1.31339	GGT5: Diploid
MO_1241-Tumor	Naive	3.11957	2.04249	GGT6: Deep Deletion				MO_1241-Tumor	Naive	15.1358	4.0122	GGT7: Diploid				MO_1241-Tumor	Naive	35.119	5.17468	GGT1: Shallow Deletion				MO_1241-Tumor	Naive	2.76553	1.91285	GGT5: Shallow Deletion
MO_1262-Tumor	Naive	0	0	GGT6: Diploid				MO_1262-Tumor	Naive	7.57754	3.10056	GGT7: Diploid				MO_1262-Tumor	Naive	77.0758	6.2868	GGT1: Shallow Deletion				MO_1262-Tumor	Naive	3.37439	2.12908	GGT5: Shallow Deletion
MO_1336-TM	Naive	1.12011	1.08414	GGT6: Diploid				MO_1336-TM	Naive	11.4447	3.63746	GGT7: Gain				MO_1336-TM	Naive	11.7243	3.66951	GGT1: Shallow Deletion				MO_1336-TM	Naive	38.9237	5.31917	GGT5: Shallow Deletion
MO_1337-TM	Naive	0.054052	0.075946	GGT6: Shallow Deletion				MO_1337-TM	Naive	8.03414	3.17539	GGT7: Gain				MO_1337-TM	Naive	93.0591	6.5555	GGT1: Shallow Deletion				MO_1337-TM	Naive	11.5146	3.64554	GGT5: Shallow Deletion
MO_1339-TM	Naive	0.415591	0.501404	GGT6: Diploid				MO_1339-TM	Naive	14.1252	3.91888	GGT7: Gain				MO_1339-TM	Naive	9.67369	3.41599	GGT1: Shallow Deletion				MO_1339-TM	Naive	18.2513	4.26688	GGT5: Shallow Deletion
MO_1410-Tumor	Naive	14.9495	3.99544	GGT6: Shallow Deletion				MO_1410-Tumor	Naive	1.40838	1.26806	GGT7: Diploid				MO_1410-Tumor	Naive	29.1346	4.91335	GGT1: Gain				MO_1410-Tumor	Naive	25.7359	4.74071	GGT5: Gain
MO_1421_Tumor	Naive	0.738298	0.797675	GGT6: Diploid				MO_1421_Tumor	Naive	5.03456	2.59325	GGT7: Diploid				MO_1421_Tumor	Naive	12.5172	3.75672	GGT1: Diploid				MO_1421_Tumor	Naive	60.9444	5.9529	GGT5: Diploid
MO_1446_T	Naive	0.366093	0.450056	GGT6: Shallow Deletion				MO_1446_T	Naive	12.5469	3.75989	GGT7: Diploid				MO_1446_T	Naive	0.764192	0.819008	GGT1: Diploid				MO_1446_T	Naive	4.84323	2.54676	GGT5: Diploid
MO_1447_Tumor	Naive	0.018746	0.0267944	GGT6: Shallow Deletion				MO_1447_Tumor	Naive	1.9758	1.57328	GGT7: Diploid				MO_1447_Tumor	Naive	32.503	5.06622	GGT1: Diploid				MO_1447_Tumor	Naive	4.47972	2.4541	GGT5: Diploid
MO_1460_Tumor	Naive	2.37658	1.75556	GGT6: Shallow Deletion				MO_1460_Tumor	Naive	21.0444	4.46234	GGT7: Diploid				MO_1460_Tumor	Naive	4.1518	2.36508	GGT1: Diploid				MO_1460_Tumor	Naive	3.97644	2.31511	GGT5: Diploid
MO_1469_T	Naive	0.083779	0.116071	GGT6: Shallow Deletion				MO_1469_T	Naive	25.0348	4.70237	GGT7: Diploid				MO_1469_T	Naive	1.3771	1.2492	GGT1: Diploid				MO_1469_T	Naive	19.9651	4.38992	GGT5: Diploid
MO_1510_T	Naive	0.007443	0.0106982	GGT6: Shallow Deletion				MO_1510_T	Naive	6.37075	2.88181	GGT7: Gain				MO_1510_T	Naive	10.7358	3.55284	GGT1: Shallow Deletion				MO_1510_T	Naive	7.52514	3.09172	GGT5: Shallow Deletion
MO_1511_T	Naive	2.90439	1.9651	GGT6: Diploid				MO_1511_T	Naive	2.10698	1.63551	GGT7: Diploid				MO_1511_T	Naive	82.1431	6.37752	GGT1: Diploid				MO_1511_T	Naive	88.42	6.48253	GGT5: Diploid
MO_1556_T	Naive	0.083302	0.115435	GGT6: Diploid				MO_1556_T	Naive	2.07873	1.62233	GGT7: Gain				MO_1556_T	Naive	4.6346	2.49431	GGT1: Deep Deletion				MO_1556_T	Naive	2.02311	1.59604	GGT5: Deep Deletion
PM14-TM	Naive	5.49591	2.69953	GGT6: Diploid				PM14-TM	Naive	8.00444	3.17064	GGT7: Diploid				PM14-TM	Naive	22.8858	4.57808	GGT1: Diploid				PM14-TM	Naive	6.17046	2.84207	GGT5: Diploid
PM155-TM	Naive	0.263616	0.337558	GGT6: Gain				PM155-TM	Naive	10.6209	3.53865	GGT7: Gain				PM155-TM	Naive	40.5185	5.37568	GGT1: Shallow Deletion				PM155-TM	Naive	14.7681	3.97894	GGT5: Shallow Deletion
PM158-TM	Naive	0	0	GGT6: Shallow Deletion				PM158-TM	Naive	5.47266	2.69436	GGT7: Diploid				PM158-TM	Naive	3.85592	2.27974	GGT1: Diploid				PM158-TM	Naive	4.44742	2.44557	GGT5: Diploid
PRAD-01115362-Tumor-SM-7A15P	Naive	0.086854	0.120158	GGT6: Shallow Deletion				PRAD-01115362-Tumor-SM-7A15P	Naive	10.0595	3.46722	GGT7: Diploid				PRAD-01115362-Tumor-SM-7A15P	Naive	4.43633	2.44263	GGT1: Shallow Deletion				PRAD-01115362-Tumor-SM-7A15P	Naive	4.12443	2.35739	GGT5: Shallow Deletion
PRAD-01115444-Tumor-SM-6B2K9	Naive	0.092101	0.127106	GGT6: Deep Deletion				PRAD-01115444-Tumor-SM-6B2K9	Naive	6.88591	2.97928	GGT7: Diploid				PRAD-01115444-Tumor-SM-6B2K9	Naive	133.746	7.0741	GGT1: Diploid				PRAD-01115444-Tumor-SM-6B2K9	Naive	23.7488	4.62929	GGT5: Diploid
PRAD-01115467-Tumor-SM-6B2KD	Naive	0	0	GGT6: Diploid				PRAD-01115467-Tumor-SM-6B2KD	Naive	2.46798	1.79409	GGT7: Diploid				PRAD-01115467-Tumor-SM-6B2KD	Naive	7.33579	3.05932	GGT1: Diploid				PRAD-01115467-Tumor-SM-6B2KD	Naive	10.92	3.57531	GGT5: Diploid
PRAD-01115468-Tumor-SM-6B2KE	Naive	8.0079	3.17119	GGT6: Diploid				PRAD-01115468-Tumor-SM-6B2KE	Naive	6.68839	2.94268	GGT7: Diploid				PRAD-01115468-Tumor-SM-6B2KE	Naive	21.9906	4.52297	GGT1: Diploid				PRAD-01115468-Tumor-SM-6B2KE	Naive	1.68825	1.42667	GGT5: Diploid
PRAD-01115526-Tumor-SM-A4KND	Naive	3.93524	2.30312	GGT6: Diploid				PRAD-01115526-Tumor-SM-A4KND	Naive	7.73974	3.12759	GGT7: Diploid				PRAD-01115526-Tumor-SM-A4KND	Naive	12.9433	3.8015	GGT1: Diploid				PRAD-01115526-Tumor-SM-A4KND	Naive	7.27928	3.0495	GGT5: Diploid
PRAD-01115528-Tumor-SM-A4KNF	Naive	0.830749	0.872434	GGT6: Diploid				PRAD-01115528-Tumor-SM-A4KNF	Naive	2.93682	1.97703	GGT7: Diploid				PRAD-01115528-Tumor-SM-A4KNF	Naive	15.4672	4.04152	GGT1: Diploid				PRAD-01115528-Tumor-SM-A4KNF	Naive	5.6449	2.73225	GGT5: Diploid
PRAD-01115549-Tumor-SM-A4KNH	Naive	0.026883	0.0382718	GGT6: Shallow Deletion				PRAD-01115549-Tumor-SM-A4KNH	Naive	1.32327	1.21616	GGT7: Diploid				PRAD-01115549-Tumor-SM-A4KNH	Naive	1.52428	1.33587	GGT1: Diploid				PRAD-01115549-Tumor-SM-A4KNH	Naive	0.34591	0.428582	GGT5: Diploid
PRAD-01115550-Tumor-SM-A4KNI	Naive	0	0	GGT6: Diploid				PRAD-01115550-Tumor-SM-A4KNI	Naive	3.58345	2.19643	GGT7: Diploid				PRAD-01115550-Tumor-SM-A4KNI	Naive	19.7393	4.3743	GGT1: Diploid				PRAD-01115550-Tumor-SM-A4KNI	Naive	46.7763	5.57822	GGT5: Diploid
PRAD-01115554-Tumor-SM-A56E4	Naive	0.127369	0.17296	GGT6: Shallow Deletion				PRAD-01115554-Tumor-SM-A56E4	Naive	7.09739	3.01746	GGT7: Diploid				PRAD-01115554-Tumor-SM-A56E4	Naive	20.3331	4.41502	GGT1: Diploid				PRAD-01115554-Tumor-SM-A56E4	Naive	22.4766	4.55315	GGT5: Diploid
PRAD-01115574-Tumor-SM-A56E7	Naive	8.94779	3.31438	GGT6: Shallow Deletion				PRAD-01115574-Tumor-SM-A56E7	Naive	3.89245	2.29056	GGT7: Diploid				PRAD-01115574-Tumor-SM-A56E7	Naive	66.523	6.07731	GGT1: Diploid				PRAD-01115574-Tumor-SM-A56E7	Naive	4.30964	2.40861	GGT5: Diploid
PRAD-06115124-Tumor-SM-7LGU1	Naive	0.60724	0.684585	GGT6: Diploid				PRAD-06115124-Tumor-SM-7LGU1	Naive	6.63125	2.93192	GGT7: Diploid				PRAD-06115124-Tumor-SM-7LGU1	Naive	7.39848	3.07013	GGT1: Diploid				PRAD-06115124-Tumor-SM-7LGU1	Naive	48.9928	5.64365	GGT5: Diploid
PRAD-6115381.0-Tumor-SM-7LGU3	Naive	0	0	GGT6: Shallow Deletion				PRAD-6115381.0-Tumor-SM-7LGU3	Naive	5.84903	2.7759	GGT7: Gain				PRAD-6115381.0-Tumor-SM-7LGU3	Naive	1.44087	1.28739	GGT1: Gain				PRAD-6115381.0-Tumor-SM-7LGU3	Naive	30.6572	4.98446	GGT5: Gain
PRAD-6115388.0-Tumor-SM-7LGUA	Naive	0	0	GGT6: Shallow Deletion				PRAD-6115388.0-Tumor-SM-7LGUA	Naive	19.202	4.33643	GGT7: Gain				PRAD-6115388.0-Tumor-SM-7LGUA	Naive	1.73279	1.45037	GGT1: Shallow Deletion				PRAD-6115388.0-Tumor-SM-7LGUA	Naive	6.7823	2.9602	GGT5: Shallow Deletion
PRAD-6115399.0-Tumor-SM-7LGUL	Naive	0	0	GGT6: Diploid				PRAD-6115399.0-Tumor-SM-7LGUL	Naive	12.3193	3.73544	GGT7: Amplification				PRAD-6115399.0-Tumor-SM-7LGUL	Naive	5.87658	2.78169	GGT1: Diploid				PRAD-6115399.0-Tumor-SM-7LGUL	Naive	24.1374	4.65176	GGT5: Diploid
PRAD-6115590.0-Tumor-SM-B2XRS	Naive	13.4815	3.85613	GGT6: Gain				PRAD-6115590.0-Tumor-SM-B2XRS	Naive	2.08488	1.62521	GGT7: Diploid				PRAD-6115590.0-Tumor-SM-B2XRS	Naive	13.6311	3.87096	GGT1: Diploid				PRAD-6115590.0-Tumor-SM-B2XRS	Naive	6.47703	2.90247	GGT5: Diploid
PRAD-6115594.0-Tumor-SM-B2XRW	Naive	0.01266	0.0181499	GGT6: Shallow Deletion				PRAD-6115594.0-Tumor-SM-B2XRW	Naive	9.09122	3.33503	GGT7: Diploid				PRAD-6115594.0-Tumor-SM-B2XRW	Naive	3.48841	2.1662	GGT1: Diploid				PRAD-6115594.0-Tumor-SM-B2XRW	Naive	6.19038	2.84607	GGT5: Diploid
PRAD-6115595.0-Tumor-SM-B2XRY	Naive	4.27496	2.39916	GGT6: Diploid				PRAD-6115595.0-Tumor-SM-B2XRY	Naive	17.5005	4.20949	GGT7: Diploid				PRAD-6115595.0-Tumor-SM-B2XRY	Naive	51.5229	5.71488	GGT1: Diploid				PRAD-6115595.0-Tumor-SM-B2XRY	Naive	7.52572	3.09182	GGT5: Diploid
PRAD-6115597.0-Tumor-SM-B2XS5	Naive	0.64399	0.717202	GGT6: Shallow Deletion				PRAD-6115597.0-Tumor-SM-B2XS5	Naive	3.48722	2.16582	GGT7: Diploid				PRAD-6115597.0-Tumor-SM-B2XS5	Naive	31.5887	5.0263	GGT1: Shallow Deletion				PRAD-6115597.0-Tumor-SM-B2XS5	Naive	22.7328	4.56881	GGT5: Shallow Deletion
PRAD-6115600.0-Tumor-SM-B2XS6	Naive	0.404755	0.490319	GGT6: Shallow Deletion				PRAD-6115600.0-Tumor-SM-B2XS6	Naive	3.17842	2.06296	GGT7: Diploid				PRAD-6115600.0-Tumor-SM-B2XS6	Naive	9.21801	3.35304	GGT1: Shallow Deletion				PRAD-6115600.0-Tumor-SM-B2XS6	Naive	41.9927	5.42602	GGT5: Shallow Deletion
PRAD-6115604.0-Tumor-SM-B2XS9	Naive	3.27034	2.09435	GGT6: Shallow Deletion				PRAD-6115604.0-Tumor-SM-B2XS9	Naive	6.45826	2.89884	GGT7: Diploid				PRAD-6115604.0-Tumor-SM-B2XS9	Naive	19.7351	4.374	GGT1: Diploid				PRAD-6115604.0-Tumor-SM-B2XS9	Naive	6.57379	2.92102	GGT5: Diploid
PROS01448-1115161-Tumor-SM-5SGU1	Naive	6.06506	2.8207	GGT6: Diploid				PROS01448-1115161-Tumor-SM-5SGU1	Naive	10.9254	3.57597	GGT7: Diploid				PROS01448-1115161-Tumor-SM-5SGU1	Naive	16.4175	4.12247	GGT1: Diploid				PROS01448-1115161-Tumor-SM-5SGU1	Naive	6.25945	2.85986	GGT5: Diploid
PROS01448-1115183-Tumor-SM-5SGU3	Naive	0.09102	0.125678	GGT6: Shallow Deletion				PROS01448-1115183-Tumor-SM-5SGU3	Naive	4.82958	2.54339	GGT7: Diploid				PROS01448-1115183-Tumor-SM-5SGU3	Naive	14.3579	3.94091	GGT1: Shallow Deletion				PROS01448-1115183-Tumor-SM-5SGU3	Naive	27.4324	4.82947	GGT5: Shallow Deletion
PROS01448-1115202-Tumor-SM-5SGU5	Naive	0.006705	0.00964098	GGT6: Shallow Deletion				PROS01448-1115202-Tumor-SM-5SGU5	Naive	23.4747	4.61322	GGT7: Shallow Deletion				PROS01448-1115202-Tumor-SM-5SGU5	Naive	101.977	6.68618	GGT1: Diploid				PROS01448-1115202-Tumor-SM-5SGU5	Naive	14.0992	3.9164	GGT5: Diploid
PROS01448-6115234-Tumor-SM-67ERX	Naive	0.178057	0.236409	GGT6: Shallow Deletion				PROS01448-6115234-Tumor-SM-67ERX	Naive	3.8861	2.28868	GGT7: Diploid				PROS01448-6115234-Tumor-SM-67ERX	Naive	50.4125	5.68405	GGT1: Diploid				PROS01448-6115234-Tumor-SM-67ERX	Naive	17.5585	4.21401	GGT5: Diploid
PROS01448-6115235-Tumor-SM-67ERY	Naive	0.710255	0.774211	GGT6: Diploid				PROS01448-6115235-Tumor-SM-67ERY	Naive	23.1844	4.596	GGT7: Amplification				PROS01448-6115235-Tumor-SM-67ERY	Naive	24.0858	4.6488	GGT1: Diploid				PROS01448-6115235-Tumor-SM-67ERY	Naive	60.478	5.942	GGT5: Diploid
PROS01448-6115237-Tumor-SM-67ERZ	Naive	0.060447	0.0846725	GGT6: Diploid				PROS01448-6115237-Tumor-SM-67ERZ	Naive	20.4304	4.42159	GGT7: Gain				PROS01448-6115237-Tumor-SM-67ERZ	Naive	3.06951	2.02485	GGT1: Diploid				PROS01448-6115237-Tumor-SM-67ERZ	Naive	3.67015	2.22347	GGT5: Diploid
PROS01448-6115247-Tumor-SM-67ES2	Naive	0.023713	0.0338113	GGT6: Shallow Deletion				PROS01448-6115247-Tumor-SM-67ES2	Naive	3.30486	2.10597	GGT7: Diploid				PROS01448-6115247-Tumor-SM-67ES2	Naive	130.513	7.03906	GGT1: Diploid				PROS01448-6115247-Tumor-SM-67ES2	Naive	30.2214	4.96446	GGT5: Diploid
PROS01448-6115251-Tumor-SM-67ES6	Naive	2.79774	1.92514	GGT6: Diploid				PROS01448-6115251-Tumor-SM-67ES6	Naive	4.31447	2.40993	GGT7: Diploid				PROS01448-6115251-Tumor-SM-67ES6	Naive	14.8682	3.98807	GGT1: Shallow Deletion				PROS01448-6115251-Tumor-SM-67ES6	Naive	11.0965	3.59652	GGT5: Shallow Deletion
PROS10448-1115150-Tumor-SM-5EEBK	Naive	0	0	GGT6: Diploid				PROS10448-1115150-Tumor-SM-5EEBK	Naive	2.67855	1.87914	GGT7: Diploid				PROS10448-1115150-Tumor-SM-5EEBK	Naive	4.81793	2.54051	GGT1: Diploid				PROS10448-1115150-Tumor-SM-5EEBK	Naive	13.1826	3.82605	GGT5: Diploid
PROS10448-1115156-Tumor-SM-5EEBN	Naive	0	0	GGT6: Shallow Deletion				PROS10448-1115156-Tumor-SM-5EEBN	Naive	2.81851	1.93301	GGT7: Shallow Deletion				PROS10448-1115156-Tumor-SM-5EEBN	Naive	53.4727	5.76746	GGT1: Diploid				PROS10448-1115156-Tumor-SM-5EEBN	Naive	29.6989	4.94012	GGT5: Diploid
PROS12319B-SU2C-06115114-Tumor-SM-4W2N9	Naive	4.09877	2.35015	GGT6: Diploid				PROS12319B-SU2C-06115114-Tumor-SM-4W2N9	Naive	3.95604	2.30919	GGT7: Diploid				PROS12319B-SU2C-06115114-Tumor-SM-4W2N9	Naive	24.3519	4.66402	GGT1: Diploid				PROS12319B-SU2C-06115114-Tumor-SM-4W2N9	Naive	4.54455	2.47107	GGT5: Diploid
PROS12319B-SU2C-06115116-Tumor-SM-4W2NB	Naive	0.676578	0.74552	GGT6: Diploid				PROS12319B-SU2C-06115116-Tumor-SM-4W2NB	Naive	6.77485	2.95882	GGT7: Diploid				PROS12319B-SU2C-06115116-Tumor-SM-4W2NB	Naive	10.2338	3.48978	GGT1: Diploid				PROS12319B-SU2C-06115116-Tumor-SM-4W2NB	Naive	11.7862	3.67651	GGT5: Diploid
SC_9012-Tumor	Naive	5.70433	2.74509	GGT6: Shallow Deletion				SC_9012-Tumor	Naive	10.4259	3.51424	GGT7: Diploid				SC_9012-Tumor	Naive	22.3235	4.54371	GGT1: Shallow Deletion				SC_9012-Tumor	Naive	11.432	3.63599	GGT5: Shallow Deletion
SC_9017-Tumor	Naive	2.34515	1.74207	GGT6: Gain				SC_9017-Tumor	Naive	12.2453	3.7274	GGT7: Gain				SC_9017-Tumor	Naive	34.1038	5.13356	GGT1: Diploid				SC_9017-Tumor	Naive	14.7496	3.97724	GGT5: Diploid
SC_9022-Tumor	Naive	5.73115	2.75085	GGT6: Diploid				SC_9022-Tumor	Naive	7.85724	3.14686	GGT7: Diploid				SC_9022-Tumor	Naive	29.1992	4.91644	GGT1: Diploid				SC_9022-Tumor	Naive	7.86506	3.14813	GGT5: Diploid
SC_9023-Tumor	Naive	0.360359	0.443987	GGT6: Shallow Deletion				SC_9023-Tumor	Naive	8.09405	3.18492	GGT7: Diploid				SC_9023-Tumor	Naive	15.6443	4.05695	GGT1: Diploid				SC_9023-Tumor	Naive	45.2965	5.53283	GGT5: Diploid
SC_9026-Tumor	Naive	0.326638	0.407775	GGT6: Shallow Deletion				SC_9026-Tumor	Naive	3.99597	2.32077	GGT7: Diploid				SC_9026-Tumor	Naive	186.5	7.55075	GGT1: Diploid				SC_9026-Tumor	Naive	39.3156	5.33326	GGT5: Diploid
SC_9028-Tumor	Naive	2.49095	1.80362	GGT6: Shallow Deletion				SC_9028-Tumor	Naive	1.16164	1.11212	GGT7: Diploid				SC_9028-Tumor	Naive	40.1651	5.36335	GGT1: Diploid				SC_9028-Tumor	Naive	8.59358	3.26207	GGT5: Diploid
SC_9029-Tumor	Naive	1.55372	1.3526	GGT6: Shallow Deletion				SC_9029-Tumor	Naive	10.081	3.47001	GGT7: Diploid				SC_9029-Tumor	Naive	4.67276	2.50405	GGT1: Shallow Deletion				SC_9029-Tumor	Naive	1.37356	1.24705	GGT5: Shallow Deletion
SC_9031-TM	Naive	2.07631	1.6212	GGT6: Shallow Deletion				SC_9031-TM	Naive	7.85536	3.14655	GGT7: Diploid				SC_9031-TM	Naive	15.6784	4.05991	GGT1: Diploid				SC_9031-TM	Naive	22.1003	4.52984	GGT5: Diploid
SC_9032-Tumor	Naive	0.126975	0.172456	GGT6: Gain				SC_9032-Tumor	Naive	17.4822	4.20806	GGT7: Diploid				SC_9032-Tumor	Naive	1.33877	1.22575	GGT1: Shallow Deletion				SC_9032-Tumor	Naive	1.47823	1.30931	GGT5: Shallow Deletion
SC_9034-Tumor	Naive	0.010492	0.0150579	GGT6: Diploid				SC_9034-Tumor	Naive	7.88644	3.15161	GGT7: Diploid				SC_9034-Tumor	Naive	3.86437	2.28225	GGT1: Diploid				SC_9034-Tumor	Naive	85.8612	6.44064	GGT5: Diploid
SC_9036-Tumor	Naive	0.174548	0.232106	GGT6: Shallow Deletion				SC_9036-Tumor	Naive	8.70052	3.27806	GGT7: Diploid				SC_9036-Tumor	Naive	12.4145	3.74573	GGT1: Diploid				SC_9036-Tumor	Naive	50.1959	5.67796	GGT5: Diploid
SC_9037-Tumor	Naive	1.71068	1.43865	GGT6: Diploid				SC_9037-Tumor	Naive	2.38925	1.76097	GGT7: Diploid				SC_9037-Tumor	Naive	88.4156	6.48245	GGT1: Diploid				SC_9037-Tumor	Naive	10.9289	3.57639	GGT5: Diploid
SC_9043-Tumor	Naive	1.11293	1.07924	GGT6: Shallow Deletion				SC_9043-Tumor	Naive	9.90359	3.44673	GGT7: Diploid				SC_9043-Tumor	Naive	55.7519	5.8266	GGT1: Shallow Deletion				SC_9043-Tumor	Naive	28.8812	4.90117	GGT5: Shallow Deletion
SC_9050-Tumor	Naive	0.087189	0.120603	GGT6: Shallow Deletion				SC_9050-Tumor	Naive	4.05378	2.33736	GGT7: Diploid				SC_9050-Tumor	Naive	3.36198	2.12498	GGT1: Deep Deletion				SC_9050-Tumor	Naive	5.49503	2.69934	GGT5: Deep Deletion
SC_9055-Tumor	Naive	0.131222	0.177882	GGT6: Diploid				SC_9055-Tumor	Naive	4.14698	2.36373	GGT7: Gain				SC_9055-Tumor	Naive	11.4726	3.64069	GGT1: Shallow Deletion				SC_9055-Tumor	Naive	48.7596	5.6369	GGT5: Shallow Deletion
SC_9057-Tumor	Naive	3.8399	2.27498	GGT6: Diploid				SC_9057-Tumor	Naive	1.39919	1.26255	GGT7: Diploid				SC_9057-Tumor	Naive	48.2887	5.62319	GGT1: Diploid				SC_9057-Tumor	Naive	11.2302	3.61238	GGT5: Diploid
SC_9058-Tumor	Naive	0.199574	0.262522	GGT6: Diploid				SC_9058-Tumor	Naive	2.43209	1.77909	GGT7: Shallow Deletion				SC_9058-Tumor	Naive	4.26947	2.39766	GGT1: Shallow Deletion				SC_9058-Tumor	Naive	13.9725	3.90424	GGT5: Shallow Deletion
SC_9068-Tumor	Naive	0.396917	0.482246	GGT6: Shallow Deletion				SC_9068-Tumor	Naive	3.02522	2.00907	GGT7: Gain				SC_9068-Tumor	Naive	16.3078	4.11335	GGT1: Shallow Deletion				SC_9068-Tumor	Naive	29.2552	4.91911	GGT5: Shallow Deletion
SC_9080-TM	Naive	0	0	GGT6: Shallow Deletion				SC_9080-TM	Naive	5.72731	2.75003	GGT7: Diploid				SC_9080-TM	Naive	1.772	1.47093	GGT1: Diploid				SC_9080-TM	Naive	49.2386	5.65072	GGT5: Diploid
SC_9081-TM	Naive	2.86598	1.95083	GGT6: Diploid				SC_9081-TM	Naive	10.4689	3.51966	GGT7: Diploid				SC_9081-TM	Naive	2.32962	1.73536	GGT1: Diploid				SC_9081-TM	Naive	11.3133	3.62214	GGT5: Diploid
SC_9083-TM	Naive	0.122546	0.166775	GGT6: Shallow Deletion				SC_9083-TM	Naive	13.3148	3.83944	GGT7: Diploid				SC_9083-TM	Naive	3.67526	2.22505	GGT1: Shallow Deletion				SC_9083-TM	Naive	38.5096	5.30413	GGT5: Shallow Deletion
SC_9086-TM	Naive	6.81202	2.9657	GGT6: Shallow Deletion				SC_9086-TM	Naive	4.99436	2.58361	GGT7: Diploid				SC_9086-TM	Naive	33.6807	5.11606	GGT1: Diploid				SC_9086-TM	Naive	54.212	5.78691	GGT5: Diploid
SC_9091-TM	Naive	13.8249	3.88995	GGT6: Diploid				SC_9091-TM	Naive	19.5768	4.36295	GGT7: Diploid				SC_9091-TM	Naive	25.7378	4.74081	GGT1: Diploid				SC_9091-TM	Naive	3.66437	2.22168	GGT5: Diploid
SC_9092-TM	Naive	0	0	GGT6: Shallow Deletion				SC_9092-TM	Naive	4.4057	2.43448	GGT7: Diploid				SC_9092-TM	Naive	43.7755	5.48464	GGT1: Diploid				SC_9092-TM	Naive	41.2922	5.40232	GGT5: Diploid
SC_9093-TM	Naive	0	0	GGT6: Diploid				SC_9093-TM	Naive	2.43116	1.7787	GGT7: Gain				SC_9093-TM	Naive	6.74893	2.954	GGT1: Diploid				SC_9093-TM	Naive	12.9349	3.80063	GGT5: Diploid
SC_9124_Tumor	Naive	0	0	GGT6: Shallow Deletion				SC_9124_Tumor	Naive	4.32339	2.41234	GGT7: Diploid				SC_9124_Tumor	Naive	33.5709	5.11149	GGT1: Diploid				SC_9124_Tumor	Naive	1.70601	1.43617	GGT5: Diploid
SC_9129_Tumor	Naive	0	0	GGT6: Diploid				SC_9129_Tumor	Naive	6.5632	2.919	GGT7: Diploid				SC_9129_Tumor	Naive	46.4979	5.56979	GGT1: Diploid				SC_9129_Tumor	Naive	61.049	5.95534	GGT5: Diploid
SC_9137_Tumor	Naive	0.088282	0.122052	GGT6: Diploid				SC_9137_Tumor	Naive	3.53492	2.18108	GGT7: Diploid				SC_9137_Tumor	Naive	5.59082	2.72046	GGT1: Shallow Deletion				SC_9137_Tumor	Naive	12.0552	3.70655	GGT5: Shallow Deletion
SC_9142_Tumor	Naive	3.39008	2.13425	GGT6: Diploid				SC_9142_Tumor	Naive	8.90382	3.30799	GGT7: Diploid				SC_9142_Tumor	Naive	3.18904	2.06662	GGT1: Diploid				SC_9142_Tumor	Naive	42.4093	5.43993	GGT5: Diploid
SC_9146_T	Naive	0.882052	0.912306	GGT6: Diploid				SC_9146_T	Naive	3.1193	2.0424	GGT7: Diploid				SC_9146_T	Naive	0.540091	0.623016	GGT1: Diploid				SC_9146_T	Naive	0.90798	0.932046	GGT5: Diploid
SC_9175_T	Naive	0	0	GGT6: Diploid				SC_9175_T	Naive	0.587284	0.66656	GGT7: Diploid				SC_9175_T	Naive	45.2767	5.53221	GGT1: Diploid				SC_9175_T	Naive	9.13806	3.34171	GGT5: Diploid
SC_9176_T	Naive	6.13809	2.83554	GGT6: Diploid				SC_9176_T	Naive	7.53718	3.09376	GGT7: Diploid				SC_9176_T	Naive	75.7675	6.26242	GGT1: Diploid				SC_9176_T	Naive	22.5846	4.55978	GGT5: Diploid
SC_9178_T	Naive	12.5583	3.76111	GGT6: Diploid				SC_9178_T	Naive	1.14507	1.10103	GGT7: Diploid				SC_9178_T	Naive	1.81487	1.49307	GGT1: Shallow Deletion				SC_9178_T	Naive	9.14181	3.34224	GGT5: Shallow Deletion
SC_9181_T	Naive	0.230186	0.298876	GGT6: Diploid				SC_9181_T	Naive	7.38594	3.06797	GGT7: Gain				SC_9181_T	Naive	8.88503	3.30524	GGT1: Shallow Deletion				SC_9181_T	Naive	1.38954	1.25673	GGT5: Shallow Deletion
SC_9183_T	Naive	0.827926	0.870208	GGT6: Diploid				SC_9183_T	Naive	4.01299	2.32567	GGT7: Diploid				SC_9183_T	Naive	21.3756	4.48386	GGT1: Diploid				SC_9183_T	Naive	21.9876	4.52278	GGT5: Diploid
SC_9190_T	Naive	0.906863	0.931201	GGT6: Diploid				SC_9190_T	Naive	7.48026	3.08411	GGT7: Gain				SC_9190_T	Naive	30.4273	4.97395	GGT1: Shallow Deletion				SC_9190_T	Naive	12.8625	3.79311	GGT5: Shallow Deletion
SC_9192_T	Naive	0	0	GGT6: Shallow Deletion				SC_9192_T	Naive	8.91693	3.30989	GGT7: Gain				SC_9192_T	Naive	9.20301	3.35092	GGT1: Shallow Deletion				SC_9192_T	Naive	34.3008	5.14163	GGT5: Shallow Deletion
TP_2001-Tumor	Naive	0.721078	0.783312	GGT6: Diploid				TP_2001-Tumor	Naive	22.0577	4.52717	GGT7: Diploid				TP_2001-Tumor	Naive	15.2593	4.02319	GGT1: Diploid				TP_2001-Tumor	Naive	52.3011	5.73609	GGT5: Diploid
TP_2009-Tumor	Naive	0	0	GGT6: Shallow Deletion				TP_2009-Tumor	Naive	5.08521	2.60531	GGT7: Diploid				TP_2009-Tumor	Naive	12.8428	3.79106	GGT1: Diploid				TP_2009-Tumor	Naive	36.1202	5.21413	GGT5: Diploid
TP_2010-Tumor	Naive	1.01556	1.01118	GGT6: Shallow Deletion				TP_2010-Tumor	Naive	10.2114	3.48689	GGT7: Diploid				TP_2010-Tumor	Naive	125.831	6.98676	GGT1: Diploid				TP_2010-Tumor	Naive	28.0406	4.86	GGT5: Diploid
TP_2054-TM	Naive	0.03525	0.0499792	GGT6: Shallow Deletion				TP_2054-TM	Naive	7.308	3.0545	GGT7: Diploid				TP_2054-TM	Naive	9.4749	3.38886	GGT1: Diploid				TP_2054-TM	Naive	21.2273	4.47426	GGT5: Diploid
TP_2060-TM	Naive	2.3975	1.76447	GGT6: Diploid				TP_2060-TM	Naive	15.1471	4.01321	GGT7: Diploid				TP_2060-TM	Naive	70.4751	6.15937	GGT1: Diploid				TP_2060-TM	Naive	38.7763	5.31384	GGT5: Diploid
TP_2064-TM	Naive	0.114376	0.156236	GGT6: Diploid				TP_2064-TM	Naive	1.73097	1.44941	GGT7: Shallow Deletion				TP_2064-TM	Naive	37.5897	5.27014	GGT1: Shallow Deletion				TP_2064-TM	Naive	16.147	4.09988	GGT5: Shallow Deletion
TP_2069_Tumor	Naive	0	0	GGT6: Shallow Deletion				TP_2069_Tumor	Naive	2.09386	1.62941	GGT7: Diploid				TP_2069_Tumor	Naive	55.9596	5.83187	GGT1: Diploid				TP_2069_Tumor	Naive	29.1071	4.91203	GGT5: Diploid
TP_2077_Tumor	Naive	0.006385	0.00918232	GGT6: Diploid				TP_2077_Tumor	Naive	1.24982	1.16981	GGT7: Diploid				TP_2077_Tumor	Naive	55.6417	5.82379	GGT1: Diploid				TP_2077_Tumor	Naive	11.2365	3.61312	GGT5: Diploid
TP_2078_Tumor	Naive	0.2094	0.274291	GGT6: Diploid				TP_2078_Tumor	Naive	3.59753	2.20086	GGT7: Diploid				TP_2078_Tumor	Naive	41.5646	5.41158	GGT1: Diploid				TP_2078_Tumor	Naive	7.68771	3.11898	GGT5: Diploid
TP_2081_T	Naive	0.531789	0.615218	GGT6: Shallow Deletion				TP_2081_T	Naive	9.22825	3.35449	GGT7: Diploid				TP_2081_T	Naive	46.1449	5.55903	GGT1: Diploid				TP_2081_T	Naive	18.2698	4.26827	GGT5: Diploid
TP_2093_T	Naive	0.017587	0.0251521	GGT6: Diploid				TP_2093_T	Naive	2.7194	1.89507	GGT7: Diploid				TP_2093_T	Naive	8.8185	3.2955	GGT1: Diploid				TP_2093_T	Naive	3.36225	2.12507	GGT5: Diploid
TP_2096_T	Naive	0.047365	0.0667643	GGT6: Shallow Deletion				TP_2096_T	Naive	3.48744	2.16589	GGT7: Diploid				TP_2096_T	Naive	123.635	6.96157	GGT1: Shallow Deletion				TP_2096_T	Naive	9.85095	3.43975	GGT5: Shallow Deletion
WCM209_Z2	Naive	0.020411	0.0291504	GGT6: Gain				WCM209_Z2	Naive	1.82026	1.49583	GGT7: Gain				WCM209_Z2	Naive	18.5169	4.28665	GGT1: Diploid				WCM209_Z2	Naive	5.55277	2.71211	GGT5: Diploid
WCM252_Z3	Naive	0.315323	0.395417	GGT6: Shallow Deletion				WCM252_Z3	Naive	22.2925	4.54179	GGT7: Diploid				WCM252_Z3	Naive	8.99578	3.32132	GGT1: Diploid				WCM252_Z3	Naive	7.21831	3.03884	GGT5: Diploid
WCM335_X1	Naive	0.361083	0.444755	GGT6: Diploid				WCM335_X1	Naive	3.25765	2.09006	GGT7: Gain				WCM335_X1	Naive	64.6723	6.03721	GGT1: Gain				WCM335_X1	Naive	0.256182	0.329046	GGT5: Gain
WCM393_Z3	Naive	5.67715	2.73923	GGT6: Diploid				WCM393_Z3	Naive	6.95543	2.99194	GGT7: Diploid				WCM393_Z3	Naive	6.91998	2.9855	GGT1: Diploid				WCM393_Z3	Naive	0.603223	0.680975	GGT5: Diploid
WCM665_X1	Naive	0.110652	0.151407	GGT6: Gain				WCM665_X1	Naive	11.7906	3.67701	GGT7: Amplification				WCM665_X1	Naive	1.40001	1.26304	GGT1: Diploid				WCM665_X1	Naive	1.96621	1.56862	GGT5: Diploid
DFCI.11-104.13-Tumor	On treatment	0.016443	0.0235293	GGT6: Gain		0.0145864		DFCI.11-104.13-Tumor	On treatment	1.1427	1.09943	GGT7: Diploid		0.103211		DFCI.11-104.13-Tumor	On treatment	12.8836	3.79531	GGT1: Gain		0.0138698		DFCI.11-104.13-Tumor	On treatment	7.74803	3.12896	GGT5: Gain		0.127913
MO_1074-Tumor	On treatment	1.96827	1.56962	GGT6: Diploid				MO_1074-Tumor	On treatment	8.81477	3.29496	GGT7: Diploid				MO_1074-Tumor	On treatment	26.2877	4.77018	GGT1: Diploid				MO_1074-Tumor	On treatment	25.5722	4.73185	GGT5: Diploid
PM170-TM	On treatment	0.106032	0.145393	GGT6: Diploid				PM170-TM	On treatment	5.17837	2.62723	GGT7: Gain				PM170-TM	On treatment	4.78652	2.5327	GGT1: Diploid				PM170-TM	On treatment	10.8066	3.56152	GGT5: Diploid
PM172-TM	On treatment	2.15668	1.65841	GGT6: Diploid				PM172-TM	On treatment	13.4502	3.85302	GGT7: Diploid				PM172-TM	On treatment	16.6522	4.14177	GGT1: Diploid				PM172-TM	On treatment	2.09403	1.62949	GGT5: Diploid
PRAD-01115576-Tumor-SM-A56E8	On treatment	0.660398	0.731529	GGT6: Shallow Deletion				PRAD-01115576-Tumor-SM-A56E8	On treatment	12.5006	3.75495	GGT7: Diploid				PRAD-01115576-Tumor-SM-A56E8	On treatment	3.70146	2.23311	GGT1: Diploid				PRAD-01115576-Tumor-SM-A56E8	On treatment	3.8164	2.26795	GGT5: Diploid
PRAD-6115382.0-Tumor-SM-7LGU5	On treatment	2.08576	1.62563	GGT6: Diploid				PRAD-6115382.0-Tumor-SM-7LGU5	On treatment	6.18187	2.84436	GGT7: Diploid				PRAD-6115382.0-Tumor-SM-7LGU5	On treatment	15.067	4.00603	GGT1: Diploid				PRAD-6115382.0-Tumor-SM-7LGU5	On treatment	22.0999	4.52982	GGT5: Diploid
PRAD-6115395.0-Tumor-SM-7LGUH	On treatment	0.03195	0.0453731	GGT6: Diploid				PRAD-6115395.0-Tumor-SM-7LGUH	On treatment	1.2705	1.18301	GGT7: Diploid				PRAD-6115395.0-Tumor-SM-7LGUH	On treatment	3.23394	2.082	GGT1: Gain				PRAD-6115395.0-Tumor-SM-7LGUH	On treatment	8.10482	3.18663	GGT5: Gain
PROS01448-6115242-Tumor-SM-67ES1	On treatment	3.62734	2.21018	GGT6: Shallow Deletion				PROS01448-6115242-Tumor-SM-67ES1	On treatment	4.30971	2.40863	GGT7: Diploid				PROS01448-6115242-Tumor-SM-67ES1	On treatment	14.3565	3.94078	GGT1: Diploid				PROS01448-6115242-Tumor-SM-67ES1	On treatment	12.8973	3.79674	GGT5: Diploid
PROS12319B-SU2C-06115121-Tumor-SM-4W2NG	On treatment	0.390678	0.475788	GGT6: Shallow Deletion				PROS12319B-SU2C-06115121-Tumor-SM-4W2NG	On treatment	11.8653	3.68541	GGT7: Gain				PROS12319B-SU2C-06115121-Tumor-SM-4W2NG	On treatment	4.21478	2.38261	GGT1: Shallow Deletion				PROS12319B-SU2C-06115121-Tumor-SM-4W2NG	On treatment	4.65997	2.50079	GGT5: Shallow Deletion
PROS12319B-SU2C-06115122-Tumor-SM-4W2NH	On treatment	0.027566	0.0392311	GGT6: Shallow Deletion				PROS12319B-SU2C-06115122-Tumor-SM-4W2NH	On treatment	4.77307	2.52934	GGT7: Diploid				PROS12319B-SU2C-06115122-Tumor-SM-4W2NH	On treatment	4.59214	2.4834	GGT1: Diploid				PROS12319B-SU2C-06115122-Tumor-SM-4W2NH	On treatment	54.7503	5.80091	GGT5: Diploid
SC_9018-Tumor	On treatment	0.011186	0.0160484	GGT6: Diploid				SC_9018-Tumor	On treatment	0.751463	0.808561	GGT7: Deep Deletion				SC_9018-Tumor	On treatment	69.9496	6.14872	GGT1: Diploid				SC_9018-Tumor	On treatment	9.63716	3.41104	GGT5: Diploid
SC_9123_Tumor	On treatment	0.747204	0.805048	GGT6: Diploid				SC_9123_Tumor	On treatment	8.79639	3.29225	GGT7: Amplification				SC_9123_Tumor	On treatment	11.7899	3.67693	GGT1: Diploid				SC_9123_Tumor	On treatment	20.5635	4.43052	GGT5: Diploid
SC_9049-Tumor	UNK	0.029004	0.0412486	GGT6: Diploid				SC_9049-Tumor	UNK	3.4265	2.14617	GGT7: Diploid				SC_9049-Tumor	UNK	6.22495	2.85299	GGT1: Diploid				SC_9049-Tumor	UNK	38.6481	5.30918	GGT5: Diploid
SC_9054-Tumor	UNK	0.197632	0.260185	GGT6: Diploid				SC_9054-Tumor	UNK	11.9739	3.69754	GGT7: Diploid				SC_9054-Tumor	UNK	91.4557	6.53069	GGT1: Diploid				SC_9054-Tumor	UNK	5.21131	2.6349	GGT5: Diploid
SC_9139_Tumor	UNK	0	0	GGT6: Diploid				SC_9139_Tumor	UNK	2.98664	1.99517	GGT7: Diploid				SC_9139_Tumor	UNK	4.98904	2.58233	GGT1: Diploid				SC_9139_Tumor	UNK	58.1407	5.88608	GGT5: Diploid
SC_9140_Tumor	UNK	0.344628	0.427207	GGT6: Shallow Deletion				SC_9140_Tumor	UNK	3.93012	2.30162	GGT7: Diploid				SC_9140_Tumor	UNK	16.193	4.10375	GGT1: Diploid				SC_9140_Tumor	UNK	25.9977	4.75477	GGT5: Diploid
WCM573_X1	UNK	0.031599	0.0448823	GGT6: Diploid				WCM573_X1	UNK	38.1078	5.28938	GGT7: Gain				WCM573_X1	UNK	3.24281	2.08502	GGT1: Diploid				WCM573_X1	UNK	4.00786	2.3242	GGT5: Diploid

## Sheet: Fig 5C
Sample Id	Off ARSI	GGT7: mRNA expression (FPKM polyA) (log2(value + 1))	log2	Copy Number Alterations				Sample Id	Off ARSI	GGT6: mRNA expression (FPKM polyA) (log2(value + 1))	log2	Copy Number Alterations				Sample Id	Off ARSI	GGT5: mRNA expression (FPKM polyA) (log2(value + 1))	log2	Copy Number Alterations				Sample Id	Off ARSI	GGT1: mRNA expression (FPKM polyA) (log2(value + 1))	log2	Copy Number Alterations
MO_1336-TM	0	11.4447	3.63746	GGT7: Gain				MO_1336-TM	0	1.12011	1.08414	GGT6: Diploid				MO_1336-TM	0	38.9237	5.31917	GGT5: Shallow Deletion				MO_1336-TM	0	11.7243	3.66951	GGT1: Shallow Deletion
PM158-TM	0	5.47266	2.69436	GGT7: Diploid				PM158-TM	0	0	0	GGT6: Shallow Deletion				PM158-TM	0	4.44742	2.44557	GGT5: Diploid				PM158-TM	0	3.85592	2.27974	GGT1: Diploid
PRAD-01115526-Tumor-SM-A4KND	0	7.73974	3.12759	GGT7: Diploid				PRAD-01115526-Tumor-SM-A4KND	0	3.93524	2.30312	GGT6: Diploid				PRAD-01115526-Tumor-SM-A4KND	0	7.27928	3.0495	GGT5: Diploid				PRAD-01115526-Tumor-SM-A4KND	0	12.9433	3.8015	GGT1: Diploid
PRAD-01115550-Tumor-SM-A4KNI	0	3.58345	2.19643	GGT7: Diploid				PRAD-01115550-Tumor-SM-A4KNI	0	0	0	GGT6: Diploid				PRAD-01115550-Tumor-SM-A4KNI	0	46.7763	5.57822	GGT5: Diploid				PRAD-01115550-Tumor-SM-A4KNI	0	19.7393	4.3743	GGT1: Diploid
SC_9026-Tumor	0	3.99597	2.32077	GGT7: Diploid				SC_9026-Tumor	0	0.326638	0.407775	GGT6: Shallow Deletion				SC_9026-Tumor	0	39.3156	5.33326	GGT5: Diploid				SC_9026-Tumor	0	186.5	7.55075	GGT1: Diploid
SC_9129_Tumor	0	6.5632	2.919	GGT7: Diploid				SC_9129_Tumor	0	0	0	GGT6: Diploid				SC_9129_Tumor	0	61.049	5.95534	GGT5: Diploid				SC_9129_Tumor	0	46.4979	5.56979	GGT1: Diploid
SC_9183_T	0	4.01299	2.32567	GGT7: Diploid				SC_9183_T	0	0.827926	0.870208	GGT6: Diploid				SC_9183_T	0	21.9876	4.52278	GGT5: Diploid				SC_9183_T	0	21.3756	4.48386	GGT1: Diploid
TP_2069_Tumor	0	2.09386	1.62941	GGT7: Diploid				TP_2069_Tumor	0	0	0	GGT6: Shallow Deletion				TP_2069_Tumor	0	29.1071	4.91203	GGT5: Diploid				TP_2069_Tumor	0	55.9596	5.83187	GGT1: Diploid
WCM335_X1	0	3.25765	2.09006	GGT7: Gain		0.0589678		WCM335_X1	0	0.361083	0.444755	GGT6: Diploid		0.0329841		WCM335_X1	0	0.256182	0.329046	GGT5: Gain		0.171331		WCM335_X1	0	64.6723	6.03721	GGT1: Gain		0.209582
DFCI.11-104.13-Tumor	1	1.1427	1.09943	GGT7: Diploid				DFCI.11-104.13-Tumor	1	0.016443	0.0235293	GGT6: Gain				DFCI.11-104.13-Tumor	1	7.74803	3.12896	GGT5: Gain				DFCI.11-104.13-Tumor	1	12.8836	3.79531	GGT1: Gain
MO_1094-Tumor	1	12.7997	3.78656	GGT7: Diploid				MO_1094-Tumor	1	9.18484	3.34835	GGT6: Shallow Deletion				MO_1094-Tumor	1	9.28172	3.36201	GGT5: Shallow Deletion				MO_1094-Tumor	1	19.0163	4.3231	GGT1: Shallow Deletion
MO_1128-Tumor	1	20.1168	4.40032	GGT7: Diploid				MO_1128-Tumor	1	25.3026	4.71713	GGT6: Diploid				MO_1128-Tumor	1	91.352	6.52907	GGT5: Diploid				MO_1128-Tumor	1	32.0536	5.04673	GGT1: Diploid
MO_1176-Tumor	1	11.2943	3.61992	GGT7: Diploid				MO_1176-Tumor	1	0.015602	0.0223351	GGT6: Shallow Deletion				MO_1176-Tumor	1	30.2866	4.96747	GGT5: Diploid				MO_1176-Tumor	1	2.42007	1.77403	GGT1: Diploid
MO_1410-Tumor	1	1.40838	1.26806	GGT7: Diploid				MO_1410-Tumor	1	14.9495	3.99544	GGT6: Shallow Deletion				MO_1410-Tumor	1	25.7359	4.74071	GGT5: Gain				MO_1410-Tumor	1	29.1346	4.91335	GGT1: Gain
MO_1510_T	1	6.37075	2.88181	GGT7: Gain				MO_1510_T	1	0.007443	0.0106982	GGT6: Shallow Deletion				MO_1510_T	1	7.52514	3.09172	GGT5: Shallow Deletion				MO_1510_T	1	10.7358	3.55284	GGT1: Shallow Deletion
PM14-TM	1	8.00444	3.17064	GGT7: Diploid				PM14-TM	1	5.49591	2.69953	GGT6: Diploid				PM14-TM	1	6.17046	2.84207	GGT5: Diploid				PM14-TM	1	22.8858	4.57808	GGT1: Diploid
PRAD-01115362-Tumor-SM-7A15P	1	10.0595	3.46722	GGT7: Diploid				PRAD-01115362-Tumor-SM-7A15P	1	0.086854	0.120158	GGT6: Shallow Deletion				PRAD-01115362-Tumor-SM-7A15P	1	4.12443	2.35739	GGT5: Shallow Deletion				PRAD-01115362-Tumor-SM-7A15P	1	4.43633	2.44263	GGT1: Shallow Deletion
PRAD-01115444-Tumor-SM-6B2K9	1	6.88591	2.97928	GGT7: Diploid				PRAD-01115444-Tumor-SM-6B2K9	1	0.092101	0.127106	GGT6: Deep Deletion				PRAD-01115444-Tumor-SM-6B2K9	1	23.7488	4.62929	GGT5: Diploid				PRAD-01115444-Tumor-SM-6B2K9	1	133.746	7.0741	GGT1: Diploid
PRAD-01115467-Tumor-SM-6B2KD	1	2.46798	1.79409	GGT7: Diploid				PRAD-01115467-Tumor-SM-6B2KD	1	0	0	GGT6: Diploid				PRAD-01115467-Tumor-SM-6B2KD	1	10.92	3.57531	GGT5: Diploid				PRAD-01115467-Tumor-SM-6B2KD	1	7.33579	3.05932	GGT1: Diploid
PRAD-01115468-Tumor-SM-6B2KE	1	6.68839	2.94268	GGT7: Diploid				PRAD-01115468-Tumor-SM-6B2KE	1	8.0079	3.17119	GGT6: Diploid				PRAD-01115468-Tumor-SM-6B2KE	1	1.68825	1.42667	GGT5: Diploid				PRAD-01115468-Tumor-SM-6B2KE	1	21.9906	4.52297	GGT1: Diploid
PRAD-01115549-Tumor-SM-A4KNH	1	1.32327	1.21616	GGT7: Diploid				PRAD-01115549-Tumor-SM-A4KNH	1	0.026883	0.0382718	GGT6: Shallow Deletion				PRAD-01115549-Tumor-SM-A4KNH	1	0.34591	0.428582	GGT5: Diploid				PRAD-01115549-Tumor-SM-A4KNH	1	1.52428	1.33587	GGT1: Diploid
PRAD-01115554-Tumor-SM-A56E4	1	7.09739	3.01746	GGT7: Diploid				PRAD-01115554-Tumor-SM-A56E4	1	0.127369	0.17296	GGT6: Shallow Deletion				PRAD-01115554-Tumor-SM-A56E4	1	22.4766	4.55315	GGT5: Diploid				PRAD-01115554-Tumor-SM-A56E4	1	20.3331	4.41502	GGT1: Diploid
PRAD-6115395.0-Tumor-SM-7LGUH	1	1.2705	1.18301	GGT7: Diploid				PRAD-6115395.0-Tumor-SM-7LGUH	1	0.03195	0.0453731	GGT6: Diploid				PRAD-6115395.0-Tumor-SM-7LGUH	1	8.10482	3.18663	GGT5: Gain				PRAD-6115395.0-Tumor-SM-7LGUH	1	3.23394	2.082	GGT1: Gain
PRAD-6115399.0-Tumor-SM-7LGUL	1	12.3193	3.73544	GGT7: Amplification				PRAD-6115399.0-Tumor-SM-7LGUL	1	0	0	GGT6: Diploid				PRAD-6115399.0-Tumor-SM-7LGUL	1	24.1374	4.65176	GGT5: Diploid				PRAD-6115399.0-Tumor-SM-7LGUL	1	5.87658	2.78169	GGT1: Diploid
PRAD-6115590.0-Tumor-SM-B2XRS	1	2.08488	1.62521	GGT7: Diploid				PRAD-6115590.0-Tumor-SM-B2XRS	1	13.4815	3.85613	GGT6: Gain				PRAD-6115590.0-Tumor-SM-B2XRS	1	6.47703	2.90247	GGT5: Diploid				PRAD-6115590.0-Tumor-SM-B2XRS	1	13.6311	3.87096	GGT1: Diploid
PRAD-6115594.0-Tumor-SM-B2XRW	1	9.09122	3.33503	GGT7: Diploid				PRAD-6115594.0-Tumor-SM-B2XRW	1	0.01266	0.0181499	GGT6: Shallow Deletion				PRAD-6115594.0-Tumor-SM-B2XRW	1	6.19038	2.84607	GGT5: Diploid				PRAD-6115594.0-Tumor-SM-B2XRW	1	3.48841	2.1662	GGT1: Diploid
PRAD-6115595.0-Tumor-SM-B2XRY	1	17.5005	4.20949	GGT7: Diploid				PRAD-6115595.0-Tumor-SM-B2XRY	1	4.27496	2.39916	GGT6: Diploid				PRAD-6115595.0-Tumor-SM-B2XRY	1	7.52572	3.09182	GGT5: Diploid				PRAD-6115595.0-Tumor-SM-B2XRY	1	51.5229	5.71488	GGT1: Diploid
PRAD-6115605.0-Tumor-SM-B2XSA	1	8.85754	3.30123	GGT7: Diploid				PRAD-6115605.0-Tumor-SM-B2XSA	1	0.314572	0.394593	GGT6: Diploid				PRAD-6115605.0-Tumor-SM-B2XSA	1	55.8459	5.82898	GGT5: Shallow Deletion				PRAD-6115605.0-Tumor-SM-B2XSA	1	23.4088	4.60933	GGT1: Shallow Deletion
PROS01448-1115161-Tumor-SM-5SGU1	1	10.9254	3.57597	GGT7: Diploid				PROS01448-1115161-Tumor-SM-5SGU1	1	6.06506	2.8207	GGT6: Diploid				PROS01448-1115161-Tumor-SM-5SGU1	1	6.25945	2.85986	GGT5: Diploid				PROS01448-1115161-Tumor-SM-5SGU1	1	16.4175	4.12247	GGT1: Diploid
PROS01448-1115183-Tumor-SM-5SGU3	1	4.82958	2.54339	GGT7: Diploid				PROS01448-1115183-Tumor-SM-5SGU3	1	0.09102	0.125678	GGT6: Shallow Deletion				PROS01448-1115183-Tumor-SM-5SGU3	1	27.4324	4.82947	GGT5: Shallow Deletion				PROS01448-1115183-Tumor-SM-5SGU3	1	14.3579	3.94091	GGT1: Shallow Deletion
PROS01448-1115202-Tumor-SM-5SGU5	1	23.4747	4.61322	GGT7: Shallow Deletion				PROS01448-1115202-Tumor-SM-5SGU5	1	0.006705	0.00964098	GGT6: Shallow Deletion				PROS01448-1115202-Tumor-SM-5SGU5	1	14.0992	3.9164	GGT5: Diploid				PROS01448-1115202-Tumor-SM-5SGU5	1	101.977	6.68618	GGT1: Diploid
PROS01448-6115234-Tumor-SM-67ERX	1	3.8861	2.28868	GGT7: Diploid				PROS01448-6115234-Tumor-SM-67ERX	1	0.178057	0.236409	GGT6: Shallow Deletion				PROS01448-6115234-Tumor-SM-67ERX	1	17.5585	4.21401	GGT5: Diploid				PROS01448-6115234-Tumor-SM-67ERX	1	50.4125	5.68405	GGT1: Diploid
PROS01448-6115235-Tumor-SM-67ERY	1	23.1844	4.596	GGT7: Amplification				PROS01448-6115235-Tumor-SM-67ERY	1	0.710255	0.774211	GGT6: Diploid				PROS01448-6115235-Tumor-SM-67ERY	1	60.478	5.942	GGT5: Diploid				PROS01448-6115235-Tumor-SM-67ERY	1	24.0858	4.6488	GGT1: Diploid
PROS01448-6115242-Tumor-SM-67ES1	1	4.30971	2.40863	GGT7: Diploid				PROS01448-6115242-Tumor-SM-67ES1	1	3.62734	2.21018	GGT6: Shallow Deletion				PROS01448-6115242-Tumor-SM-67ES1	1	12.8973	3.79674	GGT5: Diploid				PROS01448-6115242-Tumor-SM-67ES1	1	14.3565	3.94078	GGT1: Diploid
PROS01448-6115247-Tumor-SM-67ES2	1	3.30486	2.10597	GGT7: Diploid				PROS01448-6115247-Tumor-SM-67ES2	1	0.023713	0.0338113	GGT6: Shallow Deletion				PROS01448-6115247-Tumor-SM-67ES2	1	30.2214	4.96446	GGT5: Diploid				PROS01448-6115247-Tumor-SM-67ES2	1	130.513	7.03906	GGT1: Diploid
PROS01448-6115251-Tumor-SM-67ES6	1	4.31447	2.40993	GGT7: Diploid				PROS01448-6115251-Tumor-SM-67ES6	1	2.79774	1.92514	GGT6: Diploid				PROS01448-6115251-Tumor-SM-67ES6	1	11.0965	3.59652	GGT5: Shallow Deletion				PROS01448-6115251-Tumor-SM-67ES6	1	14.8682	3.98807	GGT1: Shallow Deletion
PROS10448-1115156-Tumor-SM-5EEBN	1	2.81851	1.93301	GGT7: Shallow Deletion				PROS10448-1115156-Tumor-SM-5EEBN	1	0	0	GGT6: Shallow Deletion				PROS10448-1115156-Tumor-SM-5EEBN	1	29.6989	4.94012	GGT5: Diploid				PROS10448-1115156-Tumor-SM-5EEBN	1	53.4727	5.76746	GGT1: Diploid
PROS12319B-SU2C-06115114-Tumor-SM-4W2N9	1	3.95604	2.30919	GGT7: Diploid				PROS12319B-SU2C-06115114-Tumor-SM-4W2N9	1	4.09877	2.35015	GGT6: Diploid				PROS12319B-SU2C-06115114-Tumor-SM-4W2N9	1	4.54455	2.47107	GGT5: Diploid				PROS12319B-SU2C-06115114-Tumor-SM-4W2N9	1	24.3519	4.66402	GGT1: Diploid
PROS12319B-SU2C-06115116-Tumor-SM-4W2NB	1	6.77485	2.95882	GGT7: Diploid				PROS12319B-SU2C-06115116-Tumor-SM-4W2NB	1	0.676578	0.74552	GGT6: Diploid				PROS12319B-SU2C-06115116-Tumor-SM-4W2NB	1	11.7862	3.67651	GGT5: Diploid				PROS12319B-SU2C-06115116-Tumor-SM-4W2NB	1	10.2338	3.48978	GGT1: Diploid
PROS12319B-SU2C-06115121-Tumor-SM-4W2NG	1	11.8653	3.68541	GGT7: Gain				PROS12319B-SU2C-06115121-Tumor-SM-4W2NG	1	0.390678	0.475788	GGT6: Shallow Deletion				PROS12319B-SU2C-06115121-Tumor-SM-4W2NG	1	4.65997	2.50079	GGT5: Shallow Deletion				PROS12319B-SU2C-06115121-Tumor-SM-4W2NG	1	4.21478	2.38261	GGT1: Shallow Deletion
SC_9036-Tumor	1	8.70052	3.27806	GGT7: Diploid				SC_9036-Tumor	1	0.174548	0.232106	GGT6: Shallow Deletion				SC_9036-Tumor	1	50.1959	5.67796	GGT5: Diploid				SC_9036-Tumor	1	12.4145	3.74573	GGT1: Diploid
SC_9037-Tumor	1	2.38925	1.76097	GGT7: Diploid				SC_9037-Tumor	1	1.71068	1.43865	GGT6: Diploid				SC_9037-Tumor	1	10.9289	3.57639	GGT5: Diploid				SC_9037-Tumor	1	88.4156	6.48245	GGT1: Diploid
SC_9043-Tumor	1	9.90359	3.44673	GGT7: Diploid				SC_9043-Tumor	1	1.11293	1.07924	GGT6: Shallow Deletion				SC_9043-Tumor	1	28.8812	4.90117	GGT5: Shallow Deletion				SC_9043-Tumor	1	55.7519	5.8266	GGT1: Shallow Deletion
SC_9055-Tumor	1	4.14698	2.36373	GGT7: Gain				SC_9055-Tumor	1	0.131222	0.177882	GGT6: Diploid				SC_9055-Tumor	1	48.7596	5.6369	GGT5: Shallow Deletion				SC_9055-Tumor	1	11.4726	3.64069	GGT1: Shallow Deletion
SC_9057-Tumor	1	1.39919	1.26255	GGT7: Diploid				SC_9057-Tumor	1	3.8399	2.27498	GGT6: Diploid				SC_9057-Tumor	1	11.2302	3.61238	GGT5: Diploid				SC_9057-Tumor	1	48.2887	5.62319	GGT1: Diploid
SC_9068-Tumor	1	3.02522	2.00907	GGT7: Gain				SC_9068-Tumor	1	0.396917	0.482246	GGT6: Shallow Deletion				SC_9068-Tumor	1	29.2552	4.91911	GGT5: Shallow Deletion				SC_9068-Tumor	1	16.3078	4.11335	GGT1: Shallow Deletion
SC_9081-TM	1	10.4689	3.51966	GGT7: Diploid				SC_9081-TM	1	2.86598	1.95083	GGT6: Diploid				SC_9081-TM	1	11.3133	3.62214	GGT5: Diploid				SC_9081-TM	1	2.32962	1.73536	GGT1: Diploid
SC_9083-TM	1	13.3148	3.83944	GGT7: Diploid				SC_9083-TM	1	0.122546	0.166775	GGT6: Shallow Deletion				SC_9083-TM	1	38.5096	5.30413	GGT5: Shallow Deletion				SC_9083-TM	1	3.67526	2.22505	GGT1: Shallow Deletion
SC_9092-TM	1	4.4057	2.43448	GGT7: Diploid				SC_9092-TM	1	0	0	GGT6: Shallow Deletion				SC_9092-TM	1	41.2922	5.40232	GGT5: Diploid				SC_9092-TM	1	43.7755	5.48464	GGT1: Diploid
SC_9124_Tumor	1	4.32339	2.41234	GGT7: Diploid				SC_9124_Tumor	1	0	0	GGT6: Shallow Deletion				SC_9124_Tumor	1	1.70601	1.43617	GGT5: Diploid				SC_9124_Tumor	1	33.5709	5.11149	GGT1: Diploid
SC_9137_Tumor	1	3.53492	2.18108	GGT7: Diploid				SC_9137_Tumor	1	0.088282	0.122052	GGT6: Diploid				SC_9137_Tumor	1	12.0552	3.70655	GGT5: Shallow Deletion				SC_9137_Tumor	1	5.59082	2.72046	GGT1: Shallow Deletion
SC_9175_T	1	0.587284	0.66656	GGT7: Diploid				SC_9175_T	1	0	0	GGT6: Diploid				SC_9175_T	1	9.13806	3.34171	GGT5: Diploid				SC_9175_T	1	45.2767	5.53221	GGT1: Diploid
SC_9176_T	1	7.53718	3.09376	GGT7: Diploid				SC_9176_T	1	6.13809	2.83554	GGT6: Diploid				SC_9176_T	1	22.5846	4.55978	GGT5: Diploid				SC_9176_T	1	75.7675	6.26242	GGT1: Diploid
SC_9181_T	1	7.38594	3.06797	GGT7: Gain				SC_9181_T	1	0.230186	0.298876	GGT6: Diploid				SC_9181_T	1	1.38954	1.25673	GGT5: Shallow Deletion				SC_9181_T	1	8.88503	3.30524	GGT1: Shallow Deletion
TP_2060-TM	1	15.1471	4.01321	GGT7: Diploid				TP_2060-TM	1	2.3975	1.76447	GGT6: Diploid				TP_2060-TM	1	38.7763	5.31384	GGT5: Diploid				TP_2060-TM	1	70.4751	6.15937	GGT1: Diploid
TP_2064-TM	1	1.73097	1.44941	GGT7: Shallow Deletion				TP_2064-TM	1	0.114376	0.156236	GGT6: Diploid				TP_2064-TM	1	16.147	4.09988	GGT5: Shallow Deletion				TP_2064-TM	1	37.5897	5.27014	GGT1: Shallow Deletion

## Sheet: FIg 5D
							Sample	Title	Value	GGT1									Sample	Title	Value	GGT5
							GSM190812	expression at 0hr, bio rep1	42.6046		1								GSM190812	expression at 0hr, bio rep1	10.6825		1
							GSM190815	expression at 0hr, bio rep2	95.3138		2.23717								GSM190815	expression at 0hr, bio rep2	15.042		1.4081
							GSM190818	expression at 0hr, bio rep3	188.944		4.43483								GSM190818	expression at 0hr, bio rep3	15.4113		1.44267
							GSM190813	expression at 4hr, bio rep1	147.802	0.116233	3.46916								GSM190813	expression at 4hr, bio rep1	9.81047	0.0959963	0.918368
							GSM190816	expression at 4hr, bio rep2	155.345		3.6462								GSM190816	expression at 4hr, bio rep2	12.3948		1.16029
							GSM190819	expression at 4hr, bio rep3	261.574		6.13957								GSM190819	expression at 4hr, bio rep3	10.9703		1.02694
							GSM190814	expression at 16hr, bio rep1	40.6449		0.954003								GSM190814	expression at 16hr, bio rep1	7.20396		0.67437
							GSM190817	expression at 16hr, bio rep2	58.5134		1.37341								GSM190817	expression at 16hr, bio rep2	11.4532		1.07215
							GSM190820	expression at 16hr, bio rep3	75.9882		1.78357								GSM190820	expression at 16hr, bio rep3	8.07031		0.75547
																			Sample	Title	Value	GGT7
							Sample	Title	Value	GGT6									GSM190812	expression at 0hr, bio rep1	581.277		1.18806
							GSM190812	expression at 0hr, bio rep1	44.2138		2.15341								GSM190815	expression at 0hr, bio rep2	489.267		1
							GSM190815	expression at 0hr, bio rep2	20.532		1								GSM190818	expression at 0hr, bio rep3	567.696		1.1603
							GSM190818	expression at 0hr, bio rep3	96.6503		4.7073								GSM190813	expression at 4hr, bio rep1	441.683	0.107243	0.902744
							GSM190813	expression at 4hr, bio rep1	145.792	0.0436306	7.10072								GSM190816	expression at 4hr, bio rep2	448.617		0.916917
							GSM190816	expression at 4hr, bio rep2	86.2701		4.20174								GSM190819	expression at 4hr, bio rep3	548.984		1.12205
							GSM190819	expression at 4hr, bio rep3	121.047		5.89553								GSM190814	expression at 16hr, bio rep1	554.204		1.13272
							GSM190814	expression at 16hr, bio rep1	131.653		6.41209								GSM190817	expression at 16hr, bio rep2	499.059		1.02001
							GSM190817	expression at 16hr, bio rep2	13.0527		0.635725								GSM190820	expression at 16hr, bio rep3	593.101		1.21222
							GSM190820	expression at 16hr, bio rep3	121.895		5.93683

## Sheet: FIg 5E
								Sample	Title	Value	GGT7										Sample	Title	Value	GGT5
								GSM823844	PRB25846	9.36465		1									GSM823844	PRB25846	6.19155		1
								GSM823848	PRB25845	11.6569		1.24478									GSM823848	PRB25845	7.33816		1.18519
								GSM823849	PRB25848	10.4077		1.11138									GSM823849	PRB25848	7.95358		1.28459
								GSM823850	PRB25849	13.9458		1.4892									GSM823850	PRB25849	10.801		1.74447
								GSM823853	PRB25847	14.3681		1.53429									GSM823853	PRB25847	7.60003		1.22748
								GSM823845	PRB25851	20.6629	0.0643379	2.20648									GSM823845	PRB25851	9.11413	0.27569	1.47203
								GSM823846	PRB25852	17.5551		1.87461									GSM823846	PRB25852	8.11075		1.30997
								GSM823847	PRB25853	17.5993		1.87933									GSM823847	PRB25853	7.63318		1.23284
								GSM823851	PRB25854	18.7624		2.00353									GSM823851	PRB25854	5.51209		0.89026
								GSM823852	PRB25850	7.03019		0.750716									GSM823852	PRB25850	6.42758		1.03812
								Sample	Title	Value	GGT6
								GSM823844	PRB25846	125.519		1									Sample	Title	Value	GGT1
								GSM823848	PRB25845	524.054		4.1751									GSM823844	PRB25846	273.786		1.53912
								GSM823849	PRB25848	402.319		3.20524									GSM823848	PRB25845	248.759		1.39843
								GSM823850	PRB25849	654.217		5.2121									GSM823849	PRB25848	278.125		1.56351
								GSM823853	PRB25847	252.971		2.0154									GSM823850	PRB25849	281.303		1.58138
								GSM823845	PRB25851	216.773	0.0472143	1.72701									GSM823853	PRB25847	177.885		1
								GSM823846	PRB25852	250.326		1.99433									GSM823845	PRB25851	315.788	0.0634055	1.77524
								GSM823847	PRB25853	178.002		1.41813									GSM823846	PRB25852	354.884		1.99502
								GSM823851	PRB25854	225.378		1.79557									GSM823847	PRB25853	306.519		1.72313
								GSM823852	PRB25850	188.843		1.5045									GSM823851	PRB25854	224.508		1.2621
																					GSM823852	PRB25850	303.058		1.70367

## Sheet: Fg 5F
								Sample	Title	Value	GGT1
								GSM558626	LNCaP + R1881 rep1	24.7	1.03347
								GSM558627	LNCaP + R1881 rep2	22.9	0.958159
								GSM558628	LNCaP + AR-shRNA rep1	18.7	0.782427
								GSM558629	LNCaP + AR-shRNA rep2	17.3	0.723849
								GSM558624	LNCaP + vehicle rep1	29.4	1.23013	0.0464361
								GSM558625	LNCaP + vehicle rep2	23.9	1
								Sample	Title	Value	GGT6
								GSM558626	LNCaP + R1881 rep1	16.6	0.597122
								GSM558627	LNCaP + R1881 rep2	25.9	0.931655
								GSM558628	LNCaP + AR-shRNA rep1	14.3	0.514388
								GSM558629	LNCaP + AR-shRNA rep2	16.3	0.586331
								GSM558624	LNCaP + vehicle rep1	32.8	1.17986	0.015372
								GSM558625	LNCaP + vehicle rep2	27.8	1
														Sample	Title	Value	GGT7
														GSM558626	LNCaP + R1881 rep1	25.5	0.678191
														GSM558627	LNCaP + R1881 rep2	19.7	0.523936
														GSM558628	LNCaP + AR-shRNA rep1	44.3	1.17819
														GSM558629	LNCaP + AR-shRNA rep2	45.9	1.22074
														GSM558624	LNCaP + vehicle rep1	37.6	1	0.490867
														GSM558625	LNCaP + vehicle rep2	53	1.40957
														Sample	Title	Value		GGT5
														GSM558626	LNCaP + R1881 rep1	1.4		1.75
														GSM558627	LNCaP + R1881 rep2	1.8		2.25
														GSM558628	LNCaP + AR-shRNA rep1	1.4		1.75
														GSM558629	LNCaP + AR-shRNA rep2	3.8		4.75
														GSM558624	LNCaP + vehicle rep1	0.8	0.174528	1
														GSM558625	LNCaP + vehicle rep2	1.4		1.75
