# Supplementary material for: Aberrant expression of multiple γ-glutamyltransferases is associated with tumor progression and patient outcome in prostate cancers
Source: Front Oncol. 2025 Feb 28;15:1518636. doi: 10.3389/fonc.2025.1518636 (PMC11906340; doi:10.3389/fonc.2025.1518636)
Supplement: Supplementary file 6 [file DataSheet3.xlsx]

## Sheet: GGT1-AR
Sample Id	AR Score	GGT1: mRNA expression (FPKM polyA) (log2(value + 1))	Mutations	Copy Number Alterations
DFCI.11-104.13-Tumor	0.519534	12.8836	-	GGT1: Gain
MO_1012-Tumor-Subcutaneous_nodule	-0.018701	2.61209	-	GGT1: Shallow Deletion
MO_1013-Tumor	0.368749	15.9733	-	GGT1: Diploid
MO_1014-Tumor	0.516237	12.9958	-	GGT1: Amplification
MO_1015-Tumor	0.034218	3.14321	-	GGT1: Diploid
MO_1020-Tumor	0.307207	10.7223	-	GGT1: Shallow Deletion
MO_1040-Tumor	0.504188	59.622	-	GGT1: Diploid
MO_1054-Tumor	0.457716	50.7536	-	GGT1: Diploid
MO_1071-Tumor	0.4336	28.7023	-	GGT1: Diploid
MO_1074-Tumor	0.52037	26.2877	-	GGT1: Diploid
MO_1084-Tumor	0.478249	7.48402	-	GGT1: Shallow Deletion
MO_1094-Tumor	-0.082116	19.0163	-	GGT1: Shallow Deletion
MO_1095-Tumor	0.398342	44.1871	-	GGT1: Diploid
MO_1114-Tumor	0.424982	61.9861	-	GGT1: Shallow Deletion
MO_1118-TM	0.034241	2.92594	-	GGT1: Shallow Deletion
MO_1124-Tumor	0.451808	56.1054	-	GGT1: Amplification
MO_1128-Tumor	0.403902	32.0536	-	GGT1: Diploid
MO_1161-TM	0.463526	29.0259	-	GGT1: Diploid
MO_1176-Tumor	0.521441	2.42007	-	GGT1: Diploid
MO_1179-Tumor	0.359682	56.7105	-	GGT1: Diploid
MO_1184-Tumor	0.487833	78.2633	-	GGT1: Diploid
MO_1192-Tumor	0.551797	64.2307	-	GGT1: Shallow Deletion
MO_1202-Tumor	0.466527	62.7126	-	GGT1: Diploid
MO_1215-Tumor	-0.0127	3.49092	-	GGT1: Shallow Deletion
MO_1219-Tumor	0.482821	10.5475	-	GGT1: Diploid
MO_1221-Tumor	0.463315	15.1039	-	GGT1: Diploid
MO_1232-Tumor	0.430181	20.1387	-	GGT1: Diploid
MO_1241-Tumor	0.52972	35.119	-	GGT1: Shallow Deletion
MO_1244-Tumor	0.543852	7.66271	-	GGT1: Shallow Deletion
MO_1249-Tumor	0.413777	235.895	-	GGT1: Diploid
MO_1262-Tumor	0.666385	77.0758	-	GGT1: Shallow Deletion
MO_1277-TM	0.526799	296.917	-	GGT1: Diploid
MO_1316-TM	0.656332	31.161	-	GGT1: Diploid
MO_1336-TM	0.53421	11.7243	-	GGT1: Shallow Deletion
MO_1337-TM	0.479629	93.0591	-	GGT1: Shallow Deletion
MO_1339-TM	0.520547	9.67369	-	GGT1: Shallow Deletion
MO_1410-Tumor	0.163662	29.1346	-	GGT1: Gain
MO_1420_Tumor	0.557017	8.03851	-	GGT1: Shallow Deletion
MO_1421_Tumor	0.2255	12.5172	-	GGT1: Diploid
MO_1446_T	-0.264686	0.764192	-	GGT1: Diploid
MO_1447_Tumor	0.657344	32.503	-	GGT1: Diploid
MO_1460_Tumor	0.042422	4.1518	-	GGT1: Diploid
MO_1469_T	-0.010564	1.3771	-	GGT1: Diploid
MO_1482_T	0.249799	12.0337	-	GGT1: Shallow Deletion
MO_1492_T	0.53431	29.3482	-	GGT1: Diploid
MO_1510_T	0.468635	10.7358	-	GGT1: Shallow Deletion
MO_1511_T	0.438623	82.1431	-	GGT1: Diploid
MO_1514_T	0.605639	124.52	-	GGT1: Diploid
MO_1556_T	0.480467	4.6346	-	GGT1: Deep Deletion
PM119-TM	0.665633	38.7441	-	GGT1: Diploid
PM139-TM	0.501056	1.09242	-	GGT1: Amplification
PM14-TM	0.392857	22.8858	-	GGT1: Diploid
PM155-TM	0.001642	40.5185	-	GGT1: Shallow Deletion
PM158-TM	0.388262	3.85592	-	GGT1: Diploid
PM159-TM	0.513493	9.81369	-	GGT1: Diploid
PM161-TM	0.499632	16.9732	-	GGT1: Diploid
PM163-TM	0.241857	25.2396	-	GGT1: Shallow Deletion
PM170-TM	0.139054	4.78652	-	GGT1: Diploid
PM172-TM	0.460535	16.6522	-	GGT1: Diploid
PM189-TM	0.317586	4.01359	-	GGT1: Diploid
PM2-TM	0.406177	26.3398	-	GGT1: Diploid
PM90-TM	0.424063	5.71192	-	GGT1: Diploid
PRAD-01115362-Tumor-SM-7A15P	0.587452	4.43633	-	GGT1: Shallow Deletion
PRAD-01115444-Tumor-SM-6B2K9	0.508552	133.746	-	GGT1: Diploid
PRAD-01115467-Tumor-SM-6B2KD	0.359569	7.33579	-	GGT1: Diploid
PRAD-01115468-Tumor-SM-6B2KE	0.510387	21.9906	-	GGT1: Diploid
PRAD-01115525-Tumor-SM-A4KNC	0.399826	15.496	-	GGT1: Diploid
PRAD-01115526-Tumor-SM-A4KND	0.108947	12.9433	-	GGT1: Diploid
PRAD-01115527-Tumor-SM-A4KNE	0.495018	7.08786	-	GGT1: Diploid
PRAD-01115528-Tumor-SM-A4KNF	0.529449	15.4672	-	GGT1: Diploid
PRAD-01115531-Tumor-SM-A4KNG	0.598741	3.65689	-	GGT1: Diploid
PRAD-01115549-Tumor-SM-A4KNH	0.600832	1.52428	-	GGT1: Diploid
PRAD-01115550-Tumor-SM-A4KNI	0.348268	19.7393	-	GGT1: Diploid
PRAD-01115554-Tumor-SM-A56E4	0.48298	20.3331	-	GGT1: Diploid
PRAD-01115556-Tumor-SM-A56E5	0.610715	123.02	-	GGT1: Shallow Deletion
PRAD-01115569-Tumor-SM-A56E6	0.595066	8.14861	-	GGT1: Shallow Deletion
PRAD-01115574-Tumor-SM-A56E7	0.555146	66.523	-	GGT1: Diploid
PRAD-01115576-Tumor-SM-A56E8	0.133679	3.70146	-	GGT1: Diploid
PRAD-01115577-Tumor-SM-A56E9	0.301691	11.1101	-	GGT1: Diploid
PRAD-01115578-Tumor-SM-A56EA	0.235028	11.8038	-	GGT1: Diploid
PRAD-01115581-Tumor-SM-A56EB	0.515945	3.06655	-	GGT1: Amplification
PRAD-06115124-Tumor-SM-7LGU1	0.244096	7.39848	-	GGT1: Diploid
PRAD-6115296.0-Tumor-SM-B2XS2	0.05568	13.4948	-	GGT1: Diploid
PRAD-6115381.0-Tumor-SM-7LGU3	-0.082331	1.44087	-	GGT1: Gain
PRAD-6115382.0-Tumor-SM-7LGU5	0.025955	15.067	-	GGT1: Diploid
PRAD-6115385.0-Tumor-SM-7LGU7	0.50673	12.9795	-	GGT1: Shallow Deletion
PRAD-6115388.0-Tumor-SM-7LGUA	0.379236	1.73279	-	GGT1: Shallow Deletion
PRAD-6115390.0-Tumor-SM-7LGUC	0.039533	2.56782	-	GGT1: Shallow Deletion
PRAD-6115391.0-Tumor-SM-7LGUD	0.413144	9.11568	-	GGT1: Diploid
PRAD-6115392.0-Tumor-SM-B2XRZ	0.299735	4.37682	-	GGT1: Shallow Deletion
PRAD-6115393.0-Tumor-SM-7LGUF	0.492547	4.69066	-	GGT1: Shallow Deletion
PRAD-6115395.0-Tumor-SM-7LGUH	0.502621	3.23394	-	GGT1: Gain
PRAD-6115396.0-Tumor-SM-7LGUI	0.565473	16.6833	-	GGT1: Diploid
PRAD-6115397.0-Tumor-SM-7LGUJ	0.438255	11.282	-	GGT1: Shallow Deletion
PRAD-6115398.0-Tumor-SM-7LGUK	0.574098	1.71815	-	GGT1: Gain
PRAD-6115399.0-Tumor-SM-7LGUL	0.420475	5.87658	-	GGT1: Diploid
PRAD-6115400.0-Tumor-SM-7LGUM	0.398497	49.5007	-	GGT1: Diploid
PRAD-6115400.0-Tumor-SM-7LGUN	0.445073	58.9799	-	GGT1: Diploid
PRAD-6115402.0-Tumor-SM-7LGUP	0.501454	353.76	-	GGT1: Diploid
PRAD-6115427.0-Tumor-SM-B2XRT	0.635018	3.44417	-	GGT1: Shallow Deletion
PRAD-6115590.0-Tumor-SM-B2XRS	0.603667	13.6311	GGT1: L269V	GGT1: Diploid
PRAD-6115592.0-Tumor-SM-B2XRU	0.211875	26.7403	-	GGT1: Diploid
PRAD-6115593.0-Tumor-SM-B2XRV	0.5001	188.768	-	GGT1: Diploid
PRAD-6115594.0-Tumor-SM-B2XRW	0.623257	3.48841	-	GGT1: Diploid
PRAD-6115595.0-Tumor-SM-B2XRY	0.549378	51.5229	-	GGT1: Diploid
PRAD-6115596.0-Tumor-SM-B2XS1	0.581982	73.1991	-	GGT1: Gain
PRAD-6115597.0-Tumor-SM-B2XS5	0.400229	31.5887	-	GGT1: Shallow Deletion
PRAD-6115598.0-Tumor-SM-B2XS3	0.562281	11.4509	-	GGT1: Diploid
PRAD-6115599.0-Tumor-SM-B2XS4	0.313455	3.66151	-	GGT1: Diploid
PRAD-6115600.0-Tumor-SM-B2XS6	0.382203	9.21801	-	GGT1: Shallow Deletion
PRAD-6115601.0-Tumor-SM-B2XS7	0.588159	8.89417	-	GGT1: Shallow Deletion
PRAD-6115603.0-Tumor-SM-B2XS8	0.532441	15.6929	-	GGT1: Diploid
PRAD-6115604.0-Tumor-SM-B2XS9	0.447393	19.7351	-	GGT1: Diploid
PRAD-6115605.0-Tumor-SM-B2XSA	0.328912	23.4088	-	GGT1: Shallow Deletion
PRAD-DFCI.11-104.15-Tumor-SM-3S2HH	0.543088	4.27106	-	GGT1: Diploid
PROS01448-1115161-Tumor-SM-5SGU1	0.590437	16.4175	-	GGT1: Diploid
PROS01448-1115183-Tumor-SM-5SGU3	0.455751	14.3579	-	GGT1: Shallow Deletion
PROS01448-1115202-Tumor-SM-5SGU5	0.617909	101.977	-	GGT1: Diploid
PROS01448-1115244-Tumor-SM-5SGU6	0.489188	2.41415	-	GGT1: Diploid
PROS01448-6115219-Tumor-SM-67ERS	0.502721	4.57953	-	GGT1: Diploid
PROS01448-6115224-Tumor-SM-67ERT	0.524093	36.9282	-	GGT1: Diploid
PROS01448-6115227-Tumor-SM-67ERU	0.533964	0.708885	-	GGT1: Diploid
PROS01448-6115233-Tumor-SM-67ERW	0.523211	26.6562	-	GGT1: Shallow Deletion
PROS01448-6115234-Tumor-SM-67ERX	0.594908	50.4125	-	GGT1: Diploid
PROS01448-6115235-Tumor-SM-67ERY	0.227819	24.0858	-	GGT1: Diploid
PROS01448-6115237-Tumor-SM-67ERZ	0.217075	3.06951	-	GGT1: Diploid
PROS01448-6115242-Tumor-SM-67ES1	0.556973	14.3565	-	GGT1: Diploid
PROS01448-6115247-Tumor-SM-67ES2	0.512147	130.513	-	GGT1: Diploid
PROS01448-6115251-Tumor-SM-67ES6	0.534051	14.8682	-	GGT1: Shallow Deletion
PROS10448-01115200-Tumor-SM-7LYLF	-0.015929	7.71361	-	GGT1: Shallow Deletion
PROS10448-01115374-Tumor-SM-7LYLG	0.449352	1.87128	-	GGT1: Diploid
PROS10448-1115150-Tumor-SM-5EEBK	0.030781	4.81793	-	GGT1: Diploid
PROS10448-1115153-Tumor-SM-5EEBL	0.470905	29.9423	-	GGT1: Diploid
PROS10448-1115154-Tumor-SM-5EEBM	0.630238	7.58945	-	GGT1: Diploid
PROS10448-1115156-Tumor-SM-5EEBN	0.575509	53.4727	-	GGT1: Diploid
PROS10448-1115157-Tumor-SM-5EEBO	0.502722	11.9912	-	GGT1: Shallow Deletion
PROS12319B-SU2C-06115114-Tumor-SM-4W2N9	0.563527	24.3519	-	GGT1: Diploid
PROS12319B-SU2C-06115115-Tumor-SM-4W2NA	0.466572	22.9969	-	GGT1: Shallow Deletion
PROS12319B-SU2C-06115116-Tumor-SM-4W2NB	-0.121846	10.2338	-	GGT1: Diploid
PROS12319B-SU2C-06115117-Tumor-SM-4W2NC	0.397585	1.57393	-	GGT1: Shallow Deletion
PROS12319B-SU2C-06115118-Tumor-SM-4W2ND	0.427522	44.3979	-	GGT1: Shallow Deletion
PROS12319B-SU2C-06115119-Tumor-SM-4W2NE	0.115747	18.4444	-	GGT1: Diploid
PROS12319B-SU2C-06115121-Tumor-SM-4W2NG	0.56203	4.21478	-	GGT1: Shallow Deletion
PROS12319B-SU2C-06115122-Tumor-SM-4W2NH	0.341486	4.59214	-	GGT1: Diploid
PROS12319B-SU2C-06115123-Tumor-SM-4W2NI	0.299056	12.9939	-	GGT1: Shallow Deletion
SC_9007-Tumor	0.448548	3.64798	-	GGT1: Diploid
SC_9012-Tumor	0.303105	22.3235	-	GGT1: Shallow Deletion
SC_9016-Tumor	0.513986	10.5991	-	GGT1: Shallow Deletion
SC_9016_T	0.409259	84.5611	-	GGT1: Shallow Deletion
SC_9017-Tumor	0.401926	34.1038	-	GGT1: Diploid
SC_9018-Tumor	0.520691	69.9496	-	GGT1: Diploid
SC_9019-Tumor	0.400262	117.23	-	GGT1: Diploid
SC_9022-Tumor	0.363667	29.1992	-	GGT1: Diploid
SC_9023-Tumor	0.295495	15.6443	-	GGT1: Diploid
SC_9026-Tumor	0.524489	186.5	-	GGT1: Diploid
SC_9027_T	0.445731	29.1247	-	GGT1: Diploid
SC_9028-Tumor	0.362043	40.1651	-	GGT1: Diploid
SC_9029-Tumor	0.613318	4.67276	-	GGT1: Shallow Deletion
SC_9030-Tumor	0.588467	38.3225	-	GGT1: Diploid
SC_9031-TM	0.029844	15.6784	-	GGT1: Diploid
SC_9032-Tumor	0.624217	1.33877	-	GGT1: Shallow Deletion
SC_9034-Tumor	0.412106	3.86437	-	GGT1: Diploid
SC_9035_T	0.55927	41.0793	-	GGT1: Shallow Deletion
SC_9036-Tumor	0.572862	12.4145	-	GGT1: Diploid
SC_9037-Tumor	0.246841	88.4156	-	GGT1: Diploid
SC_9038-Tumor	0.490931	7.59087	-	GGT1: Diploid
SC_9043-Tumor	0.513552	55.7519	-	GGT1: Shallow Deletion
SC_9046-Tumor	0.51894	61.4047	-	GGT1: Diploid
SC_9047-Tumor	0.525027	6.22039	-	GGT1: Diploid
SC_9048-Tumor	0.436893	20.6198	-	GGT1: Diploid
SC_9049-Tumor	0.431379	6.22495	-	GGT1: Diploid
SC_9050-Tumor	0.496069	3.36198	-	GGT1: Deep Deletion
SC_9054-Tumor	0.595415	91.4557	-	GGT1: Diploid
SC_9055-Tumor	0.532595	11.4726	-	GGT1: Shallow Deletion
SC_9056_T	0.590077	13.9367	-	GGT1: Diploid
SC_9057-Tumor	0.531803	48.2887	-	GGT1: Diploid
SC_9058-Tumor	0.623169	4.26947	-	GGT1: Shallow Deletion
SC_9059-Tumor	0.533909	7.01729	-	GGT1: Shallow Deletion
SC_9060-Tumor	0.307023	45.6879	-	GGT1: Diploid
SC_9061-Tumor	0.567767	16.6317	-	GGT1: Diploid
SC_9062-Tumor	0.296046	2.87532	-	GGT1: Shallow Deletion
SC_9063-Tumor	0.539134	38.8825	-	GGT1: Gain
SC_9065-TM-Tumor2	0.486691	46.0953	-	GGT1: Shallow Deletion
SC_9068-Tumor	0.513924	16.3078	-	GGT1: Shallow Deletion
SC_9069_T	0.568899	6.94775	-	GGT1: Diploid
SC_9071-TM	0.30354	20.0817	-	GGT1: Diploid
SC_9072-TM	0.604624	59.4813	-	GGT1: Shallow Deletion
SC_9073-TM	0.546285	42.5248	-	GGT1: Diploid
SC_9074_T	0.610081	89.4969	-	GGT1: Diploid
SC_9080-TM	0.495507	1.772	-	GGT1: Diploid
SC_9081-TM	0.520479	2.32962	-	GGT1: Diploid
SC_9083-TM	0.320815	3.67526	-	GGT1: Shallow Deletion
SC_9086-TM	0.440457	33.6807	-	GGT1: Diploid
SC_9086_T	0.384561	29.9936	-	GGT1: Diploid
SC_9091-TM	0.51775	25.7378	-	GGT1: Diploid
SC_9092-TM	0.463803	43.7755	-	GGT1: Diploid
SC_9093-TM	0.541646	6.74893	-	GGT1: Diploid
SC_9094-Tumor	0.452826	63.0964	-	GGT1: Diploid
SC_9097-TM	0.546253	121.693	-	GGT1: Diploid
SC_9099-Tumor	0.596777	63.7045	-	GGT1: Shallow Deletion
SC_9100-Tumor	0.317903	41.1965	-	GGT1: Diploid
SC_9103-Tumor	0.332432	15.5328	-	GGT1: Diploid
SC_9104-Tumor	0.532529	24.0086	-	GGT1: Shallow Deletion
SC_9105_Tumor	0.440939	6.87063	-	GGT1: Diploid
SC_9107-Tumor	0.49388	81.5801	-	GGT1: Diploid
SC_9109-Tumor	0.564442	71.9291	-	GGT1: Amplification
SC_9118_Tumor	0.39485	38.7518	-	GGT1: Diploid
SC_9123_Tumor	0.528435	11.7899	-	GGT1: Diploid
SC_9124_Tumor	0.687895	33.5709	-	GGT1: Diploid
SC_9126_Tumor	0.140771	5.36646	-	GGT1: Shallow Deletion
SC_9129_Tumor	0.52281	46.4979	-	GGT1: Diploid
SC_9132_Tumor	0.622548	9.09258	-	GGT1: Shallow Deletion
SC_9137_Tumor	0.461181	5.59082	-	GGT1: Shallow Deletion
SC_9139_Tumor	0.429001	4.98904	-	GGT1: Diploid
SC_9140_Tumor	0.377743	16.193	-	GGT1: Diploid
SC_9142_Tumor	0.004219	3.18904	-	GGT1: Diploid
SC_9145_Tumor	0.427919	18.7704	-	GGT1: Diploid
SC_9146_T	0.158827	0.540091	-	GGT1: Diploid
SC_9148_Tumor	0.361019	35.2886	-	GGT1: Diploid
SC_9153_Tumor	0.496139	67.6384	-	GGT1: Shallow Deletion
SC_9156_Tumor	0.588942	8.21293	-	GGT1: Shallow Deletion
SC_9162_Tumor	0.473256	90.4321	-	GGT1: Diploid
SC_9163_Tumor	0.566639	14.9189	-	GGT1: Diploid
SC_9165_Tumor	-0.111873	2.03924	-	GGT1: Diploid
SC_9175_T	0.527462	45.2767	-	GGT1: Diploid
SC_9176_T	0.490541	75.7675	-	GGT1: Diploid
SC_9178_T	0.525307	1.81487	-	GGT1: Shallow Deletion
SC_9181_T	0.53353	8.88503	-	GGT1: Shallow Deletion
SC_9183_T	0.579073	21.3756	-	GGT1: Diploid
SC_9184_T	0.339972	35.7184	-	GGT1: Diploid
SC_9186_T	0.649993	86.0106	-	GGT1: Diploid
SC_9187_T	0.351564	35.7071	-	GGT1: Diploid
SC_9189_T	0.637815	6.13638	-	GGT1: Diploid
SC_9190_T	0.543655	30.4273	-	GGT1: Shallow Deletion
SC_9192_T	0.303212	9.20301	-	GGT1: Shallow Deletion
SC_9194_T	0.557996	33.8734	-	GGT1: Shallow Deletion
TP_2001-Tumor	0.480306	15.2593	-	GGT1: Diploid
TP_2009-Tumor	0.462358	12.8428	-	GGT1: Diploid
TP_2010-Tumor	0.477873	125.831	-	GGT1: Diploid
TP_2020-Tumor	0.436947	146.073	-	GGT1: Diploid
TP_2032-Tumor	0.484157	125.179	-	GGT1: Diploid
TP_2054-TM	0.539951	9.4749	-	GGT1: Diploid
TP_2060-TM	0.405016	70.4751	-	GGT1: Diploid
TP_2061-TM	0.330633	2.59336	-	GGT1: Shallow Deletion
TP_2064-TM	0.655058	37.5897	-	GGT1: Shallow Deletion
TP_2069_Tumor	0.435773	55.9596	-	GGT1: Diploid
TP_2077_Tumor	0.622175	55.6417	-	GGT1: Diploid
TP_2078_Tumor	0.595321	41.5646	-	GGT1: Diploid
TP_2081_T	0.489384	46.1449	-	GGT1: Diploid
TP_2093_T	0.603596	8.8185	-	GGT1: Diploid
TP_2096_T	0.605166	123.635	-	GGT1: Shallow Deletion
WCM209_Z2	0.595327	18.5169	-	GGT1: Diploid
WCM210_Z2	-0.175828	1.16856	-	GGT1: Gain
WCM218_Z3	0.458817	13.72	-	GGT1: Diploid
WCM252_Z3	-0.026118	8.99578	-	GGT1: Diploid
WCM258_Z2	0.49638	22.5983	-	GGT1: Diploid
WCM335_X1	0.370352	64.6723	-	GGT1: Gain
WCM393_Z3	0.702218	6.91998	-	GGT1: Diploid
WCM4_X1	0.371245	18.2879	-	GGT1: Shallow Deletion
WCM573_X1	0.058879	3.24281	-	GGT1: Diploid
WCM665_X1	0.042386	1.40001	-	GGT1: Diploid
WCM666_X1	0.389604	2.80138	-	GGT1: Diploid
WCM89_X1	0.630946	87.4676	-	GGT1: Amplification
WCM91_Z1	0.61048	11.634	-	GGT1: Gain

## Sheet: GGT5-AR
Sample Id	AR Score	GGT5: mRNA expression (FPKM polyA) (log2(value + 1))	Mutations	Copy Number Alterations
DFCI.11-104.13-Tumor	0.519534	7.74803	-	GGT5: Gain
MO_1012-Tumor-Subcutaneous_nodule	-0.018701	15.6333	-	GGT5: Shallow Deletion
MO_1013-Tumor	0.368749	45.1474	-	GGT5: Diploid
MO_1014-Tumor	0.516237	35.44	-	GGT5: Amplification
MO_1015-Tumor	0.034218	12.7839	-	GGT5: Diploid
MO_1020-Tumor	0.307207	60.9115	-	GGT5: Shallow Deletion
MO_1040-Tumor	0.504188	61.2199	-	GGT5: Diploid
MO_1054-Tumor	0.457716	17.4555	-	GGT5: Diploid
MO_1071-Tumor	0.4336	23.9138	-	GGT5: Diploid
MO_1074-Tumor	0.52037	25.5722	-	GGT5: Diploid
MO_1084-Tumor	0.478249	6.01805	-	GGT5: Shallow Deletion
MO_1094-Tumor	-0.082116	9.28172	-	GGT5: Shallow Deletion
MO_1095-Tumor	0.398342	23.647	-	GGT5: Diploid
MO_1114-Tumor	0.424982	16.5752	-	GGT5: Shallow Deletion
MO_1118-TM	0.034241	3.6895	-	GGT5: Shallow Deletion
MO_1124-Tumor	0.451808	1.99777	-	GGT5: Amplification
MO_1128-Tumor	0.403902	91.352	-	GGT5: Diploid
MO_1161-TM	0.463526	4.06009	-	GGT5: Diploid
MO_1176-Tumor	0.521441	30.2866	-	GGT5: Diploid
MO_1179-Tumor	0.359682	62.4938	-	GGT5: Diploid
MO_1184-Tumor	0.487833	8.89914	-	GGT5: Diploid
MO_1192-Tumor	0.551797	11.0824	-	GGT5: Shallow Deletion
MO_1202-Tumor	0.466527	10.7575	-	GGT5: Diploid
MO_1215-Tumor	-0.0127	6.25757	-	GGT5: Shallow Deletion
MO_1219-Tumor	0.482821	1.48524	-	GGT5: Diploid
MO_1221-Tumor	0.463315	19.6296	-	GGT5: Diploid
MO_1232-Tumor	0.430181	21.1386	-	GGT5: Diploid
MO_1241-Tumor	0.52972	2.76553	-	GGT5: Shallow Deletion
MO_1244-Tumor	0.543852	1.79975	-	GGT5: Shallow Deletion
MO_1249-Tumor	0.413777	12.1134	-	GGT5: Diploid
MO_1262-Tumor	0.666385	3.37439	-	GGT5: Shallow Deletion
MO_1277-TM	0.526799	5.36013	-	GGT5: Diploid
MO_1316-TM	0.656332	18.4531	-	GGT5: Diploid
MO_1336-TM	0.53421	38.9237	-	GGT5: Shallow Deletion
MO_1337-TM	0.479629	11.5146	-	GGT5: Shallow Deletion
MO_1339-TM	0.520547	18.2513	-	GGT5: Shallow Deletion
MO_1410-Tumor	0.163662	25.7359	-	GGT5: Gain
MO_1420_Tumor	0.557017	1.68645	-	GGT5: Shallow Deletion
MO_1421_Tumor	0.2255	60.9444	-	GGT5: Diploid
MO_1446_T	-0.264686	4.84323	-	GGT5: Diploid
MO_1447_Tumor	0.657344	4.47972	-	GGT5: Diploid
MO_1460_Tumor	0.042422	3.97644	-	GGT5: Diploid
MO_1469_T	-0.010564	19.9651	-	GGT5: Diploid
MO_1482_T	0.249799	2.12126	-	GGT5: Shallow Deletion
MO_1492_T	0.53431	19.6482	-	GGT5: Diploid
MO_1510_T	0.468635	7.52514	-	GGT5: Shallow Deletion
MO_1511_T	0.438623	88.42	-	GGT5: Diploid
MO_1514_T	0.605639	16.296	-	GGT5: Diploid
MO_1556_T	0.480467	2.02311	-	GGT5: Deep Deletion
PM119-TM	0.665633	17.1182	-	GGT5: Diploid
PM139-TM	0.501056	0.225539	-	GGT5: Amplification
PM14-TM	0.392857	6.17046	-	GGT5: Diploid
PM155-TM	0.001642	14.7681	-	GGT5: Shallow Deletion
PM158-TM	0.388262	4.44742	-	GGT5: Diploid
PM159-TM	0.513493	3.00548	-	GGT5: Diploid
PM161-TM	0.499632	0.26001	-	GGT5: Diploid
PM163-TM	0.241857	15.7022	-	GGT5: Shallow Deletion
PM170-TM	0.139054	10.8066	-	GGT5: Diploid
PM172-TM	0.460535	2.09403	-	GGT5: Diploid
PM189-TM	0.317586	28.7893	-	GGT5: Diploid
PM2-TM	0.406177	13.0271	-	GGT5: Diploid
PM90-TM	0.424063	5.93855	-	GGT5: Diploid
PRAD-01115362-Tumor-SM-7A15P	0.587452	4.12443	-	GGT5: Shallow Deletion
PRAD-01115444-Tumor-SM-6B2K9	0.508552	23.7488	-	GGT5: Diploid
PRAD-01115467-Tumor-SM-6B2KD	0.359569	10.92	-	GGT5: Diploid
PRAD-01115468-Tumor-SM-6B2KE	0.510387	1.68825	-	GGT5: Diploid
PRAD-01115525-Tumor-SM-A4KNC	0.399826	4.51668	-	GGT5: Shallow Deletion
PRAD-01115526-Tumor-SM-A4KND	0.108947	7.27928	-	GGT5: Diploid
PRAD-01115527-Tumor-SM-A4KNE	0.495018	7.40019	-	GGT5: Diploid
PRAD-01115528-Tumor-SM-A4KNF	0.529449	5.6449	-	GGT5: Diploid
PRAD-01115531-Tumor-SM-A4KNG	0.598741	6.46644	-	GGT5: Diploid
PRAD-01115549-Tumor-SM-A4KNH	0.600832	0.34591	-	GGT5: Diploid
PRAD-01115550-Tumor-SM-A4KNI	0.348268	46.7763	-	GGT5: Diploid
PRAD-01115554-Tumor-SM-A56E4	0.48298	22.4766	-	GGT5: Diploid
PRAD-01115556-Tumor-SM-A56E5	0.610715	5.82567	-	GGT5: Shallow Deletion
PRAD-01115569-Tumor-SM-A56E6	0.595066	6.78542	-	GGT5: Shallow Deletion
PRAD-01115574-Tumor-SM-A56E7	0.555146	4.30964	-	GGT5: Diploid
PRAD-01115576-Tumor-SM-A56E8	0.133679	3.8164	-	GGT5: Diploid
PRAD-01115577-Tumor-SM-A56E9	0.301691	26.5158	-	GGT5: Diploid
PRAD-01115578-Tumor-SM-A56EA	0.235028	50.6596	-	GGT5: Diploid
PRAD-01115581-Tumor-SM-A56EB	0.515945	3.81821	-	GGT5: Amplification
PRAD-06115124-Tumor-SM-7LGU1	0.244096	48.9928	-	GGT5: Diploid
PRAD-6115296.0-Tumor-SM-B2XS2	0.05568	7.35223	-	GGT5: Diploid
PRAD-6115381.0-Tumor-SM-7LGU3	-0.082331	30.6572	-	GGT5: Gain
PRAD-6115382.0-Tumor-SM-7LGU5	0.025955	22.0999	-	GGT5: Diploid
PRAD-6115385.0-Tumor-SM-7LGU7	0.50673	2.16154	-	GGT5: Shallow Deletion
PRAD-6115388.0-Tumor-SM-7LGUA	0.379236	6.7823	-	GGT5: Shallow Deletion
PRAD-6115390.0-Tumor-SM-7LGUC	0.039533	7.46427	-	GGT5: Shallow Deletion
PRAD-6115391.0-Tumor-SM-7LGUD	0.413144	25.5858	-	GGT5: Diploid
PRAD-6115392.0-Tumor-SM-B2XRZ	0.299735	3.70477	-	GGT5: Shallow Deletion
PRAD-6115393.0-Tumor-SM-7LGUF	0.492547	3.72351	-	GGT5: Shallow Deletion
PRAD-6115395.0-Tumor-SM-7LGUH	0.502621	8.10482	-	GGT5: Gain
PRAD-6115396.0-Tumor-SM-7LGUI	0.565473	1.26011	-	GGT5: Diploid
PRAD-6115397.0-Tumor-SM-7LGUJ	0.438255	9.13423	-	GGT5: Shallow Deletion
PRAD-6115398.0-Tumor-SM-7LGUK	0.574098	3.77904	-	GGT5: Gain
PRAD-6115399.0-Tumor-SM-7LGUL	0.420475	24.1374	-	GGT5: Diploid
PRAD-6115400.0-Tumor-SM-7LGUM	0.398497	25.3955	-	GGT5: Diploid
PRAD-6115400.0-Tumor-SM-7LGUN	0.445073	35.6641	-	GGT5: Diploid
PRAD-6115402.0-Tumor-SM-7LGUP	0.501454	2.11682	-	GGT5: Diploid
PRAD-6115427.0-Tumor-SM-B2XRT	0.635018	3.89491	-	GGT5: Shallow Deletion
PRAD-6115590.0-Tumor-SM-B2XRS	0.603667	6.47703	-	GGT5: Diploid
PRAD-6115592.0-Tumor-SM-B2XRU	0.211875	14.7477	-	GGT5: Diploid
PRAD-6115593.0-Tumor-SM-B2XRV	0.5001	1.2751	-	GGT5: Diploid
PRAD-6115594.0-Tumor-SM-B2XRW	0.623257	6.19038	-	GGT5: Diploid
PRAD-6115595.0-Tumor-SM-B2XRY	0.549378	7.52572	-	GGT5: Diploid
PRAD-6115596.0-Tumor-SM-B2XS1	0.581982	2.10833	-	GGT5: Diploid
PRAD-6115597.0-Tumor-SM-B2XS5	0.400229	22.7328	-	GGT5: Shallow Deletion
PRAD-6115598.0-Tumor-SM-B2XS3	0.562281	10.6758	-	GGT5: Diploid
PRAD-6115599.0-Tumor-SM-B2XS4	0.313455	98.54	-	GGT5: Diploid
PRAD-6115600.0-Tumor-SM-B2XS6	0.382203	41.9927	-	GGT5: Shallow Deletion
PRAD-6115601.0-Tumor-SM-B2XS7	0.588159	9.35577	-	GGT5: Shallow Deletion
PRAD-6115603.0-Tumor-SM-B2XS8	0.532441	4.89846	-	GGT5: Diploid
PRAD-6115604.0-Tumor-SM-B2XS9	0.447393	6.57379	-	GGT5: Diploid
PRAD-6115605.0-Tumor-SM-B2XSA	0.328912	55.8459	-	GGT5: Shallow Deletion
PRAD-DFCI.11-104.15-Tumor-SM-3S2HH	0.543088	18.4647	-	GGT5: Diploid
PROS01448-1115161-Tumor-SM-5SGU1	0.590437	6.25945	-	GGT5: Diploid
PROS01448-1115183-Tumor-SM-5SGU3	0.455751	27.4324	-	GGT5: Shallow Deletion
PROS01448-1115202-Tumor-SM-5SGU5	0.617909	14.0992	-	GGT5: Diploid
PROS01448-1115244-Tumor-SM-5SGU6	0.489188	15.9495	-	GGT5: Diploid
PROS01448-6115219-Tumor-SM-67ERS	0.502721	6.87068	-	GGT5: Diploid
PROS01448-6115224-Tumor-SM-67ERT	0.524093	4.055	-	GGT5: Diploid
PROS01448-6115227-Tumor-SM-67ERU	0.533964	2.28231	-	GGT5: Diploid
PROS01448-6115233-Tumor-SM-67ERW	0.523211	5.7327	-	GGT5: Shallow Deletion
PROS01448-6115234-Tumor-SM-67ERX	0.594908	17.5585	-	GGT5: Diploid
PROS01448-6115235-Tumor-SM-67ERY	0.227819	60.478	-	GGT5: Diploid
PROS01448-6115237-Tumor-SM-67ERZ	0.217075	3.67015	-	GGT5: Diploid
PROS01448-6115242-Tumor-SM-67ES1	0.556973	12.8973	-	GGT5: Diploid
PROS01448-6115247-Tumor-SM-67ES2	0.512147	30.2214	-	GGT5: Diploid
PROS01448-6115251-Tumor-SM-67ES6	0.534051	11.0965	-	GGT5: Shallow Deletion
PROS10448-01115200-Tumor-SM-7LYLF	-0.015929	19.8441	-	GGT5: Shallow Deletion
PROS10448-01115374-Tumor-SM-7LYLG	0.449352	137.652	-	GGT5: Diploid
PROS10448-1115150-Tumor-SM-5EEBK	0.030781	13.1826	-	GGT5: Diploid
PROS10448-1115153-Tumor-SM-5EEBL	0.470905	11.5629	-	GGT5: Diploid
PROS10448-1115154-Tumor-SM-5EEBM	0.630238	9.07577	-	GGT5: Diploid
PROS10448-1115156-Tumor-SM-5EEBN	0.575509	29.6989	-	GGT5: Diploid
PROS10448-1115157-Tumor-SM-5EEBO	0.502722	35.6069	-	GGT5: Shallow Deletion
PROS12319B-SU2C-06115114-Tumor-SM-4W2N9	0.563527	4.54455	-	GGT5: Diploid
PROS12319B-SU2C-06115115-Tumor-SM-4W2NA	0.466572	5.70254	-	GGT5: Shallow Deletion
PROS12319B-SU2C-06115116-Tumor-SM-4W2NB	-0.121846	11.7862	-	GGT5: Diploid
PROS12319B-SU2C-06115117-Tumor-SM-4W2NC	0.397585	14.9559	-	GGT5: Shallow Deletion
PROS12319B-SU2C-06115118-Tumor-SM-4W2ND	0.427522	24.103	-	GGT5: Shallow Deletion
PROS12319B-SU2C-06115119-Tumor-SM-4W2NE	0.115747	17.2069	-	GGT5: Diploid
PROS12319B-SU2C-06115121-Tumor-SM-4W2NG	0.56203	4.65997	-	GGT5: Shallow Deletion
PROS12319B-SU2C-06115122-Tumor-SM-4W2NH	0.341486	54.7503	-	GGT5: Diploid
PROS12319B-SU2C-06115123-Tumor-SM-4W2NI	0.299056	19.1677	-	GGT5: Shallow Deletion
SC_9007-Tumor	0.448548	58.0686	-	GGT5: Diploid
SC_9012-Tumor	0.303105	11.432	-	GGT5: Shallow Deletion
SC_9016-Tumor	0.513986	16.534	-	GGT5: Shallow Deletion
SC_9016_T	0.409259	27.6424	-	GGT5: Shallow Deletion
SC_9017-Tumor	0.401926	14.7496	-	GGT5: Diploid
SC_9018-Tumor	0.520691	9.63716	-	GGT5: Diploid
SC_9019-Tumor	0.400262	62.1619	-	GGT5: Diploid
SC_9022-Tumor	0.363667	7.86506	-	GGT5: Diploid
SC_9023-Tumor	0.295495	45.2965	-	GGT5: Diploid
SC_9026-Tumor	0.524489	39.3156	-	GGT5: Diploid
SC_9027_T	0.445731	4.1894	-	GGT5: Diploid
SC_9028-Tumor	0.362043	8.59358	-	GGT5: Diploid
SC_9029-Tumor	0.613318	1.37356	-	GGT5: Shallow Deletion
SC_9030-Tumor	0.588467	2.62158	-	GGT5: Diploid
SC_9031-TM	0.029844	22.1003	-	GGT5: Diploid
SC_9032-Tumor	0.624217	1.47823	-	GGT5: Shallow Deletion
SC_9034-Tumor	0.412106	85.8612	-	GGT5: Diploid
SC_9035_T	0.55927	8.47197	-	GGT5: Shallow Deletion
SC_9036-Tumor	0.572862	50.1959	-	GGT5: Diploid
SC_9037-Tumor	0.246841	10.9289	-	GGT5: Diploid
SC_9038-Tumor	0.490931	59.2778	-	GGT5: Diploid
SC_9043-Tumor	0.513552	28.8812	-	GGT5: Shallow Deletion
SC_9046-Tumor	0.51894	5.11132	-	GGT5: Diploid
SC_9047-Tumor	0.525027	14.9034	-	GGT5: Diploid
SC_9048-Tumor	0.436893	47.3572	-	GGT5: Diploid
SC_9049-Tumor	0.431379	38.6481	-	GGT5: Diploid
SC_9050-Tumor	0.496069	5.49503	-	GGT5: Deep Deletion
SC_9054-Tumor	0.595415	5.21131	-	GGT5: Diploid
SC_9055-Tumor	0.532595	48.7596	-	GGT5: Shallow Deletion
SC_9056_T	0.590077	7.75853	-	GGT5: Diploid
SC_9057-Tumor	0.531803	11.2302	-	GGT5: Diploid
SC_9058-Tumor	0.623169	13.9725	-	GGT5: Shallow Deletion
SC_9059-Tumor	0.533909	15.3977	-	GGT5: Shallow Deletion
SC_9060-Tumor	0.307023	20.9123	-	GGT5: Diploid
SC_9061-Tumor	0.567767	13.8664	-	GGT5: Diploid
SC_9062-Tumor	0.296046	10.015	-	GGT5: Diploid
SC_9063-Tumor	0.539134	18.7381	-	GGT5: Gain
SC_9065-TM-Tumor2	0.486691	7.95866	-	GGT5: Shallow Deletion
SC_9068-Tumor	0.513924	29.2552	-	GGT5: Shallow Deletion
SC_9069_T	0.568899	5.98084	-	GGT5: Diploid
SC_9071-TM	0.30354	41.3747	-	GGT5: Diploid
SC_9072-TM	0.604624	2.76664	-	GGT5: Shallow Deletion
SC_9073-TM	0.546285	23.1817	-	GGT5: Diploid
SC_9074_T	0.610081	56.615	-	GGT5: Diploid
SC_9080-TM	0.495507	49.2386	-	GGT5: Diploid
SC_9081-TM	0.520479	11.3133	-	GGT5: Diploid
SC_9083-TM	0.320815	38.5096	-	GGT5: Shallow Deletion
SC_9086-TM	0.440457	54.212	-	GGT5: Diploid
SC_9086_T	0.384561	50.6871	-	GGT5: Diploid
SC_9091-TM	0.51775	3.66437	-	GGT5: Diploid
SC_9092-TM	0.463803	41.2922	-	GGT5: Diploid
SC_9093-TM	0.541646	12.9349	-	GGT5: Diploid
SC_9094-Tumor	0.452826	22.4307	-	GGT5: Diploid
SC_9097-TM	0.546253	6.20998	-	GGT5: Diploid
SC_9099-Tumor	0.596777	6.37601	-	GGT5: Shallow Deletion
SC_9100-Tumor	0.317903	29.1706	-	GGT5: Diploid
SC_9103-Tumor	0.332432	6.76729	-	GGT5: Diploid
SC_9104-Tumor	0.532529	14.9828	-	GGT5: Shallow Deletion
SC_9105_Tumor	0.440939	14.8576	-	GGT5: Diploid
SC_9107-Tumor	0.49388	4.35861	-	GGT5: Diploid
SC_9109-Tumor	0.564442	13.4774	-	GGT5: Gain
SC_9118_Tumor	0.39485	39.8982	-	GGT5: Diploid
SC_9123_Tumor	0.528435	20.5635	-	GGT5: Diploid
SC_9124_Tumor	0.687895	1.70601	-	GGT5: Diploid
SC_9126_Tumor	0.140771	6.88992	-	GGT5: Shallow Deletion
SC_9129_Tumor	0.52281	61.049	-	GGT5: Diploid
SC_9132_Tumor	0.622548	14.4603	-	GGT5: Shallow Deletion
SC_9137_Tumor	0.461181	12.0552	-	GGT5: Shallow Deletion
SC_9139_Tumor	0.429001	58.1407	-	GGT5: Diploid
SC_9140_Tumor	0.377743	25.9977	-	GGT5: Diploid
SC_9142_Tumor	0.004219	42.4093	-	GGT5: Diploid
SC_9145_Tumor	0.427919	25.9691	-	GGT5: Diploid
SC_9146_T	0.158827	0.90798	-	GGT5: Diploid
SC_9148_Tumor	0.361019	59.3054	-	GGT5: Diploid
SC_9153_Tumor	0.496139	10.1038	-	GGT5: Shallow Deletion
SC_9156_Tumor	0.588942	7.68219	-	GGT5: Shallow Deletion
SC_9162_Tumor	0.473256	9.67771	-	GGT5: Diploid
SC_9163_Tumor	0.566639	4.67316	-	GGT5: Diploid
SC_9165_Tumor	-0.111873	61.0119	-	GGT5: Diploid
SC_9175_T	0.527462	9.13806	-	GGT5: Diploid
SC_9176_T	0.490541	22.5846	-	GGT5: Diploid
SC_9178_T	0.525307	9.14181	-	GGT5: Shallow Deletion
SC_9181_T	0.53353	1.38954	-	GGT5: Shallow Deletion
SC_9183_T	0.579073	21.9876	-	GGT5: Diploid
SC_9184_T	0.339972	11.2521	-	GGT5: Diploid
SC_9186_T	0.649993	13.744	-	GGT5: Diploid
SC_9187_T	0.351564	1.79634	-	GGT5: Diploid
SC_9189_T	0.637815	2.92867	-	GGT5: Diploid
SC_9190_T	0.543655	12.8625	-	GGT5: Shallow Deletion
SC_9192_T	0.303212	34.3008	-	GGT5: Shallow Deletion
SC_9194_T	0.557996	19.5167	-	GGT5: Shallow Deletion
TP_2001-Tumor	0.480306	52.3011	-	GGT5: Diploid
TP_2009-Tumor	0.462358	36.1202	-	GGT5: Diploid
TP_2010-Tumor	0.477873	28.0406	-	GGT5: Diploid
TP_2020-Tumor	0.436947	17.9489	-	GGT5: Diploid
TP_2032-Tumor	0.484157	20.6183	-	GGT5: Diploid
TP_2054-TM	0.539951	21.2273	-	GGT5: Diploid
TP_2060-TM	0.405016	38.7763	-	GGT5: Diploid
TP_2061-TM	0.330633	13.9324	-	GGT5: Shallow Deletion
TP_2064-TM	0.655058	16.147	-	GGT5: Shallow Deletion
TP_2069_Tumor	0.435773	29.1071	-	GGT5: Diploid
TP_2077_Tumor	0.622175	11.2365	-	GGT5: Diploid
TP_2078_Tumor	0.595321	7.68771	-	GGT5: Diploid
TP_2081_T	0.489384	18.2698	-	GGT5: Diploid
TP_2093_T	0.603596	3.36225	-	GGT5: Diploid
TP_2096_T	0.605166	9.85095	-	GGT5: Shallow Deletion
WCM209_Z2	0.595327	5.55277	-	GGT5: Diploid
WCM210_Z2	-0.175828	0.944569	-	GGT5: Gain
WCM218_Z3	0.458817	0.595787	-	GGT5: Diploid
WCM252_Z3	-0.026118	7.21831	-	GGT5: Diploid
WCM258_Z2	0.49638	9.94318	-	GGT5: Diploid
WCM335_X1	0.370352	0.256182	-	GGT5: Gain
WCM393_Z3	0.702218	0.603223	-	GGT5: Diploid
WCM4_X1	0.371245	16.4873	-	GGT5: Shallow Deletion
WCM573_X1	0.058879	4.00786	-	GGT5: Diploid
WCM665_X1	0.042386	1.96621	-	GGT5: Diploid
WCM666_X1	0.389604	21.6251	-	GGT5: Diploid
WCM89_X1	0.630946	18.4082	-	GGT5: Amplification
WCM91_Z1	0.61048	5.64955	-	GGT5: Gain

## Sheet: GGT6-AR
Sample Id	AR Score	GGT6: mRNA expression (FPKM polyA) (log2(value + 1))	Mutations	Copy Number Alterations
DFCI.11-104.13-Tumor	0.519534	0.016443	-	GGT6: Gain
MO_1012-Tumor-Subcutaneous_nodule	-0.018701	0	-	GGT6: Diploid
MO_1013-Tumor	0.368749	0.107304	-	GGT6: Gain
MO_1014-Tumor	0.516237	0	-	GGT6: Shallow Deletion
MO_1015-Tumor	0.034218	11.1338	-	GGT6: Diploid
MO_1020-Tumor	0.307207	0.185332	-	GGT6: Shallow Deletion
MO_1040-Tumor	0.504188	0.078424	-	GGT6: Diploid
MO_1054-Tumor	0.457716	0.091587	-	GGT6: Diploid
MO_1071-Tumor	0.4336	3.0878	-	GGT6: Shallow Deletion
MO_1074-Tumor	0.52037	1.96827	-	GGT6: Diploid
MO_1084-Tumor	0.478249	0	-	GGT6: Shallow Deletion
MO_1094-Tumor	-0.082116	9.18484	-	GGT6: Shallow Deletion
MO_1095-Tumor	0.398342	3.52934	-	GGT6: Shallow Deletion
MO_1114-Tumor	0.424982	0.024682	-	GGT6: Gain
MO_1118-TM	0.034241	0.11746	-	GGT6: Diploid
MO_1124-Tumor	0.451808	15.65	-	GGT6: Shallow Deletion
MO_1128-Tumor	0.403902	25.3026	-	GGT6: Diploid
MO_1161-TM	0.463526	0.100778	-	GGT6: Diploid
MO_1176-Tumor	0.521441	0.015602	-	GGT6: Shallow Deletion
MO_1179-Tumor	0.359682	0.690131	-	GGT6: Diploid
MO_1184-Tumor	0.487833	0.8707	-	GGT6: Diploid
MO_1192-Tumor	0.551797	0.20675	-	GGT6: Shallow Deletion
MO_1202-Tumor	0.466527	0.100021	-	GGT6: Shallow Deletion
MO_1215-Tumor	-0.0127	9.47659	-	GGT6: Shallow Deletion
MO_1219-Tumor	0.482821	5.2684	-	GGT6: Diploid
MO_1221-Tumor	0.463315	0.013965	-	GGT6: Shallow Deletion
MO_1232-Tumor	0.430181	14.6924	-	GGT6: Gain
MO_1241-Tumor	0.52972	3.11957	-	GGT6: Deep Deletion
MO_1244-Tumor	0.543852	0.314183	-	GGT6: Diploid
MO_1249-Tumor	0.413777	0	-	GGT6: Shallow Deletion
MO_1262-Tumor	0.666385	0	-	GGT6: Diploid
MO_1277-TM	0.526799	0	-	GGT6: Shallow Deletion
MO_1316-TM	0.656332	0.022978	-	GGT6: Shallow Deletion
MO_1336-TM	0.53421	1.12011	-	GGT6: Diploid
MO_1337-TM	0.479629	0.054052	-	GGT6: Shallow Deletion
MO_1339-TM	0.520547	0.415591	-	GGT6: Diploid
MO_1410-Tumor	0.163662	14.9495	-	GGT6: Shallow Deletion
MO_1420_Tumor	0.557017	25.059	-	GGT6: Shallow Deletion
MO_1421_Tumor	0.2255	0.738298	-	GGT6: Diploid
MO_1446_T	-0.264686	0.366093	-	GGT6: Shallow Deletion
MO_1447_Tumor	0.657344	0.018746	-	GGT6: Shallow Deletion
MO_1460_Tumor	0.042422	2.37658	-	GGT6: Shallow Deletion
MO_1469_T	-0.010564	0.083779	-	GGT6: Shallow Deletion
MO_1482_T	0.249799	7.26718	-	GGT6: Shallow Deletion
MO_1492_T	0.53431	0.017908	-	GGT6: Diploid
MO_1510_T	0.468635	0.007443	-	GGT6: Shallow Deletion
MO_1511_T	0.438623	2.90439	-	GGT6: Diploid
MO_1514_T	0.605639	0.024344	-	GGT6: Deep Deletion
MO_1556_T	0.480467	0.083302	-	GGT6: Diploid
PM119-TM	0.665633	0	-	GGT6: Diploid
PM139-TM	0.501056	0.030674	-	GGT6: Shallow Deletion
PM14-TM	0.392857	5.49591	-	GGT6: Diploid
PM155-TM	0.001642	0.263616	-	GGT6: Gain
PM158-TM	0.388262	0	-	GGT6: Shallow Deletion
PM159-TM	0.513493	0.042652	-	GGT6: Diploid
PM161-TM	0.499632	0.015155	-	GGT6: Diploid
PM163-TM	0.241857	0.39687	-	GGT6: Diploid
PM170-TM	0.139054	0.106032	-	GGT6: Diploid
PM172-TM	0.460535	2.15668	-	GGT6: Diploid
PM189-TM	0.317586	0.783081	-	GGT6: Shallow Deletion
PM2-TM	0.406177	0.72883	-	GGT6: Diploid
PM90-TM	0.424063	2.4081	-	GGT6: Shallow Deletion
PRAD-01115362-Tumor-SM-7A15P	0.587452	0.086854	-	GGT6: Shallow Deletion
PRAD-01115444-Tumor-SM-6B2K9	0.508552	0.092101	-	GGT6: Deep Deletion
PRAD-01115467-Tumor-SM-6B2KD	0.359569	0	-	GGT6: Diploid
PRAD-01115468-Tumor-SM-6B2KE	0.510387	8.0079	-	GGT6: Diploid
PRAD-01115525-Tumor-SM-A4KNC	0.399826	0.117471	-	GGT6: Gain
PRAD-01115526-Tumor-SM-A4KND	0.108947	3.93524	-	GGT6: Diploid
PRAD-01115527-Tumor-SM-A4KNE	0.495018	0.186911	-	GGT6: Diploid
PRAD-01115528-Tumor-SM-A4KNF	0.529449	0.830749	-	GGT6: Diploid
PRAD-01115531-Tumor-SM-A4KNG	0.598741	0.432087	-	GGT6: Deep Deletion
PRAD-01115549-Tumor-SM-A4KNH	0.600832	0.026883	-	GGT6: Shallow Deletion
PRAD-01115550-Tumor-SM-A4KNI	0.348268	0	-	GGT6: Diploid
PRAD-01115554-Tumor-SM-A56E4	0.48298	0.127369	-	GGT6: Shallow Deletion
PRAD-01115556-Tumor-SM-A56E5	0.610715	0.71249	-	GGT6: Diploid
PRAD-01115569-Tumor-SM-A56E6	0.595066	0.113308	-	GGT6: Diploid
PRAD-01115574-Tumor-SM-A56E7	0.555146	8.94779	-	GGT6: Shallow Deletion
PRAD-01115576-Tumor-SM-A56E8	0.133679	0.660398	-	GGT6: Shallow Deletion
PRAD-01115577-Tumor-SM-A56E9	0.301691	6.10808	-	GGT6: Diploid
PRAD-01115578-Tumor-SM-A56EA	0.235028	0.0561	-	GGT6: Diploid
PRAD-01115581-Tumor-SM-A56EB	0.515945	0	-	GGT6: Shallow Deletion
PRAD-06115124-Tumor-SM-7LGU1	0.244096	0.60724	-	GGT6: Diploid
PRAD-6115296.0-Tumor-SM-B2XS2	0.05568	0.026085	-	GGT6: Diploid
PRAD-6115381.0-Tumor-SM-7LGU3	-0.082331	0	-	GGT6: Shallow Deletion
PRAD-6115382.0-Tumor-SM-7LGU5	0.025955	2.08576	-	GGT6: Diploid
PRAD-6115385.0-Tumor-SM-7LGU7	0.50673	0.091037	-	GGT6: Gain
PRAD-6115388.0-Tumor-SM-7LGUA	0.379236	0	-	GGT6: Shallow Deletion
PRAD-6115390.0-Tumor-SM-7LGUC	0.039533	0.776649	-	GGT6: Shallow Deletion
PRAD-6115391.0-Tumor-SM-7LGUD	0.413144	0	-	GGT6: Shallow Deletion
PRAD-6115392.0-Tumor-SM-B2XRZ	0.299735	0.115167	-	GGT6: Diploid
PRAD-6115393.0-Tumor-SM-7LGUF	0.492547	3.15202	-	GGT6: Shallow Deletion
PRAD-6115395.0-Tumor-SM-7LGUH	0.502621	0.03195	-	GGT6: Diploid
PRAD-6115396.0-Tumor-SM-7LGUI	0.565473	0.333852	-	GGT6: Gain
PRAD-6115397.0-Tumor-SM-7LGUJ	0.438255	3.45297	-	GGT6: Diploid
PRAD-6115398.0-Tumor-SM-7LGUK	0.574098	0	-	GGT6: Diploid
PRAD-6115399.0-Tumor-SM-7LGUL	0.420475	0	-	GGT6: Diploid
PRAD-6115400.0-Tumor-SM-7LGUM	0.398497	5.82403	-	GGT6: Shallow Deletion
PRAD-6115400.0-Tumor-SM-7LGUN	0.445073	5.00263	-	GGT6: Shallow Deletion
PRAD-6115402.0-Tumor-SM-7LGUP	0.501454	1.65272	-	GGT6: Diploid
PRAD-6115427.0-Tumor-SM-B2XRT	0.635018	1.52956	-	GGT6: Shallow Deletion
PRAD-6115590.0-Tumor-SM-B2XRS	0.603667	13.4815	-	GGT6: Gain
PRAD-6115592.0-Tumor-SM-B2XRU	0.211875	0.271043	-	GGT6: Diploid
PRAD-6115593.0-Tumor-SM-B2XRV	0.5001	38.8488	-	GGT6: Diploid
PRAD-6115594.0-Tumor-SM-B2XRW	0.623257	0.01266	-	GGT6: Shallow Deletion
PRAD-6115595.0-Tumor-SM-B2XRY	0.549378	4.27496	-	GGT6: Diploid
PRAD-6115596.0-Tumor-SM-B2XS1	0.581982	0.011028	-	GGT6: Diploid
PRAD-6115597.0-Tumor-SM-B2XS5	0.400229	0.64399	-	GGT6: Shallow Deletion
PRAD-6115598.0-Tumor-SM-B2XS3	0.562281	0.108895	-	GGT6: Shallow Deletion
PRAD-6115599.0-Tumor-SM-B2XS4	0.313455	0	-	GGT6: Shallow Deletion
PRAD-6115600.0-Tumor-SM-B2XS6	0.382203	0.404755	-	GGT6: Shallow Deletion
PRAD-6115601.0-Tumor-SM-B2XS7	0.588159	0	-	GGT6: Deep Deletion
PRAD-6115603.0-Tumor-SM-B2XS8	0.532441	0.031474	-	GGT6: Diploid
PRAD-6115604.0-Tumor-SM-B2XS9	0.447393	3.27034	-	GGT6: Shallow Deletion
PRAD-6115605.0-Tumor-SM-B2XSA	0.328912	0.314572	-	GGT6: Diploid
PRAD-DFCI.11-104.15-Tumor-SM-3S2HH	0.543088	0.10563	-	GGT6: Diploid
PROS01448-1115161-Tumor-SM-5SGU1	0.590437	6.06506	-	GGT6: Diploid
PROS01448-1115183-Tumor-SM-5SGU3	0.455751	0.09102	-	GGT6: Shallow Deletion
PROS01448-1115202-Tumor-SM-5SGU5	0.617909	0.006705	-	GGT6: Shallow Deletion
PROS01448-1115244-Tumor-SM-5SGU6	0.489188	0.007135	-	GGT6: Diploid
PROS01448-6115219-Tumor-SM-67ERS	0.502721	0.014122	-	GGT6: Diploid
PROS01448-6115224-Tumor-SM-67ERT	0.524093	0	-	GGT6: Shallow Deletion
PROS01448-6115227-Tumor-SM-67ERU	0.533964	0	-	GGT6: Diploid
PROS01448-6115233-Tumor-SM-67ERW	0.523211	4.17897	-	GGT6: Shallow Deletion
PROS01448-6115234-Tumor-SM-67ERX	0.594908	0.178057	-	GGT6: Shallow Deletion
PROS01448-6115235-Tumor-SM-67ERY	0.227819	0.710255	-	GGT6: Diploid
PROS01448-6115237-Tumor-SM-67ERZ	0.217075	0.060447	-	GGT6: Diploid
PROS01448-6115242-Tumor-SM-67ES1	0.556973	3.62734	-	GGT6: Shallow Deletion
PROS01448-6115247-Tumor-SM-67ES2	0.512147	0.023713	-	GGT6: Shallow Deletion
PROS01448-6115251-Tumor-SM-67ES6	0.534051	2.79774	-	GGT6: Diploid
PROS10448-01115200-Tumor-SM-7LYLF	-0.015929	0.009916	-	GGT6: Shallow Deletion
PROS10448-01115374-Tumor-SM-7LYLG	0.449352	0.085745	-	GGT6: Diploid
PROS10448-1115150-Tumor-SM-5EEBK	0.030781	0	-	GGT6: Diploid
PROS10448-1115153-Tumor-SM-5EEBL	0.470905	0.386248	-	GGT6: Diploid
PROS10448-1115154-Tumor-SM-5EEBM	0.630238	0.021623	-	GGT6: Diploid
PROS10448-1115156-Tumor-SM-5EEBN	0.575509	0	-	GGT6: Shallow Deletion
PROS10448-1115157-Tumor-SM-5EEBO	0.502722	0.093905	-	GGT6: Diploid
PROS12319B-SU2C-06115114-Tumor-SM-4W2N9	0.563527	4.09877	-	GGT6: Diploid
PROS12319B-SU2C-06115115-Tumor-SM-4W2NA	0.466572	0.420365	-	GGT6: Gain
PROS12319B-SU2C-06115116-Tumor-SM-4W2NB	-0.121846	0.676578	-	GGT6: Diploid
PROS12319B-SU2C-06115117-Tumor-SM-4W2NC	0.397585	0.010431	-	GGT6: Diploid
PROS12319B-SU2C-06115118-Tumor-SM-4W2ND	0.427522	0.172288	-	GGT6: Diploid
PROS12319B-SU2C-06115119-Tumor-SM-4W2NE	0.115747	3.27061	-	GGT6: Diploid
PROS12319B-SU2C-06115121-Tumor-SM-4W2NG	0.56203	0.390678	-	GGT6: Shallow Deletion
PROS12319B-SU2C-06115122-Tumor-SM-4W2NH	0.341486	0.027566	-	GGT6: Shallow Deletion
PROS12319B-SU2C-06115123-Tumor-SM-4W2NI	0.299056	0.845463	-	GGT6: Shallow Deletion
SC_9007-Tumor	0.448548	0	-	GGT6: Diploid
SC_9012-Tumor	0.303105	5.70433	-	GGT6: Shallow Deletion
SC_9016-Tumor	0.513986	0.027284	-	GGT6: Diploid
SC_9016_T	0.409259	2.47437	-	GGT6: Diploid
SC_9017-Tumor	0.401926	2.34515	-	GGT6: Gain
SC_9018-Tumor	0.520691	0.011186	-	GGT6: Diploid
SC_9019-Tumor	0.400262	0.342111	-	GGT6: Diploid
SC_9022-Tumor	0.363667	5.73115	-	GGT6: Diploid
SC_9023-Tumor	0.295495	0.360359	-	GGT6: Shallow Deletion
SC_9026-Tumor	0.524489	0.326638	-	GGT6: Shallow Deletion
SC_9027_T	0.445731	0.017136	-	GGT6: Shallow Deletion
SC_9028-Tumor	0.362043	2.49095	-	GGT6: Shallow Deletion
SC_9029-Tumor	0.613318	1.55372	-	GGT6: Shallow Deletion
SC_9030-Tumor	0.588467	0.033689	-	GGT6: Shallow Deletion
SC_9031-TM	0.029844	2.07631	-	GGT6: Shallow Deletion
SC_9032-Tumor	0.624217	0.126975	-	GGT6: Gain
SC_9034-Tumor	0.412106	0.010492	-	GGT6: Diploid
SC_9035_T	0.55927	0	-	GGT6: Shallow Deletion
SC_9036-Tumor	0.572862	0.174548	-	GGT6: Shallow Deletion
SC_9037-Tumor	0.246841	1.71068	-	GGT6: Diploid
SC_9038-Tumor	0.490931	0.074995	-	GGT6: Gain
SC_9043-Tumor	0.513552	1.11293	-	GGT6: Shallow Deletion
SC_9046-Tumor	0.51894	0.245347	-	GGT6: Diploid
SC_9047-Tumor	0.525027	0.040103	-	GGT6: Diploid
SC_9048-Tumor	0.436893	0.481508	-	GGT6: Shallow Deletion
SC_9049-Tumor	0.431379	0.029004	-	GGT6: Diploid
SC_9050-Tumor	0.496069	0.087189	-	GGT6: Shallow Deletion
SC_9054-Tumor	0.595415	0.197632	-	GGT6: Diploid
SC_9055-Tumor	0.532595	0.131222	-	GGT6: Diploid
SC_9056_T	0.590077	0.500348	-	GGT6: Diploid
SC_9057-Tumor	0.531803	3.8399	-	GGT6: Diploid
SC_9058-Tumor	0.623169	0.199574	-	GGT6: Diploid
SC_9059-Tumor	0.533909	0	-	GGT6: Gain
SC_9060-Tumor	0.307023	22.5602	-	GGT6: Diploid
SC_9061-Tumor	0.567767	0.029738	-	GGT6: Shallow Deletion
SC_9062-Tumor	0.296046	0.052896	-	GGT6: Diploid
SC_9063-Tumor	0.539134	0.806887	-	GGT6: Shallow Deletion
SC_9065-TM-Tumor2	0.486691	0.50114	-	GGT6: Diploid
SC_9068-Tumor	0.513924	0.396917	-	GGT6: Shallow Deletion
SC_9069_T	0.568899	0.019483	-	GGT6: Shallow Deletion
SC_9071-TM	0.30354	20.2163	-	GGT6: Diploid
SC_9072-TM	0.604624	0.012648	-	GGT6: Diploid
SC_9073-TM	0.546285	0.583209	-	GGT6: Diploid
SC_9074_T	0.610081	1.30918	-	GGT6: Shallow Deletion
SC_9080-TM	0.495507	0	-	GGT6: Shallow Deletion
SC_9081-TM	0.520479	2.86598	-	GGT6: Diploid
SC_9083-TM	0.320815	0.122546	-	GGT6: Shallow Deletion
SC_9086-TM	0.440457	6.81202	-	GGT6: Shallow Deletion
SC_9086_T	0.384561	6.28837	-	GGT6: Shallow Deletion
SC_9091-TM	0.51775	13.8249	-	GGT6: Diploid
SC_9092-TM	0.463803	0	-	GGT6: Shallow Deletion
SC_9093-TM	0.541646	0	-	GGT6: Diploid
SC_9094-Tumor	0.452826	7.27821	-	GGT6: Diploid
SC_9097-TM	0.546253	1.19569	-	GGT6: Shallow Deletion
SC_9099-Tumor	0.596777	13.4099	-	GGT6: Shallow Deletion
SC_9100-Tumor	0.317903	29.9736	-	GGT6: Diploid
SC_9103-Tumor	0.332432	31.4109	-	GGT6: Diploid
SC_9104-Tumor	0.532529	0.378373	-	GGT6: Shallow Deletion
SC_9105_Tumor	0.440939	2.76198	-	GGT6: Diploid
SC_9107-Tumor	0.49388	1.65292	-	GGT6: Shallow Deletion
SC_9109-Tumor	0.564442	0.005764	-	GGT6: Shallow Deletion
SC_9118_Tumor	0.39485	0.018803	-	GGT6: Shallow Deletion
SC_9123_Tumor	0.528435	0.747204	-	GGT6: Diploid
SC_9124_Tumor	0.687895	0	-	GGT6: Shallow Deletion
SC_9126_Tumor	0.140771	0.106851	-	GGT6: Shallow Deletion
SC_9129_Tumor	0.52281	0	-	GGT6: Diploid
SC_9132_Tumor	0.622548	0.010517	-	GGT6: Shallow Deletion
SC_9137_Tumor	0.461181	0.088282	-	GGT6: Diploid
SC_9139_Tumor	0.429001	0	-	GGT6: Diploid
SC_9140_Tumor	0.377743	0.344628	-	GGT6: Shallow Deletion
SC_9142_Tumor	0.004219	3.39008	-	GGT6: Diploid
SC_9145_Tumor	0.427919	8.40325	-	GGT6: Diploid
SC_9146_T	0.158827	0.882052	-	GGT6: Diploid
SC_9148_Tumor	0.361019	0.05969	-	GGT6: Deep Deletion
SC_9153_Tumor	0.496139	0.006803	-	GGT6: Diploid
SC_9156_Tumor	0.588942	3.87285	-	GGT6: Diploid
SC_9162_Tumor	0.473256	16.2242	-	GGT6: Diploid
SC_9163_Tumor	0.566639	0.017614	-	GGT6: Diploid
SC_9165_Tumor	-0.111873	0.006146	-	GGT6: Diploid
SC_9175_T	0.527462	0	-	GGT6: Diploid
SC_9176_T	0.490541	6.13809	-	GGT6: Diploid
SC_9178_T	0.525307	12.5583	-	GGT6: Diploid
SC_9181_T	0.53353	0.230186	-	GGT6: Diploid
SC_9183_T	0.579073	0.827926	-	GGT6: Diploid
SC_9184_T	0.339972	20.5743	-	GGT6: Diploid
SC_9186_T	0.649993	0.008301	-	GGT6: Shallow Deletion
SC_9187_T	0.351564	14.0124	-	GGT6: Shallow Deletion
SC_9189_T	0.637815	0	-	GGT6: Shallow Deletion
SC_9190_T	0.543655	0.906863	-	GGT6: Diploid
SC_9192_T	0.303212	0	-	GGT6: Shallow Deletion
SC_9194_T	0.557996	0.020629	-	GGT6: Shallow Deletion
TP_2001-Tumor	0.480306	0.721078	-	GGT6: Diploid
TP_2009-Tumor	0.462358	0	-	GGT6: Shallow Deletion
TP_2010-Tumor	0.477873	1.01556	-	GGT6: Shallow Deletion
TP_2020-Tumor	0.436947	0.030599	-	GGT6: Shallow Deletion
TP_2032-Tumor	0.484157	0.007545	-	GGT6: Shallow Deletion
TP_2054-TM	0.539951	0.03525	-	GGT6: Shallow Deletion
TP_2060-TM	0.405016	2.3975	-	GGT6: Diploid
TP_2061-TM	0.330633	0.20497	-	GGT6: Diploid
TP_2064-TM	0.655058	0.114376	-	GGT6: Diploid
TP_2069_Tumor	0.435773	0	-	GGT6: Shallow Deletion
TP_2077_Tumor	0.622175	0.006385	-	GGT6: Diploid
TP_2078_Tumor	0.595321	0.2094	-	GGT6: Diploid
TP_2081_T	0.489384	0.531789	-	GGT6: Shallow Deletion
TP_2093_T	0.603596	0.017587	-	GGT6: Diploid
TP_2096_T	0.605166	0.047365	-	GGT6: Shallow Deletion
WCM209_Z2	0.595327	0.020411	-	GGT6: Gain
WCM210_Z2	-0.175828	0.06801	-	GGT6: Amplification
WCM218_Z3	0.458817	0	-	GGT6: Shallow Deletion
WCM252_Z3	-0.026118	0.315323	-	GGT6: Shallow Deletion
WCM258_Z2	0.49638	0.036168	-	GGT6: Shallow Deletion
WCM335_X1	0.370352	0.361083	-	GGT6: Diploid
WCM393_Z3	0.702218	5.67715	-	GGT6: Diploid
WCM4_X1	0.371245	1.54946	-	GGT6: Shallow Deletion
WCM573_X1	0.058879	0.031599	-	GGT6: Diploid
WCM665_X1	0.042386	0.110652	-	GGT6: Gain
WCM666_X1	0.389604	0.10969	-	GGT6: Diploid
WCM89_X1	0.630946	0.010156	-	GGT6: Diploid
WCM91_Z1	0.61048	0.039914	-	GGT6: Gain

## Sheet: GGT7-AR
Sample Id	AR Score	GGT7: mRNA expression (FPKM polyA) (log2(value + 1))	Mutations	Copy Number Alterations
DFCI.11-104.13-Tumor	0.519534	1.1427	-	GGT7: Diploid
MO_1012-Tumor-Subcutaneous_nodule	-0.018701	31.0672	-	GGT7: Gain
MO_1013-Tumor	0.368749	8.28536	-	GGT7: Diploid
MO_1014-Tumor	0.516237	17.5957	-	GGT7: Gain
MO_1015-Tumor	0.034218	28.9975	-	GGT7: Gain
MO_1020-Tumor	0.307207	21.8369	-	GGT7: Diploid
MO_1040-Tumor	0.504188	3.16261	-	GGT7: Diploid
MO_1054-Tumor	0.457716	9.56711	-	GGT7: Diploid
MO_1071-Tumor	0.4336	17.6564	-	GGT7: Diploid
MO_1074-Tumor	0.52037	8.81477	-	GGT7: Diploid
MO_1084-Tumor	0.478249	11.3755	-	GGT7: Diploid
MO_1094-Tumor	-0.082116	12.7997	-	GGT7: Diploid
MO_1095-Tumor	0.398342	6.12049	-	GGT7: Diploid
MO_1114-Tumor	0.424982	4.04978	-	GGT7: Gain
MO_1118-TM	0.034241	17.8074	-	GGT7: Diploid
MO_1124-Tumor	0.451808	17.4857	-	GGT7: Diploid
MO_1128-Tumor	0.403902	20.1168	-	GGT7: Diploid
MO_1161-TM	0.463526	24.1105	-	GGT7: Diploid
MO_1176-Tumor	0.521441	11.2943	-	GGT7: Diploid
MO_1179-Tumor	0.359682	3.82531	-	GGT7: Diploid
MO_1184-Tumor	0.487833	9.52315	-	GGT7: Diploid
MO_1192-Tumor	0.551797	1.66735	-	GGT7: Diploid
MO_1202-Tumor	0.466527	6.15344	-	GGT7: Gain
MO_1215-Tumor	-0.0127	21.6827	-	GGT7: Gain
MO_1219-Tumor	0.482821	9.42505	-	GGT7: Diploid
MO_1221-Tumor	0.463315	5.35379	-	GGT7: Gain
MO_1232-Tumor	0.430181	4.48774	-	GGT7: Diploid
MO_1241-Tumor	0.52972	15.1358	-	GGT7: Diploid
MO_1244-Tumor	0.543852	7.57401	-	GGT7: Diploid
MO_1249-Tumor	0.413777	1.42972	-	GGT7: Diploid
MO_1262-Tumor	0.666385	7.57754	-	GGT7: Diploid
MO_1277-TM	0.526799	0.477154	-	GGT7: Shallow Deletion
MO_1316-TM	0.656332	0.727421	-	GGT7: Diploid
MO_1336-TM	0.53421	11.4447	-	GGT7: Gain
MO_1337-TM	0.479629	8.03414	-	GGT7: Gain
MO_1339-TM	0.520547	14.1252	-	GGT7: Gain
MO_1410-Tumor	0.163662	1.40838	-	GGT7: Diploid
MO_1420_Tumor	0.557017	20.8318	-	GGT7: Diploid
MO_1421_Tumor	0.2255	5.03456	-	GGT7: Diploid
MO_1446_T	-0.264686	12.5469	-	GGT7: Diploid
MO_1447_Tumor	0.657344	1.9758	-	GGT7: Diploid
MO_1460_Tumor	0.042422	21.0444	-	GGT7: Diploid
MO_1469_T	-0.010564	25.0348	-	GGT7: Diploid
MO_1482_T	0.249799	41.814	-	GGT7: Gain
MO_1492_T	0.53431	6.77531	-	GGT7: Diploid
MO_1510_T	0.468635	6.37075	-	GGT7: Gain
MO_1511_T	0.438623	2.10698	-	GGT7: Diploid
MO_1514_T	0.605639	1.38861	-	GGT7: Deep Deletion
MO_1556_T	0.480467	2.07873	-	GGT7: Gain
PM119-TM	0.665633	0.992249	-	GGT7: Diploid
PM139-TM	0.501056	8.38432	-	GGT7: Gain
PM14-TM	0.392857	8.00444	-	GGT7: Diploid
PM155-TM	0.001642	10.6209	-	GGT7: Gain
PM158-TM	0.388262	5.47266	-	GGT7: Diploid
PM159-TM	0.513493	7.55827	-	GGT7: Diploid
PM161-TM	0.499632	1.49199	-	GGT7: Gain
PM163-TM	0.241857	3.28328	-	GGT7: Gain
PM170-TM	0.139054	5.17837	-	GGT7: Gain
PM172-TM	0.460535	13.4502	-	GGT7: Diploid
PM189-TM	0.317586	17.8136	-	GGT7: Gain
PM2-TM	0.406177	4.05599	-	GGT7: Diploid
PM90-TM	0.424063	7.29986	-	GGT7: Gain
PRAD-01115362-Tumor-SM-7A15P	0.587452	10.0595	-	GGT7: Diploid
PRAD-01115444-Tumor-SM-6B2K9	0.508552	6.88591	-	GGT7: Diploid
PRAD-01115467-Tumor-SM-6B2KD	0.359569	2.46798	-	GGT7: Diploid
PRAD-01115468-Tumor-SM-6B2KE	0.510387	6.68839	-	GGT7: Diploid
PRAD-01115525-Tumor-SM-A4KNC	0.399826	12.4832	-	GGT7: Gain
PRAD-01115526-Tumor-SM-A4KND	0.108947	7.73974	-	GGT7: Diploid
PRAD-01115527-Tumor-SM-A4KNE	0.495018	3.38046	-	GGT7: Diploid
PRAD-01115528-Tumor-SM-A4KNF	0.529449	2.93682	-	GGT7: Diploid
PRAD-01115531-Tumor-SM-A4KNG	0.598741	2.83588	-	GGT7: Diploid
PRAD-01115549-Tumor-SM-A4KNH	0.600832	1.32327	-	GGT7: Diploid
PRAD-01115550-Tumor-SM-A4KNI	0.348268	3.58345	-	GGT7: Diploid
PRAD-01115554-Tumor-SM-A56E4	0.48298	7.09739	-	GGT7: Diploid
PRAD-01115556-Tumor-SM-A56E5	0.610715	1.31223	-	GGT7: Diploid
PRAD-01115569-Tumor-SM-A56E6	0.595066	1.63606	-	GGT7: Diploid
PRAD-01115574-Tumor-SM-A56E7	0.555146	3.89245	-	GGT7: Diploid
PRAD-01115576-Tumor-SM-A56E8	0.133679	12.5006	-	GGT7: Diploid
PRAD-01115577-Tumor-SM-A56E9	0.301691	4.56079	-	GGT7: Diploid
PRAD-01115578-Tumor-SM-A56EA	0.235028	9.72206	-	GGT7: Diploid
PRAD-01115581-Tumor-SM-A56EB	0.515945	4.94352	-	GGT7: Diploid
PRAD-06115124-Tumor-SM-7LGU1	0.244096	6.63125	-	GGT7: Diploid
PRAD-6115296.0-Tumor-SM-B2XS2	0.05568	4.92453	-	GGT7: Diploid
PRAD-6115381.0-Tumor-SM-7LGU3	-0.082331	5.84903	-	GGT7: Gain
PRAD-6115382.0-Tumor-SM-7LGU5	0.025955	6.18187	-	GGT7: Diploid
PRAD-6115385.0-Tumor-SM-7LGU7	0.50673	3.53226	-	GGT7: Diploid
PRAD-6115388.0-Tumor-SM-7LGUA	0.379236	19.202	-	GGT7: Gain
PRAD-6115390.0-Tumor-SM-7LGUC	0.039533	6.80474	-	GGT7: Diploid
PRAD-6115391.0-Tumor-SM-7LGUD	0.413144	1.20615	-	GGT7: Shallow Deletion
PRAD-6115392.0-Tumor-SM-B2XRZ	0.299735	9.84406	-	GGT7: Diploid
PRAD-6115393.0-Tumor-SM-7LGUF	0.492547	2.08847	-	GGT7: Diploid
PRAD-6115395.0-Tumor-SM-7LGUH	0.502621	1.2705	-	GGT7: Diploid
PRAD-6115396.0-Tumor-SM-7LGUI	0.565473	10.502	-	GGT7: Diploid
PRAD-6115397.0-Tumor-SM-7LGUJ	0.438255	10.2878	-	GGT7: Diploid
PRAD-6115398.0-Tumor-SM-7LGUK	0.574098	0.829632	-	GGT7: Diploid
PRAD-6115399.0-Tumor-SM-7LGUL	0.420475	12.3193	-	GGT7: Amplification
PRAD-6115400.0-Tumor-SM-7LGUM	0.398497	2.78385	-	GGT7: Diploid
PRAD-6115400.0-Tumor-SM-7LGUN	0.445073	3.37067	-	GGT7: Diploid
PRAD-6115402.0-Tumor-SM-7LGUP	0.501454	6.52063	-	GGT7: Diploid
PRAD-6115427.0-Tumor-SM-B2XRT	0.635018	2.73785	-	GGT7: Diploid
PRAD-6115590.0-Tumor-SM-B2XRS	0.603667	2.08488	-	GGT7: Diploid
PRAD-6115592.0-Tumor-SM-B2XRU	0.211875	18.3542	-	GGT7: Diploid
PRAD-6115593.0-Tumor-SM-B2XRV	0.5001	13.495	-	GGT7: Diploid
PRAD-6115594.0-Tumor-SM-B2XRW	0.623257	9.09122	-	GGT7: Diploid
PRAD-6115595.0-Tumor-SM-B2XRY	0.549378	17.5005	-	GGT7: Diploid
PRAD-6115596.0-Tumor-SM-B2XS1	0.581982	0.344877	-	GGT7: Diploid
PRAD-6115597.0-Tumor-SM-B2XS5	0.400229	3.48722	-	GGT7: Diploid
PRAD-6115598.0-Tumor-SM-B2XS3	0.562281	2.20716	-	GGT7: Diploid
PRAD-6115599.0-Tumor-SM-B2XS4	0.313455	2.49759	-	GGT7: Diploid
PRAD-6115600.0-Tumor-SM-B2XS6	0.382203	3.17842	-	GGT7: Diploid
PRAD-6115601.0-Tumor-SM-B2XS7	0.588159	1.58117	-	GGT7: Gain
PRAD-6115603.0-Tumor-SM-B2XS8	0.532441	2.69758	-	GGT7: Diploid
PRAD-6115604.0-Tumor-SM-B2XS9	0.447393	6.45826	-	GGT7: Diploid
PRAD-6115605.0-Tumor-SM-B2XSA	0.328912	8.85754	-	GGT7: Diploid
PRAD-DFCI.11-104.15-Tumor-SM-3S2HH	0.543088	2.82262	-	GGT7: Diploid
PROS01448-1115161-Tumor-SM-5SGU1	0.590437	10.9254	-	GGT7: Diploid
PROS01448-1115183-Tumor-SM-5SGU3	0.455751	4.82958	-	GGT7: Diploid
PROS01448-1115202-Tumor-SM-5SGU5	0.617909	23.4747	-	GGT7: Shallow Deletion
PROS01448-1115244-Tumor-SM-5SGU6	0.489188	2.74376	-	GGT7: Diploid
PROS01448-6115219-Tumor-SM-67ERS	0.502721	5.42223	-	GGT7: Diploid
PROS01448-6115224-Tumor-SM-67ERT	0.524093	2.73617	-	GGT7: Shallow Deletion
PROS01448-6115227-Tumor-SM-67ERU	0.533964	15.0828	-	GGT7: Diploid
PROS01448-6115233-Tumor-SM-67ERW	0.523211	6.63011	-	GGT7: Diploid
PROS01448-6115234-Tumor-SM-67ERX	0.594908	3.8861	-	GGT7: Diploid
PROS01448-6115235-Tumor-SM-67ERY	0.227819	23.1844	-	GGT7: Amplification
PROS01448-6115237-Tumor-SM-67ERZ	0.217075	20.4304	-	GGT7: Gain
PROS01448-6115242-Tumor-SM-67ES1	0.556973	4.30971	-	GGT7: Diploid
PROS01448-6115247-Tumor-SM-67ES2	0.512147	3.30486	-	GGT7: Diploid
PROS01448-6115251-Tumor-SM-67ES6	0.534051	4.31447	-	GGT7: Diploid
PROS10448-01115200-Tumor-SM-7LYLF	-0.015929	4.11162	-	GGT7: Diploid
PROS10448-01115374-Tumor-SM-7LYLG	0.449352	11.7613	-	GGT7: Diploid
PROS10448-1115150-Tumor-SM-5EEBK	0.030781	2.67855	-	GGT7: Diploid
PROS10448-1115153-Tumor-SM-5EEBL	0.470905	1.51249	-	GGT7: Diploid
PROS10448-1115154-Tumor-SM-5EEBM	0.630238	5.77271	-	GGT7: Gain
PROS10448-1115156-Tumor-SM-5EEBN	0.575509	2.81851	-	GGT7: Shallow Deletion
PROS10448-1115157-Tumor-SM-5EEBO	0.502722	6.76135	-	GGT7: Diploid
PROS12319B-SU2C-06115114-Tumor-SM-4W2N9	0.563527	3.95604	-	GGT7: Diploid
PROS12319B-SU2C-06115115-Tumor-SM-4W2NA	0.466572	1.12094	-	GGT7: Diploid
PROS12319B-SU2C-06115116-Tumor-SM-4W2NB	-0.121846	6.77485	-	GGT7: Diploid
PROS12319B-SU2C-06115117-Tumor-SM-4W2NC	0.397585	5.62985	-	GGT7: Diploid
PROS12319B-SU2C-06115118-Tumor-SM-4W2ND	0.427522	1.74802	-	GGT7: Shallow Deletion
PROS12319B-SU2C-06115119-Tumor-SM-4W2NE	0.115747	10.8417	-	GGT7: Diploid
PROS12319B-SU2C-06115121-Tumor-SM-4W2NG	0.56203	11.8653	-	GGT7: Gain
PROS12319B-SU2C-06115122-Tumor-SM-4W2NH	0.341486	4.77307	-	GGT7: Diploid
PROS12319B-SU2C-06115123-Tumor-SM-4W2NI	0.299056	2.48115	-	GGT7: Diploid
SC_9007-Tumor	0.448548	5.29144	-	GGT7: Diploid
SC_9012-Tumor	0.303105	10.4259	-	GGT7: Diploid
SC_9016-Tumor	0.513986	0.584612	-	GGT7: Gain
SC_9016_T	0.409259	4.24759	-	GGT7: Gain
SC_9017-Tumor	0.401926	12.2453	-	GGT7: Gain
SC_9018-Tumor	0.520691	0.751463	-	GGT7: Deep Deletion
SC_9019-Tumor	0.400262	4.26223	-	GGT7: Diploid
SC_9022-Tumor	0.363667	7.85724	-	GGT7: Diploid
SC_9023-Tumor	0.295495	8.09405	-	GGT7: Diploid
SC_9026-Tumor	0.524489	3.99597	-	GGT7: Diploid
SC_9027_T	0.445731	1.29998	-	GGT7: Diploid
SC_9028-Tumor	0.362043	1.16164	-	GGT7: Diploid
SC_9029-Tumor	0.613318	10.081	-	GGT7: Diploid
SC_9030-Tumor	0.588467	7.85255	-	GGT7: Gain
SC_9031-TM	0.029844	7.85536	-	GGT7: Diploid
SC_9032-Tumor	0.624217	17.4822	-	GGT7: Diploid
SC_9034-Tumor	0.412106	7.88644	-	GGT7: Diploid
SC_9035_T	0.55927	2.74943	-	GGT7: Diploid
SC_9036-Tumor	0.572862	8.70052	-	GGT7: Diploid
SC_9037-Tumor	0.246841	2.38925	-	GGT7: Diploid
SC_9038-Tumor	0.490931	5.73274	-	GGT7: Diploid
SC_9043-Tumor	0.513552	9.90359	-	GGT7: Diploid
SC_9046-Tumor	0.51894	1.29727	-	GGT7: Diploid
SC_9047-Tumor	0.525027	4.99319	-	GGT7: Diploid
SC_9048-Tumor	0.436893	10.2958	-	GGT7: Diploid
SC_9049-Tumor	0.431379	3.4265	-	GGT7: Diploid
SC_9050-Tumor	0.496069	4.05378	-	GGT7: Diploid
SC_9054-Tumor	0.595415	11.9739	-	GGT7: Diploid
SC_9055-Tumor	0.532595	4.14698	-	GGT7: Gain
SC_9056_T	0.590077	11.0339	-	GGT7: Diploid
SC_9057-Tumor	0.531803	1.39919	-	GGT7: Diploid
SC_9058-Tumor	0.623169	2.43209	-	GGT7: Shallow Deletion
SC_9059-Tumor	0.533909	7.7011	-	GGT7: Gain
SC_9060-Tumor	0.307023	7.4425	-	GGT7: Diploid
SC_9061-Tumor	0.567767	3.78007	-	GGT7: Diploid
SC_9062-Tumor	0.296046	2.02172	-	GGT7: Diploid
SC_9063-Tumor	0.539134	29.3214	-	GGT7: Diploid
SC_9065-TM-Tumor2	0.486691	9.04993	-	GGT7: Diploid
SC_9068-Tumor	0.513924	3.02522	-	GGT7: Gain
SC_9069_T	0.568899	2.87707	-	GGT7: Diploid
SC_9071-TM	0.30354	6.31072	-	GGT7: Diploid
SC_9072-TM	0.604624	7.94694	-	GGT7: Diploid
SC_9073-TM	0.546285	5.46742	-	GGT7: Diploid
SC_9074_T	0.610081	7.11895	-	GGT7: Diploid
SC_9080-TM	0.495507	5.72731	-	GGT7: Diploid
SC_9081-TM	0.520479	10.4689	-	GGT7: Diploid
SC_9083-TM	0.320815	13.3148	-	GGT7: Diploid
SC_9086-TM	0.440457	4.99436	-	GGT7: Diploid
SC_9086_T	0.384561	7.10399	-	GGT7: Diploid
SC_9091-TM	0.51775	19.5768	-	GGT7: Diploid
SC_9092-TM	0.463803	4.4057	-	GGT7: Diploid
SC_9093-TM	0.541646	2.43116	-	GGT7: Gain
SC_9094-Tumor	0.452826	2.8251	-	GGT7: Diploid
SC_9097-TM	0.546253	0.972698	-	GGT7: Shallow Deletion
SC_9099-Tumor	0.596777	15.4095	-	GGT7: Gain
SC_9100-Tumor	0.317903	7.31526	-	GGT7: Diploid
SC_9103-Tumor	0.332432	45.5311	-	GGT7: Gain
SC_9104-Tumor	0.532529	0.897016	-	GGT7: Deep Deletion
SC_9105_Tumor	0.440939	5.17236	-	GGT7: Diploid
SC_9107-Tumor	0.49388	8.25369	-	GGT7: Gain
SC_9109-Tumor	0.564442	2.38332	-	GGT7: Diploid
SC_9118_Tumor	0.39485	5.03615	-	GGT7: Diploid
SC_9123_Tumor	0.528435	8.79639	-	GGT7: Amplification
SC_9124_Tumor	0.687895	4.32339	-	GGT7: Diploid
SC_9126_Tumor	0.140771	19.2296	-	GGT7: Diploid
SC_9129_Tumor	0.52281	6.5632	-	GGT7: Diploid
SC_9132_Tumor	0.622548	1.04754	-	GGT7: Diploid
SC_9137_Tumor	0.461181	3.53492	-	GGT7: Diploid
SC_9139_Tumor	0.429001	2.98664	-	GGT7: Diploid
SC_9140_Tumor	0.377743	3.93012	-	GGT7: Diploid
SC_9142_Tumor	0.004219	8.90382	-	GGT7: Diploid
SC_9145_Tumor	0.427919	14.7546	-	GGT7: Diploid
SC_9146_T	0.158827	3.1193	-	GGT7: Diploid
SC_9148_Tumor	0.361019	4.42805	-	GGT7: Diploid
SC_9153_Tumor	0.496139	9.09232	-	GGT7: Gain
SC_9156_Tumor	0.588942	10.5361	-	GGT7: Gain
SC_9162_Tumor	0.473256	3.4144	-	GGT7: Gain
SC_9163_Tumor	0.566639	3.03456	-	GGT7: Diploid
SC_9165_Tumor	-0.111873	7.83796	-	GGT7: Diploid
SC_9175_T	0.527462	0.587284	-	GGT7: Diploid
SC_9176_T	0.490541	7.53718	-	GGT7: Diploid
SC_9178_T	0.525307	1.14507	-	GGT7: Diploid
SC_9181_T	0.53353	7.38594	-	GGT7: Gain
SC_9183_T	0.579073	4.01299	-	GGT7: Diploid
SC_9184_T	0.339972	15.4529	-	GGT7: Diploid
SC_9186_T	0.649993	9.23028	-	GGT7: Diploid
SC_9187_T	0.351564	14.2582	-	GGT7: Diploid
SC_9189_T	0.637815	1.63043	-	GGT7: Gain
SC_9190_T	0.543655	7.48026	-	GGT7: Gain
SC_9192_T	0.303212	8.91693	-	GGT7: Gain
SC_9194_T	0.557996	3.36098	-	GGT7: Diploid
TP_2001-Tumor	0.480306	22.0577	-	GGT7: Diploid
TP_2009-Tumor	0.462358	5.08521	-	GGT7: Diploid
TP_2010-Tumor	0.477873	10.2114	-	GGT7: Diploid
TP_2020-Tumor	0.436947	1.52391	-	GGT7: Diploid
TP_2032-Tumor	0.484157	7.08689	-	GGT7: Diploid
TP_2054-TM	0.539951	7.308	-	GGT7: Diploid
TP_2060-TM	0.405016	15.1471	-	GGT7: Diploid
TP_2061-TM	0.330633	11.3952	-	GGT7: Diploid
TP_2064-TM	0.655058	1.73097	-	GGT7: Shallow Deletion
TP_2069_Tumor	0.435773	2.09386	-	GGT7: Diploid
TP_2077_Tumor	0.622175	1.24982	-	GGT7: Diploid
TP_2078_Tumor	0.595321	3.59753	-	GGT7: Diploid
TP_2081_T	0.489384	9.22825	-	GGT7: Diploid
TP_2093_T	0.603596	2.7194	-	GGT7: Diploid
TP_2096_T	0.605166	3.48744	-	GGT7: Diploid
WCM209_Z2	0.595327	1.82026	-	GGT7: Gain
WCM210_Z2	-0.175828	11.2379	-	GGT7: Amplification
WCM218_Z3	0.458817	1.6267	-	GGT7: Diploid
WCM252_Z3	-0.026118	22.2925	-	GGT7: Diploid
WCM258_Z2	0.49638	2.96027	-	GGT7: Diploid
WCM335_X1	0.370352	3.25765	-	GGT7: Gain
WCM393_Z3	0.702218	6.95543	-	GGT7: Diploid
WCM4_X1	0.371245	9.9214	-	GGT7: Diploid
WCM573_X1	0.058879	38.1078	-	GGT7: Gain
WCM665_X1	0.042386	11.7906	-	GGT7: Amplification
WCM666_X1	0.389604	15.0548	-	GGT7: Gain
WCM89_X1	0.630946	4.88177	-	GGT7: Gain
WCM91_Z1	0.61048	1.43311	-	GGT7: Gain

## Sheet: GGT1-NEPC
Sample Id	NEPC Score (PolyA)	GGT1: mRNA expression (FPKM polyA) (log2(value + 1))	Mutations	Copy Number Alterations
DFCI.11-104.13-Tumor	-0.007932	12.8836	-	GGT1: Gain
MO_1012-Tumor-Subcutaneous_nodule	0.415112	2.61209	-	GGT1: Shallow Deletion
MO_1013-Tumor	-0.054223	15.9733	-	GGT1: Diploid
MO_1014-Tumor	-0.070307	12.9958	-	GGT1: Amplification
MO_1015-Tumor	0.204483	3.14321	-	GGT1: Diploid
MO_1020-Tumor	0.099345	10.7223	-	GGT1: Shallow Deletion
MO_1040-Tumor	-0.126508	59.622	-	GGT1: Diploid
MO_1054-Tumor	-0.113462	50.7536	-	GGT1: Diploid
MO_1071-Tumor	-0.046865	28.7023	-	GGT1: Diploid
MO_1074-Tumor	0.080229	26.2877	-	GGT1: Diploid
MO_1084-Tumor	-0.056331	7.48402	-	GGT1: Shallow Deletion
MO_1094-Tumor	0.18759	19.0163	-	GGT1: Shallow Deletion
MO_1095-Tumor	-0.112813	44.1871	-	GGT1: Diploid
MO_1114-Tumor	-0.09704	61.9861	-	GGT1: Shallow Deletion
MO_1118-TM	0.768063	2.92594	-	GGT1: Shallow Deletion
MO_1124-Tumor	0.024293	56.1054	-	GGT1: Amplification
MO_1128-Tumor	-0.098525	32.0536	-	GGT1: Diploid
MO_1161-TM	0.096454	29.0259	-	GGT1: Diploid
MO_1176-Tumor	0.030729	2.42007	-	GGT1: Diploid
MO_1179-Tumor	0.004191	56.7105	-	GGT1: Diploid
MO_1184-Tumor	0.056301	78.2633	-	GGT1: Diploid
MO_1192-Tumor	-0.092766	64.2307	-	GGT1: Shallow Deletion
MO_1202-Tumor	-0.022196	62.7126	-	GGT1: Diploid
MO_1215-Tumor	0.775059	3.49092	-	GGT1: Shallow Deletion
MO_1219-Tumor	0.007119	10.5475	-	GGT1: Diploid
MO_1221-Tumor	-0.073481	15.1039	-	GGT1: Diploid
MO_1232-Tumor	-0.054542	20.1387	-	GGT1: Diploid
MO_1241-Tumor	0.098818	35.119	-	GGT1: Shallow Deletion
MO_1244-Tumor	-0.016713	7.66271	-	GGT1: Shallow Deletion
MO_1249-Tumor	-0.038632	235.895	-	GGT1: Diploid
MO_1262-Tumor	-0.082216	77.0758	-	GGT1: Shallow Deletion
MO_1277-TM	-0.075977	296.917	-	GGT1: Diploid
MO_1316-TM	-0.029147	31.161	-	GGT1: Diploid
MO_1336-TM	-0.059647	11.7243	-	GGT1: Shallow Deletion
MO_1337-TM	-0.039652	93.0591	-	GGT1: Shallow Deletion
MO_1339-TM	-0.004006	9.67369	-	GGT1: Shallow Deletion
MO_1410-Tumor	0.219306	29.1346	-	GGT1: Gain
MO_1420_Tumor	-0.123545	8.03851	-	GGT1: Shallow Deletion
MO_1421_Tumor	0.050113	12.5172	-	GGT1: Diploid
MO_1446_T	0.509785	0.764192	-	GGT1: Diploid
MO_1447_Tumor	-0.034017	32.503	-	GGT1: Diploid
MO_1460_Tumor	0.850969	4.1518	-	GGT1: Diploid
MO_1469_T	0.699597	1.3771	-	GGT1: Diploid
MO_1482_T	0.579302	12.0337	-	GGT1: Shallow Deletion
MO_1492_T	-0.079007	29.3482	-	GGT1: Diploid
MO_1510_T	-0.030192	10.7358	-	GGT1: Shallow Deletion
MO_1511_T	-0.055803	82.1431	-	GGT1: Diploid
MO_1514_T	-0.022764	124.52	-	GGT1: Diploid
MO_1556_T	-0.050456	4.6346	-	GGT1: Deep Deletion
PM119-TM	-0.106971	38.7441	-	GGT1: Diploid
PM139-TM	-0.02435	1.09242	-	GGT1: Amplification
PM14-TM	-0.023491	22.8858	-	GGT1: Diploid
PM155-TM	0.684754	40.5185	-	GGT1: Shallow Deletion
PM158-TM	0.115641	3.85592	-	GGT1: Diploid
PM159-TM	-0.01861	9.81369	-	GGT1: Diploid
PM161-TM	-0.074201	16.9732	-	GGT1: Diploid
PM163-TM	0.563035	25.2396	-	GGT1: Shallow Deletion
PM170-TM	0.297676	4.78652	-	GGT1: Diploid
PM172-TM	0.026699	16.6522	-	GGT1: Diploid
PM189-TM	0.100398	4.01359	-	GGT1: Diploid
PM2-TM	0.006992	26.3398	-	GGT1: Diploid
PM90-TM	0.059868	5.71192	-	GGT1: Diploid
PRAD-01115362-Tumor-SM-7A15P	-0.025293	4.43633	-	GGT1: Shallow Deletion
PRAD-01115444-Tumor-SM-6B2K9	-0.105234	133.746	-	GGT1: Diploid
PRAD-01115467-Tumor-SM-6B2KD	0.267032	7.33579	-	GGT1: Diploid
PRAD-01115468-Tumor-SM-6B2KE	0.007711	21.9906	-	GGT1: Diploid
PRAD-01115525-Tumor-SM-A4KNC	0.083089	15.496	-	GGT1: Diploid
PRAD-01115526-Tumor-SM-A4KND	0.26258	12.9433	-	GGT1: Diploid
PRAD-01115527-Tumor-SM-A4KNE	0.148365	7.08786	-	GGT1: Diploid
PRAD-01115528-Tumor-SM-A4KNF	0.080562	15.4672	-	GGT1: Diploid
PRAD-01115531-Tumor-SM-A4KNG	0.042373	3.65689	-	GGT1: Diploid
PRAD-01115549-Tumor-SM-A4KNH	-0.078878	1.52428	-	GGT1: Diploid
PRAD-01115550-Tumor-SM-A4KNI	0.020079	19.7393	-	GGT1: Diploid
PRAD-01115554-Tumor-SM-A56E4	0.015	20.3331	-	GGT1: Diploid
PRAD-01115556-Tumor-SM-A56E5	-0.086508	123.02	-	GGT1: Shallow Deletion
PRAD-01115569-Tumor-SM-A56E6	-0.11814	8.14861	-	GGT1: Shallow Deletion
PRAD-01115574-Tumor-SM-A56E7	-0.097299	66.523	-	GGT1: Diploid
PRAD-01115576-Tumor-SM-A56E8	0.717098	3.70146	-	GGT1: Diploid
PRAD-01115577-Tumor-SM-A56E9	0.007624	11.1101	-	GGT1: Diploid
PRAD-01115578-Tumor-SM-A56EA	-0.019114	11.8038	-	GGT1: Diploid
PRAD-01115581-Tumor-SM-A56EB	0.043429	3.06655	-	GGT1: Amplification
PRAD-06115124-Tumor-SM-7LGU1	0.091589	7.39848	-	GGT1: Diploid
PRAD-6115296.0-Tumor-SM-B2XS2	0.414386	13.4948	-	GGT1: Diploid
PRAD-6115381.0-Tumor-SM-7LGU3	0.549467	1.44087	-	GGT1: Gain
PRAD-6115382.0-Tumor-SM-7LGU5	0.2362	15.067	-	GGT1: Diploid
PRAD-6115385.0-Tumor-SM-7LGU7	-0.073883	12.9795	-	GGT1: Shallow Deletion
PRAD-6115388.0-Tumor-SM-7LGUA	0.084871	1.73279	-	GGT1: Shallow Deletion
PRAD-6115390.0-Tumor-SM-7LGUC	0.778789	2.56782	-	GGT1: Shallow Deletion
PRAD-6115391.0-Tumor-SM-7LGUD	0.026362	9.11568	-	GGT1: Diploid
PRAD-6115392.0-Tumor-SM-B2XRZ	0.338518	4.37682	-	GGT1: Shallow Deletion
PRAD-6115393.0-Tumor-SM-7LGUF	-0.067178	4.69066	-	GGT1: Shallow Deletion
PRAD-6115395.0-Tumor-SM-7LGUH	-0.025939	3.23394	-	GGT1: Gain
PRAD-6115396.0-Tumor-SM-7LGUI	-0.09197	16.6833	-	GGT1: Diploid
PRAD-6115397.0-Tumor-SM-7LGUJ	0.094974	11.282	-	GGT1: Shallow Deletion
PRAD-6115398.0-Tumor-SM-7LGUK	0.105406	1.71815	-	GGT1: Gain
PRAD-6115399.0-Tumor-SM-7LGUL	0.036395	5.87658	-	GGT1: Diploid
PRAD-6115400.0-Tumor-SM-7LGUM	-0.05283	49.5007	-	GGT1: Diploid
PRAD-6115400.0-Tumor-SM-7LGUN	-0.061474	58.9799	-	GGT1: Diploid
PRAD-6115402.0-Tumor-SM-7LGUP	-0.126477	353.76	-	GGT1: Diploid
PRAD-6115427.0-Tumor-SM-B2XRT	-0.045024	3.44417	-	GGT1: Shallow Deletion
PRAD-6115590.0-Tumor-SM-B2XRS	-0.054381	13.6311	GGT1: L269V	GGT1: Diploid
PRAD-6115592.0-Tumor-SM-B2XRU	0.252084	26.7403	-	GGT1: Diploid
PRAD-6115593.0-Tumor-SM-B2XRV	-0.057788	188.768	-	GGT1: Diploid
PRAD-6115594.0-Tumor-SM-B2XRW	-0.038586	3.48841	-	GGT1: Diploid
PRAD-6115595.0-Tumor-SM-B2XRY	-0.01815	51.5229	-	GGT1: Diploid
PRAD-6115596.0-Tumor-SM-B2XS1	-0.053136	73.1991	-	GGT1: Gain
PRAD-6115597.0-Tumor-SM-B2XS5	-0.063247	31.5887	-	GGT1: Shallow Deletion
PRAD-6115598.0-Tumor-SM-B2XS3	-0.075742	11.4509	-	GGT1: Diploid
PRAD-6115599.0-Tumor-SM-B2XS4	0.000378	3.66151	-	GGT1: Diploid
PRAD-6115600.0-Tumor-SM-B2XS6	-0.028706	9.21801	-	GGT1: Shallow Deletion
PRAD-6115601.0-Tumor-SM-B2XS7	0.008052	8.89417	-	GGT1: Shallow Deletion
PRAD-6115603.0-Tumor-SM-B2XS8	-0.1043	15.6929	-	GGT1: Diploid
PRAD-6115604.0-Tumor-SM-B2XS9	-0.007875	19.7351	-	GGT1: Diploid
PRAD-6115605.0-Tumor-SM-B2XSA	-0.002628	23.4088	-	GGT1: Shallow Deletion
PRAD-DFCI.11-104.15-Tumor-SM-3S2HH	-0.149875	4.27106	-	GGT1: Diploid
PROS01448-1115161-Tumor-SM-5SGU1	-0.045624	16.4175	-	GGT1: Diploid
PROS01448-1115183-Tumor-SM-5SGU3	0.012708	14.3579	-	GGT1: Shallow Deletion
PROS01448-1115202-Tumor-SM-5SGU5	-0.093719	101.977	-	GGT1: Diploid
PROS01448-1115244-Tumor-SM-5SGU6	0.066537	2.41415	-	GGT1: Diploid
PROS01448-6115219-Tumor-SM-67ERS	0.045997	4.57953	-	GGT1: Diploid
PROS01448-6115224-Tumor-SM-67ERT	-0.07508	36.9282	-	GGT1: Diploid
PROS01448-6115227-Tumor-SM-67ERU	-0.050222	0.708885	-	GGT1: Diploid
PROS01448-6115233-Tumor-SM-67ERW	-0.074712	26.6562	-	GGT1: Shallow Deletion
PROS01448-6115234-Tumor-SM-67ERX	-0.065671	50.4125	-	GGT1: Diploid
PROS01448-6115235-Tumor-SM-67ERY	-0.062274	24.0858	-	GGT1: Diploid
PROS01448-6115237-Tumor-SM-67ERZ	0.574681	3.06951	-	GGT1: Diploid
PROS01448-6115242-Tumor-SM-67ES1	-0.148904	14.3565	-	GGT1: Diploid
PROS01448-6115247-Tumor-SM-67ES2	-0.052776	130.513	-	GGT1: Diploid
PROS01448-6115251-Tumor-SM-67ES6	-0.090911	14.8682	-	GGT1: Shallow Deletion
PROS10448-01115200-Tumor-SM-7LYLF	0.376823	7.71361	-	GGT1: Shallow Deletion
PROS10448-01115374-Tumor-SM-7LYLG	-0.026881	1.87128	-	GGT1: Diploid
PROS10448-1115150-Tumor-SM-5EEBK	0.369376	4.81793	-	GGT1: Diploid
PROS10448-1115153-Tumor-SM-5EEBL	-0.088904	29.9423	-	GGT1: Diploid
PROS10448-1115154-Tumor-SM-5EEBM	-0.029437	7.58945	-	GGT1: Diploid
PROS10448-1115156-Tumor-SM-5EEBN	0.023036	53.4727	-	GGT1: Diploid
PROS10448-1115157-Tumor-SM-5EEBO	-0.008642	11.9912	-	GGT1: Shallow Deletion
PROS12319B-SU2C-06115114-Tumor-SM-4W2N9	-0.117297	24.3519	-	GGT1: Diploid
PROS12319B-SU2C-06115115-Tumor-SM-4W2NA	-0.08539	22.9969	-	GGT1: Shallow Deletion
PROS12319B-SU2C-06115116-Tumor-SM-4W2NB	0.53627	10.2338	-	GGT1: Diploid
PROS12319B-SU2C-06115117-Tumor-SM-4W2NC	0.009292	1.57393	-	GGT1: Shallow Deletion
PROS12319B-SU2C-06115118-Tumor-SM-4W2ND	-0.044722	44.3979	-	GGT1: Shallow Deletion
PROS12319B-SU2C-06115119-Tumor-SM-4W2NE	0.23695	18.4444	-	GGT1: Diploid
PROS12319B-SU2C-06115121-Tumor-SM-4W2NG	-0.028266	4.21478	-	GGT1: Shallow Deletion
PROS12319B-SU2C-06115122-Tumor-SM-4W2NH	0.037822	4.59214	-	GGT1: Diploid
PROS12319B-SU2C-06115123-Tumor-SM-4W2NI	-0.046867	12.9939	-	GGT1: Shallow Deletion
SC_9007-Tumor	0.079228	3.64798	-	GGT1: Diploid
SC_9012-Tumor	0.104519	22.3235	-	GGT1: Shallow Deletion
SC_9016-Tumor	0.081827	10.5991	-	GGT1: Shallow Deletion
SC_9016_T	-0.104791	84.5611	-	GGT1: Shallow Deletion
SC_9017-Tumor	0.087957	34.1038	-	GGT1: Diploid
SC_9018-Tumor	-0.140343	69.9496	-	GGT1: Diploid
SC_9019-Tumor	-0.080759	117.23	-	GGT1: Diploid
SC_9022-Tumor	-0.064506	29.1992	-	GGT1: Diploid
SC_9023-Tumor	-0.052641	15.6443	-	GGT1: Diploid
SC_9026-Tumor	-0.046421	186.5	-	GGT1: Diploid
SC_9027_T	-0.147209	29.1247	-	GGT1: Diploid
SC_9028-Tumor	-0.064862	40.1651	-	GGT1: Diploid
SC_9029-Tumor	-0.156136	4.67276	-	GGT1: Shallow Deletion
SC_9030-Tumor	-0.074109	38.3225	-	GGT1: Diploid
SC_9031-TM	0.672071	15.6784	-	GGT1: Diploid
SC_9032-Tumor	-0.050834	1.33877	-	GGT1: Shallow Deletion
SC_9034-Tumor	0.038057	3.86437	-	GGT1: Diploid
SC_9035_T	-0.045763	41.0793	-	GGT1: Shallow Deletion
SC_9036-Tumor	-0.085321	12.4145	-	GGT1: Diploid
SC_9037-Tumor	0.02418	88.4156	-	GGT1: Diploid
SC_9038-Tumor	-0.007257	7.59087	-	GGT1: Diploid
SC_9043-Tumor	-0.094147	55.7519	-	GGT1: Shallow Deletion
SC_9046-Tumor	-0.016637	61.4047	-	GGT1: Diploid
SC_9047-Tumor	-0.099219	6.22039	-	GGT1: Diploid
SC_9048-Tumor	-0.105445	20.6198	-	GGT1: Diploid
SC_9049-Tumor	-0.01831	6.22495	-	GGT1: Diploid
SC_9050-Tumor	-0.114832	3.36198	-	GGT1: Deep Deletion
SC_9054-Tumor	0.004058	91.4557	-	GGT1: Diploid
SC_9055-Tumor	-0.153091	11.4726	-	GGT1: Shallow Deletion
SC_9056_T	-0.002786	13.9367	-	GGT1: Diploid
SC_9057-Tumor	-0.0702	48.2887	-	GGT1: Diploid
SC_9058-Tumor	-0.0922	4.26947	-	GGT1: Shallow Deletion
SC_9059-Tumor	-0.035715	7.01729	-	GGT1: Shallow Deletion
SC_9060-Tumor	0.058585	45.6879	-	GGT1: Diploid
SC_9061-Tumor	-0.036837	16.6317	-	GGT1: Diploid
SC_9062-Tumor	0.051022	2.87532	-	GGT1: Shallow Deletion
SC_9063-Tumor	-0.100173	38.8825	-	GGT1: Gain
SC_9065-TM-Tumor2	-0.036849	46.0953	-	GGT1: Shallow Deletion
SC_9068-Tumor	-0.096512	16.3078	-	GGT1: Shallow Deletion
SC_9069_T	-0.013974	6.94775	-	GGT1: Diploid
SC_9071-TM	-0.120238	20.0817	-	GGT1: Diploid
SC_9072-TM	-0.108177	59.4813	-	GGT1: Shallow Deletion
SC_9073-TM	-0.037153	42.5248	-	GGT1: Diploid
SC_9074_T	-0.078573	89.4969	-	GGT1: Diploid
SC_9080-TM	-0.039322	1.772	-	GGT1: Diploid
SC_9081-TM	0.043609	2.32962	-	GGT1: Diploid
SC_9083-TM	-0.107676	3.67526	-	GGT1: Shallow Deletion
SC_9086-TM	-0.092745	33.6807	-	GGT1: Diploid
SC_9086_T	-0.095356	29.9936	-	GGT1: Diploid
SC_9091-TM	-0.017782	25.7378	-	GGT1: Diploid
SC_9092-TM	-0.115279	43.7755	-	GGT1: Diploid
SC_9093-TM	-0.088324	6.74893	-	GGT1: Diploid
SC_9094-Tumor	-0.130311	63.0964	-	GGT1: Diploid
SC_9097-TM	-0.11823	121.693	-	GGT1: Diploid
SC_9099-Tumor	-0.078528	63.7045	-	GGT1: Shallow Deletion
SC_9100-Tumor	-0.11047	41.1965	-	GGT1: Diploid
SC_9103-Tumor	-0.068931	15.5328	-	GGT1: Diploid
SC_9104-Tumor	-0.138614	24.0086	-	GGT1: Shallow Deletion
SC_9105_Tumor	0.049701	6.87063	-	GGT1: Diploid
SC_9107-Tumor	0.088814	81.5801	-	GGT1: Diploid
SC_9109-Tumor	-0.05048	71.9291	-	GGT1: Amplification
SC_9118_Tumor	-0.022722	38.7518	-	GGT1: Diploid
SC_9123_Tumor	-0.071743	11.7899	-	GGT1: Diploid
SC_9124_Tumor	0.010194	33.5709	-	GGT1: Diploid
SC_9126_Tumor	0.706546	5.36646	-	GGT1: Shallow Deletion
SC_9129_Tumor	-0.098752	46.4979	-	GGT1: Diploid
SC_9132_Tumor	-0.072336	9.09258	-	GGT1: Shallow Deletion
SC_9137_Tumor	-0.077923	5.59082	-	GGT1: Shallow Deletion
SC_9139_Tumor	0.078729	4.98904	-	GGT1: Diploid
SC_9140_Tumor	-0.101092	16.193	-	GGT1: Diploid
SC_9142_Tumor	0.144374	3.18904	-	GGT1: Diploid
SC_9145_Tumor	-0.024008	18.7704	-	GGT1: Diploid
SC_9146_T	0.312823	0.540091	-	GGT1: Diploid
SC_9148_Tumor	-0.129123	35.2886	-	GGT1: Diploid
SC_9153_Tumor	-0.049323	67.6384	-	GGT1: Shallow Deletion
SC_9156_Tumor	-0.084648	8.21293	-	GGT1: Shallow Deletion
SC_9162_Tumor	0.028498	90.4321	-	GGT1: Diploid
SC_9163_Tumor	-0.059407	14.9189	-	GGT1: Diploid
SC_9165_Tumor	0.58738	2.03924	-	GGT1: Diploid
SC_9175_T	-0.146204	45.2767	-	GGT1: Diploid
SC_9176_T	-0.073359	75.7675	-	GGT1: Diploid
SC_9178_T	0.012886	1.81487	-	GGT1: Shallow Deletion
SC_9181_T	-0.116788	8.88503	-	GGT1: Shallow Deletion
SC_9183_T	0.038218	21.3756	-	GGT1: Diploid
SC_9184_T	0.02998	35.7184	-	GGT1: Diploid
SC_9186_T	0.038863	86.0106	-	GGT1: Diploid
SC_9187_T	-0.074252	35.7071	-	GGT1: Diploid
SC_9189_T	-0.106988	6.13638	-	GGT1: Diploid
SC_9190_T	-0.103633	30.4273	-	GGT1: Shallow Deletion
SC_9192_T	-0.027564	9.20301	-	GGT1: Shallow Deletion
SC_9194_T	-0.068878	33.8734	-	GGT1: Shallow Deletion
TP_2001-Tumor	-0.129553	15.2593	-	GGT1: Diploid
TP_2009-Tumor	0.030773	12.8428	-	GGT1: Diploid
TP_2010-Tumor	-0.072369	125.831	-	GGT1: Diploid
TP_2020-Tumor	-0.144383	146.073	-	GGT1: Diploid
TP_2032-Tumor	-0.036652	125.179	-	GGT1: Diploid
TP_2054-TM	0.055505	9.4749	-	GGT1: Diploid
TP_2060-TM	0.077581	70.4751	-	GGT1: Diploid
TP_2061-TM	0.108223	2.59336	-	GGT1: Shallow Deletion
TP_2064-TM	-0.124535	37.5897	-	GGT1: Shallow Deletion
TP_2069_Tumor	0.049116	55.9596	-	GGT1: Diploid
TP_2077_Tumor	-0.012142	55.6417	-	GGT1: Diploid
TP_2078_Tumor	-0.14728	41.5646	-	GGT1: Diploid
TP_2081_T	-0.083807	46.1449	-	GGT1: Diploid
TP_2093_T	0.01548	8.8185	-	GGT1: Diploid
TP_2096_T	-0.070361	123.635	-	GGT1: Shallow Deletion
WCM209_Z2	-0.004481	18.5169	-	GGT1: Diploid
WCM210_Z2	0.814244	1.16856	-	GGT1: Gain
WCM218_Z3	0.076471	13.72	-	GGT1: Diploid
WCM252_Z3	0.914879	8.99578	-	GGT1: Diploid
WCM258_Z2	-0.0616	22.5983	-	GGT1: Diploid
WCM335_X1	-0.038973	64.6723	-	GGT1: Gain
WCM393_Z3	-0.13666	6.91998	-	GGT1: Diploid
WCM4_X1	-0.043923	18.2879	-	GGT1: Shallow Deletion
WCM573_X1	0.813584	3.24281	-	GGT1: Diploid
WCM665_X1	0.808818	1.40001	-	GGT1: Diploid
WCM666_X1	0.014347	2.80138	-	GGT1: Diploid
WCM89_X1	-0.062975	87.4676	-	GGT1: Amplification
WCM91_Z1	-0.014648	11.634	-	GGT1: Gain

## Sheet: GGT5-NEPC
Sample Id	NEPC Score (PolyA)	GGT5: mRNA expression (FPKM polyA) (log2(value + 1))	Mutations	Copy Number Alterations
DFCI.11-104.13-Tumor	-0.007932	7.74803	-	GGT5: Gain
MO_1012-Tumor-Subcutaneous_nodule	0.415112	15.6333	-	GGT5: Shallow Deletion
MO_1013-Tumor	-0.054223	45.1474	-	GGT5: Diploid
MO_1014-Tumor	-0.070307	35.44	-	GGT5: Amplification
MO_1015-Tumor	0.204483	12.7839	-	GGT5: Diploid
MO_1020-Tumor	0.099345	60.9115	-	GGT5: Shallow Deletion
MO_1040-Tumor	-0.126508	61.2199	-	GGT5: Diploid
MO_1054-Tumor	-0.113462	17.4555	-	GGT5: Diploid
MO_1071-Tumor	-0.046865	23.9138	-	GGT5: Diploid
MO_1074-Tumor	0.080229	25.5722	-	GGT5: Diploid
MO_1084-Tumor	-0.056331	6.01805	-	GGT5: Shallow Deletion
MO_1094-Tumor	0.18759	9.28172	-	GGT5: Shallow Deletion
MO_1095-Tumor	-0.112813	23.647	-	GGT5: Diploid
MO_1114-Tumor	-0.09704	16.5752	-	GGT5: Shallow Deletion
MO_1118-TM	0.768063	3.6895	-	GGT5: Shallow Deletion
MO_1124-Tumor	0.024293	1.99777	-	GGT5: Amplification
MO_1128-Tumor	-0.098525	91.352	-	GGT5: Diploid
MO_1161-TM	0.096454	4.06009	-	GGT5: Diploid
MO_1176-Tumor	0.030729	30.2866	-	GGT5: Diploid
MO_1179-Tumor	0.004191	62.4938	-	GGT5: Diploid
MO_1184-Tumor	0.056301	8.89914	-	GGT5: Diploid
MO_1192-Tumor	-0.092766	11.0824	-	GGT5: Shallow Deletion
MO_1202-Tumor	-0.022196	10.7575	-	GGT5: Diploid
MO_1215-Tumor	0.775059	6.25757	-	GGT5: Shallow Deletion
MO_1219-Tumor	0.007119	1.48524	-	GGT5: Diploid
MO_1221-Tumor	-0.073481	19.6296	-	GGT5: Diploid
MO_1232-Tumor	-0.054542	21.1386	-	GGT5: Diploid
MO_1241-Tumor	0.098818	2.76553	-	GGT5: Shallow Deletion
MO_1244-Tumor	-0.016713	1.79975	-	GGT5: Shallow Deletion
MO_1249-Tumor	-0.038632	12.1134	-	GGT5: Diploid
MO_1262-Tumor	-0.082216	3.37439	-	GGT5: Shallow Deletion
MO_1277-TM	-0.075977	5.36013	-	GGT5: Diploid
MO_1316-TM	-0.029147	18.4531	-	GGT5: Diploid
MO_1336-TM	-0.059647	38.9237	-	GGT5: Shallow Deletion
MO_1337-TM	-0.039652	11.5146	-	GGT5: Shallow Deletion
MO_1339-TM	-0.004006	18.2513	-	GGT5: Shallow Deletion
MO_1410-Tumor	0.219306	25.7359	-	GGT5: Gain
MO_1420_Tumor	-0.123545	1.68645	-	GGT5: Shallow Deletion
MO_1421_Tumor	0.050113	60.9444	-	GGT5: Diploid
MO_1446_T	0.509785	4.84323	-	GGT5: Diploid
MO_1447_Tumor	-0.034017	4.47972	-	GGT5: Diploid
MO_1460_Tumor	0.850969	3.97644	-	GGT5: Diploid
MO_1469_T	0.699597	19.9651	-	GGT5: Diploid
MO_1482_T	0.579302	2.12126	-	GGT5: Shallow Deletion
MO_1492_T	-0.079007	19.6482	-	GGT5: Diploid
MO_1510_T	-0.030192	7.52514	-	GGT5: Shallow Deletion
MO_1511_T	-0.055803	88.42	-	GGT5: Diploid
MO_1514_T	-0.022764	16.296	-	GGT5: Diploid
MO_1556_T	-0.050456	2.02311	-	GGT5: Deep Deletion
PM119-TM	-0.106971	17.1182	-	GGT5: Diploid
PM139-TM	-0.02435	0.225539	-	GGT5: Amplification
PM14-TM	-0.023491	6.17046	-	GGT5: Diploid
PM155-TM	0.684754	14.7681	-	GGT5: Shallow Deletion
PM158-TM	0.115641	4.44742	-	GGT5: Diploid
PM159-TM	-0.01861	3.00548	-	GGT5: Diploid
PM161-TM	-0.074201	0.26001	-	GGT5: Diploid
PM163-TM	0.563035	15.7022	-	GGT5: Shallow Deletion
PM170-TM	0.297676	10.8066	-	GGT5: Diploid
PM172-TM	0.026699	2.09403	-	GGT5: Diploid
PM189-TM	0.100398	28.7893	-	GGT5: Diploid
PM2-TM	0.006992	13.0271	-	GGT5: Diploid
PM90-TM	0.059868	5.93855	-	GGT5: Diploid
PRAD-01115362-Tumor-SM-7A15P	-0.025293	4.12443	-	GGT5: Shallow Deletion
PRAD-01115444-Tumor-SM-6B2K9	-0.105234	23.7488	-	GGT5: Diploid
PRAD-01115467-Tumor-SM-6B2KD	0.267032	10.92	-	GGT5: Diploid
PRAD-01115468-Tumor-SM-6B2KE	0.007711	1.68825	-	GGT5: Diploid
PRAD-01115525-Tumor-SM-A4KNC	0.083089	4.51668	-	GGT5: Shallow Deletion
PRAD-01115526-Tumor-SM-A4KND	0.26258	7.27928	-	GGT5: Diploid
PRAD-01115527-Tumor-SM-A4KNE	0.148365	7.40019	-	GGT5: Diploid
PRAD-01115528-Tumor-SM-A4KNF	0.080562	5.6449	-	GGT5: Diploid
PRAD-01115531-Tumor-SM-A4KNG	0.042373	6.46644	-	GGT5: Diploid
PRAD-01115549-Tumor-SM-A4KNH	-0.078878	0.34591	-	GGT5: Diploid
PRAD-01115550-Tumor-SM-A4KNI	0.020079	46.7763	-	GGT5: Diploid
PRAD-01115554-Tumor-SM-A56E4	0.015	22.4766	-	GGT5: Diploid
PRAD-01115556-Tumor-SM-A56E5	-0.086508	5.82567	-	GGT5: Shallow Deletion
PRAD-01115569-Tumor-SM-A56E6	-0.11814	6.78542	-	GGT5: Shallow Deletion
PRAD-01115574-Tumor-SM-A56E7	-0.097299	4.30964	-	GGT5: Diploid
PRAD-01115576-Tumor-SM-A56E8	0.717098	3.8164	-	GGT5: Diploid
PRAD-01115577-Tumor-SM-A56E9	0.007624	26.5158	-	GGT5: Diploid
PRAD-01115578-Tumor-SM-A56EA	-0.019114	50.6596	-	GGT5: Diploid
PRAD-01115581-Tumor-SM-A56EB	0.043429	3.81821	-	GGT5: Amplification
PRAD-06115124-Tumor-SM-7LGU1	0.091589	48.9928	-	GGT5: Diploid
PRAD-6115296.0-Tumor-SM-B2XS2	0.414386	7.35223	-	GGT5: Diploid
PRAD-6115381.0-Tumor-SM-7LGU3	0.549467	30.6572	-	GGT5: Gain
PRAD-6115382.0-Tumor-SM-7LGU5	0.2362	22.0999	-	GGT5: Diploid
PRAD-6115385.0-Tumor-SM-7LGU7	-0.073883	2.16154	-	GGT5: Shallow Deletion
PRAD-6115388.0-Tumor-SM-7LGUA	0.084871	6.7823	-	GGT5: Shallow Deletion
PRAD-6115390.0-Tumor-SM-7LGUC	0.778789	7.46427	-	GGT5: Shallow Deletion
PRAD-6115391.0-Tumor-SM-7LGUD	0.026362	25.5858	-	GGT5: Diploid
PRAD-6115392.0-Tumor-SM-B2XRZ	0.338518	3.70477	-	GGT5: Shallow Deletion
PRAD-6115393.0-Tumor-SM-7LGUF	-0.067178	3.72351	-	GGT5: Shallow Deletion
PRAD-6115395.0-Tumor-SM-7LGUH	-0.025939	8.10482	-	GGT5: Gain
PRAD-6115396.0-Tumor-SM-7LGUI	-0.09197	1.26011	-	GGT5: Diploid
PRAD-6115397.0-Tumor-SM-7LGUJ	0.094974	9.13423	-	GGT5: Shallow Deletion
PRAD-6115398.0-Tumor-SM-7LGUK	0.105406	3.77904	-	GGT5: Gain
PRAD-6115399.0-Tumor-SM-7LGUL	0.036395	24.1374	-	GGT5: Diploid
PRAD-6115400.0-Tumor-SM-7LGUM	-0.05283	25.3955	-	GGT5: Diploid
PRAD-6115400.0-Tumor-SM-7LGUN	-0.061474	35.6641	-	GGT5: Diploid
PRAD-6115402.0-Tumor-SM-7LGUP	-0.126477	2.11682	-	GGT5: Diploid
PRAD-6115427.0-Tumor-SM-B2XRT	-0.045024	3.89491	-	GGT5: Shallow Deletion
PRAD-6115590.0-Tumor-SM-B2XRS	-0.054381	6.47703	-	GGT5: Diploid
PRAD-6115592.0-Tumor-SM-B2XRU	0.252084	14.7477	-	GGT5: Diploid
PRAD-6115593.0-Tumor-SM-B2XRV	-0.057788	1.2751	-	GGT5: Diploid
PRAD-6115594.0-Tumor-SM-B2XRW	-0.038586	6.19038	-	GGT5: Diploid
PRAD-6115595.0-Tumor-SM-B2XRY	-0.01815	7.52572	-	GGT5: Diploid
PRAD-6115596.0-Tumor-SM-B2XS1	-0.053136	2.10833	-	GGT5: Diploid
PRAD-6115597.0-Tumor-SM-B2XS5	-0.063247	22.7328	-	GGT5: Shallow Deletion
PRAD-6115598.0-Tumor-SM-B2XS3	-0.075742	10.6758	-	GGT5: Diploid
PRAD-6115599.0-Tumor-SM-B2XS4	0.000378	98.54	-	GGT5: Diploid
PRAD-6115600.0-Tumor-SM-B2XS6	-0.028706	41.9927	-	GGT5: Shallow Deletion
PRAD-6115601.0-Tumor-SM-B2XS7	0.008052	9.35577	-	GGT5: Shallow Deletion
PRAD-6115603.0-Tumor-SM-B2XS8	-0.1043	4.89846	-	GGT5: Diploid
PRAD-6115604.0-Tumor-SM-B2XS9	-0.007875	6.57379	-	GGT5: Diploid
PRAD-6115605.0-Tumor-SM-B2XSA	-0.002628	55.8459	-	GGT5: Shallow Deletion
PRAD-DFCI.11-104.15-Tumor-SM-3S2HH	-0.149875	18.4647	-	GGT5: Diploid
PROS01448-1115161-Tumor-SM-5SGU1	-0.045624	6.25945	-	GGT5: Diploid
PROS01448-1115183-Tumor-SM-5SGU3	0.012708	27.4324	-	GGT5: Shallow Deletion
PROS01448-1115202-Tumor-SM-5SGU5	-0.093719	14.0992	-	GGT5: Diploid
PROS01448-1115244-Tumor-SM-5SGU6	0.066537	15.9495	-	GGT5: Diploid
PROS01448-6115219-Tumor-SM-67ERS	0.045997	6.87068	-	GGT5: Diploid
PROS01448-6115224-Tumor-SM-67ERT	-0.07508	4.055	-	GGT5: Diploid
PROS01448-6115227-Tumor-SM-67ERU	-0.050222	2.28231	-	GGT5: Diploid
PROS01448-6115233-Tumor-SM-67ERW	-0.074712	5.7327	-	GGT5: Shallow Deletion
PROS01448-6115234-Tumor-SM-67ERX	-0.065671	17.5585	-	GGT5: Diploid
PROS01448-6115235-Tumor-SM-67ERY	-0.062274	60.478	-	GGT5: Diploid
PROS01448-6115237-Tumor-SM-67ERZ	0.574681	3.67015	-	GGT5: Diploid
PROS01448-6115242-Tumor-SM-67ES1	-0.148904	12.8973	-	GGT5: Diploid
PROS01448-6115247-Tumor-SM-67ES2	-0.052776	30.2214	-	GGT5: Diploid
PROS01448-6115251-Tumor-SM-67ES6	-0.090911	11.0965	-	GGT5: Shallow Deletion
PROS10448-01115200-Tumor-SM-7LYLF	0.376823	19.8441	-	GGT5: Shallow Deletion
PROS10448-01115374-Tumor-SM-7LYLG	-0.026881	137.652	-	GGT5: Diploid
PROS10448-1115150-Tumor-SM-5EEBK	0.369376	13.1826	-	GGT5: Diploid
PROS10448-1115153-Tumor-SM-5EEBL	-0.088904	11.5629	-	GGT5: Diploid
PROS10448-1115154-Tumor-SM-5EEBM	-0.029437	9.07577	-	GGT5: Diploid
PROS10448-1115156-Tumor-SM-5EEBN	0.023036	29.6989	-	GGT5: Diploid
PROS10448-1115157-Tumor-SM-5EEBO	-0.008642	35.6069	-	GGT5: Shallow Deletion
PROS12319B-SU2C-06115114-Tumor-SM-4W2N9	-0.117297	4.54455	-	GGT5: Diploid
PROS12319B-SU2C-06115115-Tumor-SM-4W2NA	-0.08539	5.70254	-	GGT5: Shallow Deletion
PROS12319B-SU2C-06115116-Tumor-SM-4W2NB	0.53627	11.7862	-	GGT5: Diploid
PROS12319B-SU2C-06115117-Tumor-SM-4W2NC	0.009292	14.9559	-	GGT5: Shallow Deletion
PROS12319B-SU2C-06115118-Tumor-SM-4W2ND	-0.044722	24.103	-	GGT5: Shallow Deletion
PROS12319B-SU2C-06115119-Tumor-SM-4W2NE	0.23695	17.2069	-	GGT5: Diploid
PROS12319B-SU2C-06115121-Tumor-SM-4W2NG	-0.028266	4.65997	-	GGT5: Shallow Deletion
PROS12319B-SU2C-06115122-Tumor-SM-4W2NH	0.037822	54.7503	-	GGT5: Diploid
PROS12319B-SU2C-06115123-Tumor-SM-4W2NI	-0.046867	19.1677	-	GGT5: Shallow Deletion
SC_9007-Tumor	0.079228	58.0686	-	GGT5: Diploid
SC_9012-Tumor	0.104519	11.432	-	GGT5: Shallow Deletion
SC_9016-Tumor	0.081827	16.534	-	GGT5: Shallow Deletion
SC_9016_T	-0.104791	27.6424	-	GGT5: Shallow Deletion
SC_9017-Tumor	0.087957	14.7496	-	GGT5: Diploid
SC_9018-Tumor	-0.140343	9.63716	-	GGT5: Diploid
SC_9019-Tumor	-0.080759	62.1619	-	GGT5: Diploid
SC_9022-Tumor	-0.064506	7.86506	-	GGT5: Diploid
SC_9023-Tumor	-0.052641	45.2965	-	GGT5: Diploid
SC_9026-Tumor	-0.046421	39.3156	-	GGT5: Diploid
SC_9027_T	-0.147209	4.1894	-	GGT5: Diploid
SC_9028-Tumor	-0.064862	8.59358	-	GGT5: Diploid
SC_9029-Tumor	-0.156136	1.37356	-	GGT5: Shallow Deletion
SC_9030-Tumor	-0.074109	2.62158	-	GGT5: Diploid
SC_9031-TM	0.672071	22.1003	-	GGT5: Diploid
SC_9032-Tumor	-0.050834	1.47823	-	GGT5: Shallow Deletion
SC_9034-Tumor	0.038057	85.8612	-	GGT5: Diploid
SC_9035_T	-0.045763	8.47197	-	GGT5: Shallow Deletion
SC_9036-Tumor	-0.085321	50.1959	-	GGT5: Diploid
SC_9037-Tumor	0.02418	10.9289	-	GGT5: Diploid
SC_9038-Tumor	-0.007257	59.2778	-	GGT5: Diploid
SC_9043-Tumor	-0.094147	28.8812	-	GGT5: Shallow Deletion
SC_9046-Tumor	-0.016637	5.11132	-	GGT5: Diploid
SC_9047-Tumor	-0.099219	14.9034	-	GGT5: Diploid
SC_9048-Tumor	-0.105445	47.3572	-	GGT5: Diploid
SC_9049-Tumor	-0.01831	38.6481	-	GGT5: Diploid
SC_9050-Tumor	-0.114832	5.49503	-	GGT5: Deep Deletion
SC_9054-Tumor	0.004058	5.21131	-	GGT5: Diploid
SC_9055-Tumor	-0.153091	48.7596	-	GGT5: Shallow Deletion
SC_9056_T	-0.002786	7.75853	-	GGT5: Diploid
SC_9057-Tumor	-0.0702	11.2302	-	GGT5: Diploid
SC_9058-Tumor	-0.0922	13.9725	-	GGT5: Shallow Deletion
SC_9059-Tumor	-0.035715	15.3977	-	GGT5: Shallow Deletion
SC_9060-Tumor	0.058585	20.9123	-	GGT5: Diploid
SC_9061-Tumor	-0.036837	13.8664	-	GGT5: Diploid
SC_9062-Tumor	0.051022	10.015	-	GGT5: Diploid
SC_9063-Tumor	-0.100173	18.7381	-	GGT5: Gain
SC_9065-TM-Tumor2	-0.036849	7.95866	-	GGT5: Shallow Deletion
SC_9068-Tumor	-0.096512	29.2552	-	GGT5: Shallow Deletion
SC_9069_T	-0.013974	5.98084	-	GGT5: Diploid
SC_9071-TM	-0.120238	41.3747	-	GGT5: Diploid
SC_9072-TM	-0.108177	2.76664	-	GGT5: Shallow Deletion
SC_9073-TM	-0.037153	23.1817	-	GGT5: Diploid
SC_9074_T	-0.078573	56.615	-	GGT5: Diploid
SC_9080-TM	-0.039322	49.2386	-	GGT5: Diploid
SC_9081-TM	0.043609	11.3133	-	GGT5: Diploid
SC_9083-TM	-0.107676	38.5096	-	GGT5: Shallow Deletion
SC_9086-TM	-0.092745	54.212	-	GGT5: Diploid
SC_9086_T	-0.095356	50.6871	-	GGT5: Diploid
SC_9091-TM	-0.017782	3.66437	-	GGT5: Diploid
SC_9092-TM	-0.115279	41.2922	-	GGT5: Diploid
SC_9093-TM	-0.088324	12.9349	-	GGT5: Diploid
SC_9094-Tumor	-0.130311	22.4307	-	GGT5: Diploid
SC_9097-TM	-0.11823	6.20998	-	GGT5: Diploid
SC_9099-Tumor	-0.078528	6.37601	-	GGT5: Shallow Deletion
SC_9100-Tumor	-0.11047	29.1706	-	GGT5: Diploid
SC_9103-Tumor	-0.068931	6.76729	-	GGT5: Diploid
SC_9104-Tumor	-0.138614	14.9828	-	GGT5: Shallow Deletion
SC_9105_Tumor	0.049701	14.8576	-	GGT5: Diploid
SC_9107-Tumor	0.088814	4.35861	-	GGT5: Diploid
SC_9109-Tumor	-0.05048	13.4774	-	GGT5: Gain
SC_9118_Tumor	-0.022722	39.8982	-	GGT5: Diploid
SC_9123_Tumor	-0.071743	20.5635	-	GGT5: Diploid
SC_9124_Tumor	0.010194	1.70601	-	GGT5: Diploid
SC_9126_Tumor	0.706546	6.88992	-	GGT5: Shallow Deletion
SC_9129_Tumor	-0.098752	61.049	-	GGT5: Diploid
SC_9132_Tumor	-0.072336	14.4603	-	GGT5: Shallow Deletion
SC_9137_Tumor	-0.077923	12.0552	-	GGT5: Shallow Deletion
SC_9139_Tumor	0.078729	58.1407	-	GGT5: Diploid
SC_9140_Tumor	-0.101092	25.9977	-	GGT5: Diploid
SC_9142_Tumor	0.144374	42.4093	-	GGT5: Diploid
SC_9145_Tumor	-0.024008	25.9691	-	GGT5: Diploid
SC_9146_T	0.312823	0.90798	-	GGT5: Diploid
SC_9148_Tumor	-0.129123	59.3054	-	GGT5: Diploid
SC_9153_Tumor	-0.049323	10.1038	-	GGT5: Shallow Deletion
SC_9156_Tumor	-0.084648	7.68219	-	GGT5: Shallow Deletion
SC_9162_Tumor	0.028498	9.67771	-	GGT5: Diploid
SC_9163_Tumor	-0.059407	4.67316	-	GGT5: Diploid
SC_9165_Tumor	0.58738	61.0119	-	GGT5: Diploid
SC_9175_T	-0.146204	9.13806	-	GGT5: Diploid
SC_9176_T	-0.073359	22.5846	-	GGT5: Diploid
SC_9178_T	0.012886	9.14181	-	GGT5: Shallow Deletion
SC_9181_T	-0.116788	1.38954	-	GGT5: Shallow Deletion
SC_9183_T	0.038218	21.9876	-	GGT5: Diploid
SC_9184_T	0.02998	11.2521	-	GGT5: Diploid
SC_9186_T	0.038863	13.744	-	GGT5: Diploid
SC_9187_T	-0.074252	1.79634	-	GGT5: Diploid
SC_9189_T	-0.106988	2.92867	-	GGT5: Diploid
SC_9190_T	-0.103633	12.8625	-	GGT5: Shallow Deletion
SC_9192_T	-0.027564	34.3008	-	GGT5: Shallow Deletion
SC_9194_T	-0.068878	19.5167	-	GGT5: Shallow Deletion
TP_2001-Tumor	-0.129553	52.3011	-	GGT5: Diploid
TP_2009-Tumor	0.030773	36.1202	-	GGT5: Diploid
TP_2010-Tumor	-0.072369	28.0406	-	GGT5: Diploid
TP_2020-Tumor	-0.144383	17.9489	-	GGT5: Diploid
TP_2032-Tumor	-0.036652	20.6183	-	GGT5: Diploid
TP_2054-TM	0.055505	21.2273	-	GGT5: Diploid
TP_2060-TM	0.077581	38.7763	-	GGT5: Diploid
TP_2061-TM	0.108223	13.9324	-	GGT5: Shallow Deletion
TP_2064-TM	-0.124535	16.147	-	GGT5: Shallow Deletion
TP_2069_Tumor	0.049116	29.1071	-	GGT5: Diploid
TP_2077_Tumor	-0.012142	11.2365	-	GGT5: Diploid
TP_2078_Tumor	-0.14728	7.68771	-	GGT5: Diploid
TP_2081_T	-0.083807	18.2698	-	GGT5: Diploid
TP_2093_T	0.01548	3.36225	-	GGT5: Diploid
TP_2096_T	-0.070361	9.85095	-	GGT5: Shallow Deletion
WCM209_Z2	-0.004481	5.55277	-	GGT5: Diploid
WCM210_Z2	0.814244	0.944569	-	GGT5: Gain
WCM218_Z3	0.076471	0.595787	-	GGT5: Diploid
WCM252_Z3	0.914879	7.21831	-	GGT5: Diploid
WCM258_Z2	-0.0616	9.94318	-	GGT5: Diploid
WCM335_X1	-0.038973	0.256182	-	GGT5: Gain
WCM393_Z3	-0.13666	0.603223	-	GGT5: Diploid
WCM4_X1	-0.043923	16.4873	-	GGT5: Shallow Deletion
WCM573_X1	0.813584	4.00786	-	GGT5: Diploid
WCM665_X1	0.808818	1.96621	-	GGT5: Diploid
WCM666_X1	0.014347	21.6251	-	GGT5: Diploid
WCM89_X1	-0.062975	18.4082	-	GGT5: Amplification
WCM91_Z1	-0.014648	5.64955	-	GGT5: Gain

## Sheet: GGT6-NEPC
Sample Id	NEPC Score (PolyA)	GGT6: mRNA expression (FPKM polyA) (log2(value + 1))	Mutations	Copy Number Alterations
DFCI.11-104.13-Tumor	-0.007932	0.016443	-	GGT6: Gain
MO_1012-Tumor-Subcutaneous_nodule	0.415112	0	-	GGT6: Diploid
MO_1013-Tumor	-0.054223	0.107304	-	GGT6: Gain
MO_1014-Tumor	-0.070307	0	-	GGT6: Shallow Deletion
MO_1015-Tumor	0.204483	11.1338	-	GGT6: Diploid
MO_1020-Tumor	0.099345	0.185332	-	GGT6: Shallow Deletion
MO_1040-Tumor	-0.126508	0.078424	-	GGT6: Diploid
MO_1054-Tumor	-0.113462	0.091587	-	GGT6: Diploid
MO_1071-Tumor	-0.046865	3.0878	-	GGT6: Shallow Deletion
MO_1074-Tumor	0.080229	1.96827	-	GGT6: Diploid
MO_1084-Tumor	-0.056331	0	-	GGT6: Shallow Deletion
MO_1094-Tumor	0.18759	9.18484	-	GGT6: Shallow Deletion
MO_1095-Tumor	-0.112813	3.52934	-	GGT6: Shallow Deletion
MO_1114-Tumor	-0.09704	0.024682	-	GGT6: Gain
MO_1118-TM	0.768063	0.11746	-	GGT6: Diploid
MO_1124-Tumor	0.024293	15.65	-	GGT6: Shallow Deletion
MO_1128-Tumor	-0.098525	25.3026	-	GGT6: Diploid
MO_1161-TM	0.096454	0.100778	-	GGT6: Diploid
MO_1176-Tumor	0.030729	0.015602	-	GGT6: Shallow Deletion
MO_1179-Tumor	0.004191	0.690131	-	GGT6: Diploid
MO_1184-Tumor	0.056301	0.8707	-	GGT6: Diploid
MO_1192-Tumor	-0.092766	0.20675	-	GGT6: Shallow Deletion
MO_1202-Tumor	-0.022196	0.100021	-	GGT6: Shallow Deletion
MO_1215-Tumor	0.775059	9.47659	-	GGT6: Shallow Deletion
MO_1219-Tumor	0.007119	5.2684	-	GGT6: Diploid
MO_1221-Tumor	-0.073481	0.013965	-	GGT6: Shallow Deletion
MO_1232-Tumor	-0.054542	14.6924	-	GGT6: Gain
MO_1241-Tumor	0.098818	3.11957	-	GGT6: Deep Deletion
MO_1244-Tumor	-0.016713	0.314183	-	GGT6: Diploid
MO_1249-Tumor	-0.038632	0	-	GGT6: Shallow Deletion
MO_1262-Tumor	-0.082216	0	-	GGT6: Diploid
MO_1277-TM	-0.075977	0	-	GGT6: Shallow Deletion
MO_1316-TM	-0.029147	0.022978	-	GGT6: Shallow Deletion
MO_1336-TM	-0.059647	1.12011	-	GGT6: Diploid
MO_1337-TM	-0.039652	0.054052	-	GGT6: Shallow Deletion
MO_1339-TM	-0.004006	0.415591	-	GGT6: Diploid
MO_1410-Tumor	0.219306	14.9495	-	GGT6: Shallow Deletion
MO_1420_Tumor	-0.123545	25.059	-	GGT6: Shallow Deletion
MO_1421_Tumor	0.050113	0.738298	-	GGT6: Diploid
MO_1446_T	0.509785	0.366093	-	GGT6: Shallow Deletion
MO_1447_Tumor	-0.034017	0.018746	-	GGT6: Shallow Deletion
MO_1460_Tumor	0.850969	2.37658	-	GGT6: Shallow Deletion
MO_1469_T	0.699597	0.083779	-	GGT6: Shallow Deletion
MO_1482_T	0.579302	7.26718	-	GGT6: Shallow Deletion
MO_1492_T	-0.079007	0.017908	-	GGT6: Diploid
MO_1510_T	-0.030192	0.007443	-	GGT6: Shallow Deletion
MO_1511_T	-0.055803	2.90439	-	GGT6: Diploid
MO_1514_T	-0.022764	0.024344	-	GGT6: Deep Deletion
MO_1556_T	-0.050456	0.083302	-	GGT6: Diploid
PM119-TM	-0.106971	0	-	GGT6: Diploid
PM139-TM	-0.02435	0.030674	-	GGT6: Shallow Deletion
PM14-TM	-0.023491	5.49591	-	GGT6: Diploid
PM155-TM	0.684754	0.263616	-	GGT6: Gain
PM158-TM	0.115641	0	-	GGT6: Shallow Deletion
PM159-TM	-0.01861	0.042652	-	GGT6: Diploid
PM161-TM	-0.074201	0.015155	-	GGT6: Diploid
PM163-TM	0.563035	0.39687	-	GGT6: Diploid
PM170-TM	0.297676	0.106032	-	GGT6: Diploid
PM172-TM	0.026699	2.15668	-	GGT6: Diploid
PM189-TM	0.100398	0.783081	-	GGT6: Shallow Deletion
PM2-TM	0.006992	0.72883	-	GGT6: Diploid
PM90-TM	0.059868	2.4081	-	GGT6: Shallow Deletion
PRAD-01115362-Tumor-SM-7A15P	-0.025293	0.086854	-	GGT6: Shallow Deletion
PRAD-01115444-Tumor-SM-6B2K9	-0.105234	0.092101	-	GGT6: Deep Deletion
PRAD-01115467-Tumor-SM-6B2KD	0.267032	0	-	GGT6: Diploid
PRAD-01115468-Tumor-SM-6B2KE	0.007711	8.0079	-	GGT6: Diploid
PRAD-01115525-Tumor-SM-A4KNC	0.083089	0.117471	-	GGT6: Gain
PRAD-01115526-Tumor-SM-A4KND	0.26258	3.93524	-	GGT6: Diploid
PRAD-01115527-Tumor-SM-A4KNE	0.148365	0.186911	-	GGT6: Diploid
PRAD-01115528-Tumor-SM-A4KNF	0.080562	0.830749	-	GGT6: Diploid
PRAD-01115531-Tumor-SM-A4KNG	0.042373	0.432087	-	GGT6: Deep Deletion
PRAD-01115549-Tumor-SM-A4KNH	-0.078878	0.026883	-	GGT6: Shallow Deletion
PRAD-01115550-Tumor-SM-A4KNI	0.020079	0	-	GGT6: Diploid
PRAD-01115554-Tumor-SM-A56E4	0.015	0.127369	-	GGT6: Shallow Deletion
PRAD-01115556-Tumor-SM-A56E5	-0.086508	0.71249	-	GGT6: Diploid
PRAD-01115569-Tumor-SM-A56E6	-0.11814	0.113308	-	GGT6: Diploid
PRAD-01115574-Tumor-SM-A56E7	-0.097299	8.94779	-	GGT6: Shallow Deletion
PRAD-01115576-Tumor-SM-A56E8	0.717098	0.660398	-	GGT6: Shallow Deletion
PRAD-01115577-Tumor-SM-A56E9	0.007624	6.10808	-	GGT6: Diploid
PRAD-01115578-Tumor-SM-A56EA	-0.019114	0.0561	-	GGT6: Diploid
PRAD-01115581-Tumor-SM-A56EB	0.043429	0	-	GGT6: Shallow Deletion
PRAD-06115124-Tumor-SM-7LGU1	0.091589	0.60724	-	GGT6: Diploid
PRAD-6115296.0-Tumor-SM-B2XS2	0.414386	0.026085	-	GGT6: Diploid
PRAD-6115381.0-Tumor-SM-7LGU3	0.549467	0	-	GGT6: Shallow Deletion
PRAD-6115382.0-Tumor-SM-7LGU5	0.2362	2.08576	-	GGT6: Diploid
PRAD-6115385.0-Tumor-SM-7LGU7	-0.073883	0.091037	-	GGT6: Gain
PRAD-6115388.0-Tumor-SM-7LGUA	0.084871	0	-	GGT6: Shallow Deletion
PRAD-6115390.0-Tumor-SM-7LGUC	0.778789	0.776649	-	GGT6: Shallow Deletion
PRAD-6115391.0-Tumor-SM-7LGUD	0.026362	0	-	GGT6: Shallow Deletion
PRAD-6115392.0-Tumor-SM-B2XRZ	0.338518	0.115167	-	GGT6: Diploid
PRAD-6115393.0-Tumor-SM-7LGUF	-0.067178	3.15202	-	GGT6: Shallow Deletion
PRAD-6115395.0-Tumor-SM-7LGUH	-0.025939	0.03195	-	GGT6: Diploid
PRAD-6115396.0-Tumor-SM-7LGUI	-0.09197	0.333852	-	GGT6: Gain
PRAD-6115397.0-Tumor-SM-7LGUJ	0.094974	3.45297	-	GGT6: Diploid
PRAD-6115398.0-Tumor-SM-7LGUK	0.105406	0	-	GGT6: Diploid
PRAD-6115399.0-Tumor-SM-7LGUL	0.036395	0	-	GGT6: Diploid
PRAD-6115400.0-Tumor-SM-7LGUM	-0.05283	5.82403	-	GGT6: Shallow Deletion
PRAD-6115400.0-Tumor-SM-7LGUN	-0.061474	5.00263	-	GGT6: Shallow Deletion
PRAD-6115402.0-Tumor-SM-7LGUP	-0.126477	1.65272	-	GGT6: Diploid
PRAD-6115427.0-Tumor-SM-B2XRT	-0.045024	1.52956	-	GGT6: Shallow Deletion
PRAD-6115590.0-Tumor-SM-B2XRS	-0.054381	13.4815	-	GGT6: Gain
PRAD-6115592.0-Tumor-SM-B2XRU	0.252084	0.271043	-	GGT6: Diploid
PRAD-6115593.0-Tumor-SM-B2XRV	-0.057788	38.8488	-	GGT6: Diploid
PRAD-6115594.0-Tumor-SM-B2XRW	-0.038586	0.01266	-	GGT6: Shallow Deletion
PRAD-6115595.0-Tumor-SM-B2XRY	-0.01815	4.27496	-	GGT6: Diploid
PRAD-6115596.0-Tumor-SM-B2XS1	-0.053136	0.011028	-	GGT6: Diploid
PRAD-6115597.0-Tumor-SM-B2XS5	-0.063247	0.64399	-	GGT6: Shallow Deletion
PRAD-6115598.0-Tumor-SM-B2XS3	-0.075742	0.108895	-	GGT6: Shallow Deletion
PRAD-6115599.0-Tumor-SM-B2XS4	0.000378	0	-	GGT6: Shallow Deletion
PRAD-6115600.0-Tumor-SM-B2XS6	-0.028706	0.404755	-	GGT6: Shallow Deletion
PRAD-6115601.0-Tumor-SM-B2XS7	0.008052	0	-	GGT6: Deep Deletion
PRAD-6115603.0-Tumor-SM-B2XS8	-0.1043	0.031474	-	GGT6: Diploid
PRAD-6115604.0-Tumor-SM-B2XS9	-0.007875	3.27034	-	GGT6: Shallow Deletion
PRAD-6115605.0-Tumor-SM-B2XSA	-0.002628	0.314572	-	GGT6: Diploid
PRAD-DFCI.11-104.15-Tumor-SM-3S2HH	-0.149875	0.10563	-	GGT6: Diploid
PROS01448-1115161-Tumor-SM-5SGU1	-0.045624	6.06506	-	GGT6: Diploid
PROS01448-1115183-Tumor-SM-5SGU3	0.012708	0.09102	-	GGT6: Shallow Deletion
PROS01448-1115202-Tumor-SM-5SGU5	-0.093719	0.006705	-	GGT6: Shallow Deletion
PROS01448-1115244-Tumor-SM-5SGU6	0.066537	0.007135	-	GGT6: Diploid
PROS01448-6115219-Tumor-SM-67ERS	0.045997	0.014122	-	GGT6: Diploid
PROS01448-6115224-Tumor-SM-67ERT	-0.07508	0	-	GGT6: Shallow Deletion
PROS01448-6115227-Tumor-SM-67ERU	-0.050222	0	-	GGT6: Diploid
PROS01448-6115233-Tumor-SM-67ERW	-0.074712	4.17897	-	GGT6: Shallow Deletion
PROS01448-6115234-Tumor-SM-67ERX	-0.065671	0.178057	-	GGT6: Shallow Deletion
PROS01448-6115235-Tumor-SM-67ERY	-0.062274	0.710255	-	GGT6: Diploid
PROS01448-6115237-Tumor-SM-67ERZ	0.574681	0.060447	-	GGT6: Diploid
PROS01448-6115242-Tumor-SM-67ES1	-0.148904	3.62734	-	GGT6: Shallow Deletion
PROS01448-6115247-Tumor-SM-67ES2	-0.052776	0.023713	-	GGT6: Shallow Deletion
PROS01448-6115251-Tumor-SM-67ES6	-0.090911	2.79774	-	GGT6: Diploid
PROS10448-01115200-Tumor-SM-7LYLF	0.376823	0.009916	-	GGT6: Shallow Deletion
PROS10448-01115374-Tumor-SM-7LYLG	-0.026881	0.085745	-	GGT6: Diploid
PROS10448-1115150-Tumor-SM-5EEBK	0.369376	0	-	GGT6: Diploid
PROS10448-1115153-Tumor-SM-5EEBL	-0.088904	0.386248	-	GGT6: Diploid
PROS10448-1115154-Tumor-SM-5EEBM	-0.029437	0.021623	-	GGT6: Diploid
PROS10448-1115156-Tumor-SM-5EEBN	0.023036	0	-	GGT6: Shallow Deletion
PROS10448-1115157-Tumor-SM-5EEBO	-0.008642	0.093905	-	GGT6: Diploid
PROS12319B-SU2C-06115114-Tumor-SM-4W2N9	-0.117297	4.09877	-	GGT6: Diploid
PROS12319B-SU2C-06115115-Tumor-SM-4W2NA	-0.08539	0.420365	-	GGT6: Gain
PROS12319B-SU2C-06115116-Tumor-SM-4W2NB	0.53627	0.676578	-	GGT6: Diploid
PROS12319B-SU2C-06115117-Tumor-SM-4W2NC	0.009292	0.010431	-	GGT6: Diploid
PROS12319B-SU2C-06115118-Tumor-SM-4W2ND	-0.044722	0.172288	-	GGT6: Diploid
PROS12319B-SU2C-06115119-Tumor-SM-4W2NE	0.23695	3.27061	-	GGT6: Diploid
PROS12319B-SU2C-06115121-Tumor-SM-4W2NG	-0.028266	0.390678	-	GGT6: Shallow Deletion
PROS12319B-SU2C-06115122-Tumor-SM-4W2NH	0.037822	0.027566	-	GGT6: Shallow Deletion
PROS12319B-SU2C-06115123-Tumor-SM-4W2NI	-0.046867	0.845463	-	GGT6: Shallow Deletion
SC_9007-Tumor	0.079228	0	-	GGT6: Diploid
SC_9012-Tumor	0.104519	5.70433	-	GGT6: Shallow Deletion
SC_9016-Tumor	0.081827	0.027284	-	GGT6: Diploid
SC_9016_T	-0.104791	2.47437	-	GGT6: Diploid
SC_9017-Tumor	0.087957	2.34515	-	GGT6: Gain
SC_9018-Tumor	-0.140343	0.011186	-	GGT6: Diploid
SC_9019-Tumor	-0.080759	0.342111	-	GGT6: Diploid
SC_9022-Tumor	-0.064506	5.73115	-	GGT6: Diploid
SC_9023-Tumor	-0.052641	0.360359	-	GGT6: Shallow Deletion
SC_9026-Tumor	-0.046421	0.326638	-	GGT6: Shallow Deletion
SC_9027_T	-0.147209	0.017136	-	GGT6: Shallow Deletion
SC_9028-Tumor	-0.064862	2.49095	-	GGT6: Shallow Deletion
SC_9029-Tumor	-0.156136	1.55372	-	GGT6: Shallow Deletion
SC_9030-Tumor	-0.074109	0.033689	-	GGT6: Shallow Deletion
SC_9031-TM	0.672071	2.07631	-	GGT6: Shallow Deletion
SC_9032-Tumor	-0.050834	0.126975	-	GGT6: Gain
SC_9034-Tumor	0.038057	0.010492	-	GGT6: Diploid
SC_9035_T	-0.045763	0	-	GGT6: Shallow Deletion
SC_9036-Tumor	-0.085321	0.174548	-	GGT6: Shallow Deletion
SC_9037-Tumor	0.02418	1.71068	-	GGT6: Diploid
SC_9038-Tumor	-0.007257	0.074995	-	GGT6: Gain
SC_9043-Tumor	-0.094147	1.11293	-	GGT6: Shallow Deletion
SC_9046-Tumor	-0.016637	0.245347	-	GGT6: Diploid
SC_9047-Tumor	-0.099219	0.040103	-	GGT6: Diploid
SC_9048-Tumor	-0.105445	0.481508	-	GGT6: Shallow Deletion
SC_9049-Tumor	-0.01831	0.029004	-	GGT6: Diploid
SC_9050-Tumor	-0.114832	0.087189	-	GGT6: Shallow Deletion
SC_9054-Tumor	0.004058	0.197632	-	GGT6: Diploid
SC_9055-Tumor	-0.153091	0.131222	-	GGT6: Diploid
SC_9056_T	-0.002786	0.500348	-	GGT6: Diploid
SC_9057-Tumor	-0.0702	3.8399	-	GGT6: Diploid
SC_9058-Tumor	-0.0922	0.199574	-	GGT6: Diploid
SC_9059-Tumor	-0.035715	0	-	GGT6: Gain
SC_9060-Tumor	0.058585	22.5602	-	GGT6: Diploid
SC_9061-Tumor	-0.036837	0.029738	-	GGT6: Shallow Deletion
SC_9062-Tumor	0.051022	0.052896	-	GGT6: Diploid
SC_9063-Tumor	-0.100173	0.806887	-	GGT6: Shallow Deletion
SC_9065-TM-Tumor2	-0.036849	0.50114	-	GGT6: Diploid
SC_9068-Tumor	-0.096512	0.396917	-	GGT6: Shallow Deletion
SC_9069_T	-0.013974	0.019483	-	GGT6: Shallow Deletion
SC_9071-TM	-0.120238	20.2163	-	GGT6: Diploid
SC_9072-TM	-0.108177	0.012648	-	GGT6: Diploid
SC_9073-TM	-0.037153	0.583209	-	GGT6: Diploid
SC_9074_T	-0.078573	1.30918	-	GGT6: Shallow Deletion
SC_9080-TM	-0.039322	0	-	GGT6: Shallow Deletion
SC_9081-TM	0.043609	2.86598	-	GGT6: Diploid
SC_9083-TM	-0.107676	0.122546	-	GGT6: Shallow Deletion
SC_9086-TM	-0.092745	6.81202	-	GGT6: Shallow Deletion
SC_9086_T	-0.095356	6.28837	-	GGT6: Shallow Deletion
SC_9091-TM	-0.017782	13.8249	-	GGT6: Diploid
SC_9092-TM	-0.115279	0	-	GGT6: Shallow Deletion
SC_9093-TM	-0.088324	0	-	GGT6: Diploid
SC_9094-Tumor	-0.130311	7.27821	-	GGT6: Diploid
SC_9097-TM	-0.11823	1.19569	-	GGT6: Shallow Deletion
SC_9099-Tumor	-0.078528	13.4099	-	GGT6: Shallow Deletion
SC_9100-Tumor	-0.11047	29.9736	-	GGT6: Diploid
SC_9103-Tumor	-0.068931	31.4109	-	GGT6: Diploid
SC_9104-Tumor	-0.138614	0.378373	-	GGT6: Shallow Deletion
SC_9105_Tumor	0.049701	2.76198	-	GGT6: Diploid
SC_9107-Tumor	0.088814	1.65292	-	GGT6: Shallow Deletion
SC_9109-Tumor	-0.05048	0.005764	-	GGT6: Shallow Deletion
SC_9118_Tumor	-0.022722	0.018803	-	GGT6: Shallow Deletion
SC_9123_Tumor	-0.071743	0.747204	-	GGT6: Diploid
SC_9124_Tumor	0.010194	0	-	GGT6: Shallow Deletion
SC_9126_Tumor	0.706546	0.106851	-	GGT6: Shallow Deletion
SC_9129_Tumor	-0.098752	0	-	GGT6: Diploid
SC_9132_Tumor	-0.072336	0.010517	-	GGT6: Shallow Deletion
SC_9137_Tumor	-0.077923	0.088282	-	GGT6: Diploid
SC_9139_Tumor	0.078729	0	-	GGT6: Diploid
SC_9140_Tumor	-0.101092	0.344628	-	GGT6: Shallow Deletion
SC_9142_Tumor	0.144374	3.39008	-	GGT6: Diploid
SC_9145_Tumor	-0.024008	8.40325	-	GGT6: Diploid
SC_9146_T	0.312823	0.882052	-	GGT6: Diploid
SC_9148_Tumor	-0.129123	0.05969	-	GGT6: Deep Deletion
SC_9153_Tumor	-0.049323	0.006803	-	GGT6: Diploid
SC_9156_Tumor	-0.084648	3.87285	-	GGT6: Diploid
SC_9162_Tumor	0.028498	16.2242	-	GGT6: Diploid
SC_9163_Tumor	-0.059407	0.017614	-	GGT6: Diploid
SC_9165_Tumor	0.58738	0.006146	-	GGT6: Diploid
SC_9175_T	-0.146204	0	-	GGT6: Diploid
SC_9176_T	-0.073359	6.13809	-	GGT6: Diploid
SC_9178_T	0.012886	12.5583	-	GGT6: Diploid
SC_9181_T	-0.116788	0.230186	-	GGT6: Diploid
SC_9183_T	0.038218	0.827926	-	GGT6: Diploid
SC_9184_T	0.02998	20.5743	-	GGT6: Diploid
SC_9186_T	0.038863	0.008301	-	GGT6: Shallow Deletion
SC_9187_T	-0.074252	14.0124	-	GGT6: Shallow Deletion
SC_9189_T	-0.106988	0	-	GGT6: Shallow Deletion
SC_9190_T	-0.103633	0.906863	-	GGT6: Diploid
SC_9192_T	-0.027564	0	-	GGT6: Shallow Deletion
SC_9194_T	-0.068878	0.020629	-	GGT6: Shallow Deletion
TP_2001-Tumor	-0.129553	0.721078	-	GGT6: Diploid
TP_2009-Tumor	0.030773	0	-	GGT6: Shallow Deletion
TP_2010-Tumor	-0.072369	1.01556	-	GGT6: Shallow Deletion
TP_2020-Tumor	-0.144383	0.030599	-	GGT6: Shallow Deletion
TP_2032-Tumor	-0.036652	0.007545	-	GGT6: Shallow Deletion
TP_2054-TM	0.055505	0.03525	-	GGT6: Shallow Deletion
TP_2060-TM	0.077581	2.3975	-	GGT6: Diploid
TP_2061-TM	0.108223	0.20497	-	GGT6: Diploid
TP_2064-TM	-0.124535	0.114376	-	GGT6: Diploid
TP_2069_Tumor	0.049116	0	-	GGT6: Shallow Deletion
TP_2077_Tumor	-0.012142	0.006385	-	GGT6: Diploid
TP_2078_Tumor	-0.14728	0.2094	-	GGT6: Diploid
TP_2081_T	-0.083807	0.531789	-	GGT6: Shallow Deletion
TP_2093_T	0.01548	0.017587	-	GGT6: Diploid
TP_2096_T	-0.070361	0.047365	-	GGT6: Shallow Deletion
WCM209_Z2	-0.004481	0.020411	-	GGT6: Gain
WCM210_Z2	0.814244	0.06801	-	GGT6: Amplification
WCM218_Z3	0.076471	0	-	GGT6: Shallow Deletion
WCM252_Z3	0.914879	0.315323	-	GGT6: Shallow Deletion
WCM258_Z2	-0.0616	0.036168	-	GGT6: Shallow Deletion
WCM335_X1	-0.038973	0.361083	-	GGT6: Diploid
WCM393_Z3	-0.13666	5.67715	-	GGT6: Diploid
WCM4_X1	-0.043923	1.54946	-	GGT6: Shallow Deletion
WCM573_X1	0.813584	0.031599	-	GGT6: Diploid
WCM665_X1	0.808818	0.110652	-	GGT6: Gain
WCM666_X1	0.014347	0.10969	-	GGT6: Diploid
WCM89_X1	-0.062975	0.010156	-	GGT6: Diploid
WCM91_Z1	-0.014648	0.039914	-	GGT6: Gain

## Sheet: GGT7-NEPC
Sample Id	NEPC Score (PolyA)	GGT7: mRNA expression (FPKM polyA) (log2(value + 1))	Mutations	Copy Number Alterations
DFCI.11-104.13-Tumor	-0.007932	1.1427	-	GGT7: Diploid
MO_1012-Tumor-Subcutaneous_nodule	0.415112	31.0672	-	GGT7: Gain
MO_1013-Tumor	-0.054223	8.28536	-	GGT7: Diploid
MO_1014-Tumor	-0.070307	17.5957	-	GGT7: Gain
MO_1015-Tumor	0.204483	28.9975	-	GGT7: Gain
MO_1020-Tumor	0.099345	21.8369	-	GGT7: Diploid
MO_1040-Tumor	-0.126508	3.16261	-	GGT7: Diploid
MO_1054-Tumor	-0.113462	9.56711	-	GGT7: Diploid
MO_1071-Tumor	-0.046865	17.6564	-	GGT7: Diploid
MO_1074-Tumor	0.080229	8.81477	-	GGT7: Diploid
MO_1084-Tumor	-0.056331	11.3755	-	GGT7: Diploid
MO_1094-Tumor	0.18759	12.7997	-	GGT7: Diploid
MO_1095-Tumor	-0.112813	6.12049	-	GGT7: Diploid
MO_1114-Tumor	-0.09704	4.04978	-	GGT7: Gain
MO_1118-TM	0.768063	17.8074	-	GGT7: Diploid
MO_1124-Tumor	0.024293	17.4857	-	GGT7: Diploid
MO_1128-Tumor	-0.098525	20.1168	-	GGT7: Diploid
MO_1161-TM	0.096454	24.1105	-	GGT7: Diploid
MO_1176-Tumor	0.030729	11.2943	-	GGT7: Diploid
MO_1179-Tumor	0.004191	3.82531	-	GGT7: Diploid
MO_1184-Tumor	0.056301	9.52315	-	GGT7: Diploid
MO_1192-Tumor	-0.092766	1.66735	-	GGT7: Diploid
MO_1202-Tumor	-0.022196	6.15344	-	GGT7: Gain
MO_1215-Tumor	0.775059	21.6827	-	GGT7: Gain
MO_1219-Tumor	0.007119	9.42505	-	GGT7: Diploid
MO_1221-Tumor	-0.073481	5.35379	-	GGT7: Gain
MO_1232-Tumor	-0.054542	4.48774	-	GGT7: Diploid
MO_1241-Tumor	0.098818	15.1358	-	GGT7: Diploid
MO_1244-Tumor	-0.016713	7.57401	-	GGT7: Diploid
MO_1249-Tumor	-0.038632	1.42972	-	GGT7: Diploid
MO_1262-Tumor	-0.082216	7.57754	-	GGT7: Diploid
MO_1277-TM	-0.075977	0.477154	-	GGT7: Shallow Deletion
MO_1316-TM	-0.029147	0.727421	-	GGT7: Diploid
MO_1336-TM	-0.059647	11.4447	-	GGT7: Gain
MO_1337-TM	-0.039652	8.03414	-	GGT7: Gain
MO_1339-TM	-0.004006	14.1252	-	GGT7: Gain
MO_1410-Tumor	0.219306	1.40838	-	GGT7: Diploid
MO_1420_Tumor	-0.123545	20.8318	-	GGT7: Diploid
MO_1421_Tumor	0.050113	5.03456	-	GGT7: Diploid
MO_1446_T	0.509785	12.5469	-	GGT7: Diploid
MO_1447_Tumor	-0.034017	1.9758	-	GGT7: Diploid
MO_1460_Tumor	0.850969	21.0444	-	GGT7: Diploid
MO_1469_T	0.699597	25.0348	-	GGT7: Diploid
MO_1482_T	0.579302	41.814	-	GGT7: Gain
MO_1492_T	-0.079007	6.77531	-	GGT7: Diploid
MO_1510_T	-0.030192	6.37075	-	GGT7: Gain
MO_1511_T	-0.055803	2.10698	-	GGT7: Diploid
MO_1514_T	-0.022764	1.38861	-	GGT7: Deep Deletion
MO_1556_T	-0.050456	2.07873	-	GGT7: Gain
PM119-TM	-0.106971	0.992249	-	GGT7: Diploid
PM139-TM	-0.02435	8.38432	-	GGT7: Gain
PM14-TM	-0.023491	8.00444	-	GGT7: Diploid
PM155-TM	0.684754	10.6209	-	GGT7: Gain
PM158-TM	0.115641	5.47266	-	GGT7: Diploid
PM159-TM	-0.01861	7.55827	-	GGT7: Diploid
PM161-TM	-0.074201	1.49199	-	GGT7: Gain
PM163-TM	0.563035	3.28328	-	GGT7: Gain
PM170-TM	0.297676	5.17837	-	GGT7: Gain
PM172-TM	0.026699	13.4502	-	GGT7: Diploid
PM189-TM	0.100398	17.8136	-	GGT7: Gain
PM2-TM	0.006992	4.05599	-	GGT7: Diploid
PM90-TM	0.059868	7.29986	-	GGT7: Gain
PRAD-01115362-Tumor-SM-7A15P	-0.025293	10.0595	-	GGT7: Diploid
PRAD-01115444-Tumor-SM-6B2K9	-0.105234	6.88591	-	GGT7: Diploid
PRAD-01115467-Tumor-SM-6B2KD	0.267032	2.46798	-	GGT7: Diploid
PRAD-01115468-Tumor-SM-6B2KE	0.007711	6.68839	-	GGT7: Diploid
PRAD-01115525-Tumor-SM-A4KNC	0.083089	12.4832	-	GGT7: Gain
PRAD-01115526-Tumor-SM-A4KND	0.26258	7.73974	-	GGT7: Diploid
PRAD-01115527-Tumor-SM-A4KNE	0.148365	3.38046	-	GGT7: Diploid
PRAD-01115528-Tumor-SM-A4KNF	0.080562	2.93682	-	GGT7: Diploid
PRAD-01115531-Tumor-SM-A4KNG	0.042373	2.83588	-	GGT7: Diploid
PRAD-01115549-Tumor-SM-A4KNH	-0.078878	1.32327	-	GGT7: Diploid
PRAD-01115550-Tumor-SM-A4KNI	0.020079	3.58345	-	GGT7: Diploid
PRAD-01115554-Tumor-SM-A56E4	0.015	7.09739	-	GGT7: Diploid
PRAD-01115556-Tumor-SM-A56E5	-0.086508	1.31223	-	GGT7: Diploid
PRAD-01115569-Tumor-SM-A56E6	-0.11814	1.63606	-	GGT7: Diploid
PRAD-01115574-Tumor-SM-A56E7	-0.097299	3.89245	-	GGT7: Diploid
PRAD-01115576-Tumor-SM-A56E8	0.717098	12.5006	-	GGT7: Diploid
PRAD-01115577-Tumor-SM-A56E9	0.007624	4.56079	-	GGT7: Diploid
PRAD-01115578-Tumor-SM-A56EA	-0.019114	9.72206	-	GGT7: Diploid
PRAD-01115581-Tumor-SM-A56EB	0.043429	4.94352	-	GGT7: Diploid
PRAD-06115124-Tumor-SM-7LGU1	0.091589	6.63125	-	GGT7: Diploid
PRAD-6115296.0-Tumor-SM-B2XS2	0.414386	4.92453	-	GGT7: Diploid
PRAD-6115381.0-Tumor-SM-7LGU3	0.549467	5.84903	-	GGT7: Gain
PRAD-6115382.0-Tumor-SM-7LGU5	0.2362	6.18187	-	GGT7: Diploid
PRAD-6115385.0-Tumor-SM-7LGU7	-0.073883	3.53226	-	GGT7: Diploid
PRAD-6115388.0-Tumor-SM-7LGUA	0.084871	19.202	-	GGT7: Gain
PRAD-6115390.0-Tumor-SM-7LGUC	0.778789	6.80474	-	GGT7: Diploid
PRAD-6115391.0-Tumor-SM-7LGUD	0.026362	1.20615	-	GGT7: Shallow Deletion
PRAD-6115392.0-Tumor-SM-B2XRZ	0.338518	9.84406	-	GGT7: Diploid
PRAD-6115393.0-Tumor-SM-7LGUF	-0.067178	2.08847	-	GGT7: Diploid
PRAD-6115395.0-Tumor-SM-7LGUH	-0.025939	1.2705	-	GGT7: Diploid
PRAD-6115396.0-Tumor-SM-7LGUI	-0.09197	10.502	-	GGT7: Diploid
PRAD-6115397.0-Tumor-SM-7LGUJ	0.094974	10.2878	-	GGT7: Diploid
PRAD-6115398.0-Tumor-SM-7LGUK	0.105406	0.829632	-	GGT7: Diploid
PRAD-6115399.0-Tumor-SM-7LGUL	0.036395	12.3193	-	GGT7: Amplification
PRAD-6115400.0-Tumor-SM-7LGUM	-0.05283	2.78385	-	GGT7: Diploid
PRAD-6115400.0-Tumor-SM-7LGUN	-0.061474	3.37067	-	GGT7: Diploid
PRAD-6115402.0-Tumor-SM-7LGUP	-0.126477	6.52063	-	GGT7: Diploid
PRAD-6115427.0-Tumor-SM-B2XRT	-0.045024	2.73785	-	GGT7: Diploid
PRAD-6115590.0-Tumor-SM-B2XRS	-0.054381	2.08488	-	GGT7: Diploid
PRAD-6115592.0-Tumor-SM-B2XRU	0.252084	18.3542	-	GGT7: Diploid
PRAD-6115593.0-Tumor-SM-B2XRV	-0.057788	13.495	-	GGT7: Diploid
PRAD-6115594.0-Tumor-SM-B2XRW	-0.038586	9.09122	-	GGT7: Diploid
PRAD-6115595.0-Tumor-SM-B2XRY	-0.01815	17.5005	-	GGT7: Diploid
PRAD-6115596.0-Tumor-SM-B2XS1	-0.053136	0.344877	-	GGT7: Diploid
PRAD-6115597.0-Tumor-SM-B2XS5	-0.063247	3.48722	-	GGT7: Diploid
PRAD-6115598.0-Tumor-SM-B2XS3	-0.075742	2.20716	-	GGT7: Diploid
PRAD-6115599.0-Tumor-SM-B2XS4	0.000378	2.49759	-	GGT7: Diploid
PRAD-6115600.0-Tumor-SM-B2XS6	-0.028706	3.17842	-	GGT7: Diploid
PRAD-6115601.0-Tumor-SM-B2XS7	0.008052	1.58117	-	GGT7: Gain
PRAD-6115603.0-Tumor-SM-B2XS8	-0.1043	2.69758	-	GGT7: Diploid
PRAD-6115604.0-Tumor-SM-B2XS9	-0.007875	6.45826	-	GGT7: Diploid
PRAD-6115605.0-Tumor-SM-B2XSA	-0.002628	8.85754	-	GGT7: Diploid
PRAD-DFCI.11-104.15-Tumor-SM-3S2HH	-0.149875	2.82262	-	GGT7: Diploid
PROS01448-1115161-Tumor-SM-5SGU1	-0.045624	10.9254	-	GGT7: Diploid
PROS01448-1115183-Tumor-SM-5SGU3	0.012708	4.82958	-	GGT7: Diploid
PROS01448-1115202-Tumor-SM-5SGU5	-0.093719	23.4747	-	GGT7: Shallow Deletion
PROS01448-1115244-Tumor-SM-5SGU6	0.066537	2.74376	-	GGT7: Diploid
PROS01448-6115219-Tumor-SM-67ERS	0.045997	5.42223	-	GGT7: Diploid
PROS01448-6115224-Tumor-SM-67ERT	-0.07508	2.73617	-	GGT7: Shallow Deletion
PROS01448-6115227-Tumor-SM-67ERU	-0.050222	15.0828	-	GGT7: Diploid
PROS01448-6115233-Tumor-SM-67ERW	-0.074712	6.63011	-	GGT7: Diploid
PROS01448-6115234-Tumor-SM-67ERX	-0.065671	3.8861	-	GGT7: Diploid
PROS01448-6115235-Tumor-SM-67ERY	-0.062274	23.1844	-	GGT7: Amplification
PROS01448-6115237-Tumor-SM-67ERZ	0.574681	20.4304	-	GGT7: Gain
PROS01448-6115242-Tumor-SM-67ES1	-0.148904	4.30971	-	GGT7: Diploid
PROS01448-6115247-Tumor-SM-67ES2	-0.052776	3.30486	-	GGT7: Diploid
PROS01448-6115251-Tumor-SM-67ES6	-0.090911	4.31447	-	GGT7: Diploid
PROS10448-01115200-Tumor-SM-7LYLF	0.376823	4.11162	-	GGT7: Diploid
PROS10448-01115374-Tumor-SM-7LYLG	-0.026881	11.7613	-	GGT7: Diploid
PROS10448-1115150-Tumor-SM-5EEBK	0.369376	2.67855	-	GGT7: Diploid
PROS10448-1115153-Tumor-SM-5EEBL	-0.088904	1.51249	-	GGT7: Diploid
PROS10448-1115154-Tumor-SM-5EEBM	-0.029437	5.77271	-	GGT7: Gain
PROS10448-1115156-Tumor-SM-5EEBN	0.023036	2.81851	-	GGT7: Shallow Deletion
PROS10448-1115157-Tumor-SM-5EEBO	-0.008642	6.76135	-	GGT7: Diploid
PROS12319B-SU2C-06115114-Tumor-SM-4W2N9	-0.117297	3.95604	-	GGT7: Diploid
PROS12319B-SU2C-06115115-Tumor-SM-4W2NA	-0.08539	1.12094	-	GGT7: Diploid
PROS12319B-SU2C-06115116-Tumor-SM-4W2NB	0.53627	6.77485	-	GGT7: Diploid
PROS12319B-SU2C-06115117-Tumor-SM-4W2NC	0.009292	5.62985	-	GGT7: Diploid
PROS12319B-SU2C-06115118-Tumor-SM-4W2ND	-0.044722	1.74802	-	GGT7: Shallow Deletion
PROS12319B-SU2C-06115119-Tumor-SM-4W2NE	0.23695	10.8417	-	GGT7: Diploid
PROS12319B-SU2C-06115121-Tumor-SM-4W2NG	-0.028266	11.8653	-	GGT7: Gain
PROS12319B-SU2C-06115122-Tumor-SM-4W2NH	0.037822	4.77307	-	GGT7: Diploid
PROS12319B-SU2C-06115123-Tumor-SM-4W2NI	-0.046867	2.48115	-	GGT7: Diploid
SC_9007-Tumor	0.079228	5.29144	-	GGT7: Diploid
SC_9012-Tumor	0.104519	10.4259	-	GGT7: Diploid
SC_9016-Tumor	0.081827	0.584612	-	GGT7: Gain
SC_9016_T	-0.104791	4.24759	-	GGT7: Gain
SC_9017-Tumor	0.087957	12.2453	-	GGT7: Gain
SC_9018-Tumor	-0.140343	0.751463	-	GGT7: Deep Deletion
SC_9019-Tumor	-0.080759	4.26223	-	GGT7: Diploid
SC_9022-Tumor	-0.064506	7.85724	-	GGT7: Diploid
SC_9023-Tumor	-0.052641	8.09405	-	GGT7: Diploid
SC_9026-Tumor	-0.046421	3.99597	-	GGT7: Diploid
SC_9027_T	-0.147209	1.29998	-	GGT7: Diploid
SC_9028-Tumor	-0.064862	1.16164	-	GGT7: Diploid
SC_9029-Tumor	-0.156136	10.081	-	GGT7: Diploid
SC_9030-Tumor	-0.074109	7.85255	-	GGT7: Gain
SC_9031-TM	0.672071	7.85536	-	GGT7: Diploid
SC_9032-Tumor	-0.050834	17.4822	-	GGT7: Diploid
SC_9034-Tumor	0.038057	7.88644	-	GGT7: Diploid
SC_9035_T	-0.045763	2.74943	-	GGT7: Diploid
SC_9036-Tumor	-0.085321	8.70052	-	GGT7: Diploid
SC_9037-Tumor	0.02418	2.38925	-	GGT7: Diploid
SC_9038-Tumor	-0.007257	5.73274	-	GGT7: Diploid
SC_9043-Tumor	-0.094147	9.90359	-	GGT7: Diploid
SC_9046-Tumor	-0.016637	1.29727	-	GGT7: Diploid
SC_9047-Tumor	-0.099219	4.99319	-	GGT7: Diploid
SC_9048-Tumor	-0.105445	10.2958	-	GGT7: Diploid
SC_9049-Tumor	-0.01831	3.4265	-	GGT7: Diploid
SC_9050-Tumor	-0.114832	4.05378	-	GGT7: Diploid
SC_9054-Tumor	0.004058	11.9739	-	GGT7: Diploid
SC_9055-Tumor	-0.153091	4.14698	-	GGT7: Gain
SC_9056_T	-0.002786	11.0339	-	GGT7: Diploid
SC_9057-Tumor	-0.0702	1.39919	-	GGT7: Diploid
SC_9058-Tumor	-0.0922	2.43209	-	GGT7: Shallow Deletion
SC_9059-Tumor	-0.035715	7.7011	-	GGT7: Gain
SC_9060-Tumor	0.058585	7.4425	-	GGT7: Diploid
SC_9061-Tumor	-0.036837	3.78007	-	GGT7: Diploid
SC_9062-Tumor	0.051022	2.02172	-	GGT7: Diploid
SC_9063-Tumor	-0.100173	29.3214	-	GGT7: Diploid
SC_9065-TM-Tumor2	-0.036849	9.04993	-	GGT7: Diploid
SC_9068-Tumor	-0.096512	3.02522	-	GGT7: Gain
SC_9069_T	-0.013974	2.87707	-	GGT7: Diploid
SC_9071-TM	-0.120238	6.31072	-	GGT7: Diploid
SC_9072-TM	-0.108177	7.94694	-	GGT7: Diploid
SC_9073-TM	-0.037153	5.46742	-	GGT7: Diploid
SC_9074_T	-0.078573	7.11895	-	GGT7: Diploid
SC_9080-TM	-0.039322	5.72731	-	GGT7: Diploid
SC_9081-TM	0.043609	10.4689	-	GGT7: Diploid
SC_9083-TM	-0.107676	13.3148	-	GGT7: Diploid
SC_9086-TM	-0.092745	4.99436	-	GGT7: Diploid
SC_9086_T	-0.095356	7.10399	-	GGT7: Diploid
SC_9091-TM	-0.017782	19.5768	-	GGT7: Diploid
SC_9092-TM	-0.115279	4.4057	-	GGT7: Diploid
SC_9093-TM	-0.088324	2.43116	-	GGT7: Gain
SC_9094-Tumor	-0.130311	2.8251	-	GGT7: Diploid
SC_9097-TM	-0.11823	0.972698	-	GGT7: Shallow Deletion
SC_9099-Tumor	-0.078528	15.4095	-	GGT7: Gain
SC_9100-Tumor	-0.11047	7.31526	-	GGT7: Diploid
SC_9103-Tumor	-0.068931	45.5311	-	GGT7: Gain
SC_9104-Tumor	-0.138614	0.897016	-	GGT7: Deep Deletion
SC_9105_Tumor	0.049701	5.17236	-	GGT7: Diploid
SC_9107-Tumor	0.088814	8.25369	-	GGT7: Gain
SC_9109-Tumor	-0.05048	2.38332	-	GGT7: Diploid
SC_9118_Tumor	-0.022722	5.03615	-	GGT7: Diploid
SC_9123_Tumor	-0.071743	8.79639	-	GGT7: Amplification
SC_9124_Tumor	0.010194	4.32339	-	GGT7: Diploid
SC_9126_Tumor	0.706546	19.2296	-	GGT7: Diploid
SC_9129_Tumor	-0.098752	6.5632	-	GGT7: Diploid
SC_9132_Tumor	-0.072336	1.04754	-	GGT7: Diploid
SC_9137_Tumor	-0.077923	3.53492	-	GGT7: Diploid
SC_9139_Tumor	0.078729	2.98664	-	GGT7: Diploid
SC_9140_Tumor	-0.101092	3.93012	-	GGT7: Diploid
SC_9142_Tumor	0.144374	8.90382	-	GGT7: Diploid
SC_9145_Tumor	-0.024008	14.7546	-	GGT7: Diploid
SC_9146_T	0.312823	3.1193	-	GGT7: Diploid
SC_9148_Tumor	-0.129123	4.42805	-	GGT7: Diploid
SC_9153_Tumor	-0.049323	9.09232	-	GGT7: Gain
SC_9156_Tumor	-0.084648	10.5361	-	GGT7: Gain
SC_9162_Tumor	0.028498	3.4144	-	GGT7: Gain
SC_9163_Tumor	-0.059407	3.03456	-	GGT7: Diploid
SC_9165_Tumor	0.58738	7.83796	-	GGT7: Diploid
SC_9175_T	-0.146204	0.587284	-	GGT7: Diploid
SC_9176_T	-0.073359	7.53718	-	GGT7: Diploid
SC_9178_T	0.012886	1.14507	-	GGT7: Diploid
SC_9181_T	-0.116788	7.38594	-	GGT7: Gain
SC_9183_T	0.038218	4.01299	-	GGT7: Diploid
SC_9184_T	0.02998	15.4529	-	GGT7: Diploid
SC_9186_T	0.038863	9.23028	-	GGT7: Diploid
SC_9187_T	-0.074252	14.2582	-	GGT7: Diploid
SC_9189_T	-0.106988	1.63043	-	GGT7: Gain
SC_9190_T	-0.103633	7.48026	-	GGT7: Gain
SC_9192_T	-0.027564	8.91693	-	GGT7: Gain
SC_9194_T	-0.068878	3.36098	-	GGT7: Diploid
TP_2001-Tumor	-0.129553	22.0577	-	GGT7: Diploid
TP_2009-Tumor	0.030773	5.08521	-	GGT7: Diploid
TP_2010-Tumor	-0.072369	10.2114	-	GGT7: Diploid
TP_2020-Tumor	-0.144383	1.52391	-	GGT7: Diploid
TP_2032-Tumor	-0.036652	7.08689	-	GGT7: Diploid
TP_2054-TM	0.055505	7.308	-	GGT7: Diploid
TP_2060-TM	0.077581	15.1471	-	GGT7: Diploid
TP_2061-TM	0.108223	11.3952	-	GGT7: Diploid
TP_2064-TM	-0.124535	1.73097	-	GGT7: Shallow Deletion
TP_2069_Tumor	0.049116	2.09386	-	GGT7: Diploid
TP_2077_Tumor	-0.012142	1.24982	-	GGT7: Diploid
TP_2078_Tumor	-0.14728	3.59753	-	GGT7: Diploid
TP_2081_T	-0.083807	9.22825	-	GGT7: Diploid
TP_2093_T	0.01548	2.7194	-	GGT7: Diploid
TP_2096_T	-0.070361	3.48744	-	GGT7: Diploid
WCM209_Z2	-0.004481	1.82026	-	GGT7: Gain
WCM210_Z2	0.814244	11.2379	-	GGT7: Amplification
WCM218_Z3	0.076471	1.6267	-	GGT7: Diploid
WCM252_Z3	0.914879	22.2925	-	GGT7: Diploid
WCM258_Z2	-0.0616	2.96027	-	GGT7: Diploid
WCM335_X1	-0.038973	3.25765	-	GGT7: Gain
WCM393_Z3	-0.13666	6.95543	-	GGT7: Diploid
WCM4_X1	-0.043923	9.9214	-	GGT7: Diploid
WCM573_X1	0.813584	38.1078	-	GGT7: Gain
WCM665_X1	0.808818	11.7906	-	GGT7: Amplification
WCM666_X1	0.014347	15.0548	-	GGT7: Gain
WCM89_X1	-0.062975	4.88177	-	GGT7: Gain
WCM91_Z1	-0.014648	1.43311	-	GGT7: Gain
