# Supplementary material for: Aberrant expression of multiple γ-glutamyltransferases is associated with tumor progression and patient outcome in prostate cancers
Source: Front Oncol. 2025 Feb 28;15:1518636. doi: 10.3389/fonc.2025.1518636 (PMC11906340; doi:10.3389/fonc.2025.1518636)
Supplement: Supplementary file 7 [file DataSheet4.xlsx]

## Sheet: Fig 4A
Promoter methylation level of GGT6 in PRAD
TCGA samples	Series 1
	low	q1	median	q3	high
Normal	0.446	0.529	0.571	0.588	0.679
(n=50)
Primary tumor	0.485	0.577	0.606	0.634	0.728
(n=502)

## Sheet: Fig 4B
Promoter methylation level of GGT7 in PRAD
TCGA samples	Series 1
	low	q1	median	q3	high
Normal	0.025	0.029	0.03	0.032	0.037
(n=50)
Primary tumor	0.02	0.026	0.029	0.032	0.039
(n=502)

## Sheet: Fig 4C
Promoter methylation level of GGT1 in PRAD
TCGA samples	Series 1
	low	q1	median	q3	high
Normal	0.258	0.303	0.328	0.337	0.379
(n=50)
Primary tumor	0.23	0.302	0.325	0.347	0.419
(n=502)

## Sheet: Fig 4D
Promoter methylation level of GGT5 in PRAD
TCGA samples	Series 1
	low	q1	median	q3	high
Normal	0.435	0.504	0.533	0.564	0.652
(n=50)
Primary tumor	0.492	0.608	0.657	0.701	0.823
(n=502)
