# Supplementary material for: Aberrant expression of multiple γ-glutamyltransferases is associated with tumor progression and patient outcome in prostate cancers
Source: Front Oncol. 2025 Feb 28;15:1518636. doi: 10.3389/fonc.2025.1518636 (PMC11906340; doi:10.3389/fonc.2025.1518636)
Supplement: Supplementary file 8 [file DataSheet5.xlsx]

## Sheet: GGT1
Sample Id	GGT1: Methylation (HM450)	GGT1: mRNA expression (RNA Seq V2 RSEM) (log2(value + 1))	Mutations	Copy Number Alterations
TCGA-2A-A8VL-01	0.85712	4704.43	-	GGT1: Diploid
TCGA-2A-A8VO-01	0.861119	331.646	-	GGT1: Diploid
TCGA-2A-A8VT-01	0.630884	3506.99	-	GGT1: Shallow Deletion
TCGA-2A-A8VV-01	0.770882	5298.98	-	GGT1: Diploid
TCGA-2A-A8VX-01	0.852456	3014.99	-	GGT1: Diploid
TCGA-2A-A8W1-01	0.87284	389.092	-	GGT1: Diploid
TCGA-2A-A8W3-01	0.857653	239.624	-	GGT1: Diploid
TCGA-2A-AAYF-01	0.829549	1345.93	-	GGT1: Diploid
TCGA-2A-AAYO-01	0.868105	230.204	-	GGT1: Diploid
TCGA-2A-AAYU-01	0.698712	3760.05	-	GGT1: Diploid
TCGA-4L-AA1F-01	0.69538	1416.2	-	GGT1: Diploid
TCGA-CH-5737-01	0.850359	901.554	-	GGT1: Diploid
TCGA-CH-5738-01	0.755535	2951.59	-	GGT1: Diploid
TCGA-CH-5739-01	0.541301	6662.96	-	GGT1: Diploid
TCGA-CH-5740-01	0.71994	2794.17	-	GGT1: Diploid
TCGA-CH-5741-01	0.895607	568.131	-	GGT1: Diploid
TCGA-CH-5743-01	0.873165	649.638	-	GGT1: Diploid
TCGA-CH-5744-01	0.555445	10451.7	-	GGT1: Diploid
TCGA-CH-5745-01	0.842018	3749.41	-	Not Profiled
TCGA-CH-5746-01	0.831926	2090.51	-	GGT1: Diploid
TCGA-CH-5748-01	0.821884	3284.82	-	GGT1: Diploid
TCGA-CH-5750-01	0.55239	3697.77	-	GGT1: Diploid
TCGA-CH-5751-01	0.803973	152.648	-	GGT1: Shallow Deletion
TCGA-CH-5752-01	0.882398	416.183	-	GGT1: Diploid
TCGA-CH-5753-01	0.623694	692.648	-	GGT1: Shallow Deletion
TCGA-CH-5754-01	0.726028	1490.58	-	GGT1: Shallow Deletion
TCGA-CH-5761-01	0.861896	1317	-	GGT1: Shallow Deletion
TCGA-CH-5762-01	0.778973	3377.95	-	GGT1: Diploid
TCGA-CH-5763-01	0.822715	3501.09	-	GGT1: Diploid
TCGA-CH-5764-01	0.71437	3484.95	-	GGT1: Diploid
TCGA-CH-5765-01	0.708711	4053.18	-	GGT1: Diploid
TCGA-CH-5766-01	0.601064	4941.32	-	GGT1: Shallow Deletion
TCGA-CH-5767-01	0.881689	1826.84	-	GGT1: Diploid
TCGA-CH-5768-01	0.753617	3281.15	-	GGT1: Diploid
TCGA-CH-5769-01	0.633004	3402.68	-	GGT1: Diploid
TCGA-CH-5771-01	0.855185	1760.31	-	GGT1: Diploid
TCGA-CH-5772-01	0.889979	468.775	-	GGT1: Shallow Deletion
TCGA-CH-5788-01	0.645944	6108.95	-	GGT1: Diploid
TCGA-CH-5789-01	0.881639	1811.24	-	GGT1: Diploid
TCGA-CH-5790-01	0.656551	5361.11	-	GGT1: Diploid
TCGA-CH-5791-01	0.791504	1726.17	-	GGT1: Diploid
TCGA-CH-5792-01	0.863145	924.932	-	GGT1: Diploid
TCGA-CH-5794-01	0.655226	2873.61	-	GGT1: Diploid
TCGA-EJ-5494-01	0.89647	321.678	-	GGT1: Diploid
TCGA-EJ-5495-01	0.732186	3471.92	-	GGT1: Diploid
TCGA-EJ-5496-01	0.718424	5465.04	-	GGT1: Diploid
TCGA-EJ-5497-01	0.753136	4823.5	-	GGT1: Diploid
TCGA-EJ-5498-01	0.690912	2200.43	-	GGT1: Diploid
TCGA-EJ-5499-01	0.636964	3681.41	-	GGT1: Diploid
TCGA-EJ-5501-01	0.815899	2176.74	-	GGT1: Diploid
TCGA-EJ-5502-01	0.773329	2662.09	-	GGT1: Diploid
TCGA-EJ-5503-01	0.814919	4289.55	-	GGT1: Diploid
TCGA-EJ-5504-01	0.710093	3363.63	-	GGT1: Diploid
TCGA-EJ-5505-01	0.865633	884.643	-	GGT1: Diploid
TCGA-EJ-5506-01	0.781087	2565.71	-	GGT1: Diploid
TCGA-EJ-5507-01	0.78217	5043.95	-	GGT1: Diploid
TCGA-EJ-5508-01	0.712004	1936.52	-	GGT1: Diploid
TCGA-EJ-5509-01	0.859406	2692.11	-	GGT1: Diploid
TCGA-EJ-5510-01	0.767776	1732.03	-	GGT1: Diploid
TCGA-EJ-5511-01	0.6709	4310.15	-	GGT1: Shallow Deletion
TCGA-EJ-5512-01	0.792337	3192.63	-	GGT1: Diploid
TCGA-EJ-5514-01	0.815137	572.004	-	GGT1: Gain
TCGA-EJ-5515-01	0.831615	1768.59	-	GGT1: Diploid
TCGA-EJ-5516-01	0.658014	5931.65	-	GGT1: Diploid
TCGA-EJ-5517-01	0.846851	550.693	-	GGT1: Diploid
TCGA-EJ-5518-01	0.720671	4794.41	-	GGT1: Diploid
TCGA-EJ-5519-01	0.845519	1383.47	-	GGT1: Diploid
TCGA-EJ-5521-01	0.638647	12270.9	-	GGT1: Diploid
TCGA-EJ-5522-01	0.745832	3519.98	-	GGT1: Diploid
TCGA-EJ-5524-01	0.821294	1256.48	-	GGT1: Diploid
TCGA-EJ-5525-01	0.503162	7341.49	-	GGT1: Diploid
TCGA-EJ-5526-01	0.762812	4389.78	-	GGT1: Diploid
TCGA-EJ-5527-01	0.782202	1787.38	-	GGT1: Shallow Deletion
TCGA-EJ-5530-01	0.680253	4708.62	-	GGT1: Diploid
TCGA-EJ-5531-01	0.847854	881.287	-	GGT1: Diploid
TCGA-EJ-5532-01	0.882461	865.617	-	GGT1: Diploid
TCGA-EJ-5542-01	0.738178	4330.15	-	GGT1: Diploid
TCGA-EJ-7115-01	0.880536	1728.5	-	GGT1: Diploid
TCGA-EJ-7123-01	0.900551	988.062	-	GGT1: Diploid
TCGA-EJ-7125-01	0.874125	888.337	-	GGT1: Diploid
TCGA-EJ-7218-01	0.83389	5183.78	-	GGT1: Diploid
TCGA-EJ-7312-01	0.848404	2736.25	-	GGT1: Diploid
TCGA-EJ-7314-01	0.624251	6723.54	-	GGT1: Diploid
TCGA-EJ-7315-01	0.832725	5820.52	-	GGT1: Diploid
TCGA-EJ-7317-01	0.883061	1874.9	-	GGT1: Diploid
TCGA-EJ-7318-01	0.748934	10122.2	-	GGT1: Diploid
TCGA-EJ-7321-01	0.683808	5288.68	-	GGT1: Diploid
TCGA-EJ-7325-01	0.644846	17015	-	GGT1: Diploid
TCGA-EJ-7327-01	0.771131	3939.28	-	GGT1: Diploid
TCGA-EJ-7328-01	0.745828	2397.5	-	GGT1: Diploid
TCGA-EJ-7330-01	0.867955	2564.11	-	GGT1: Diploid
TCGA-EJ-7331-01	0.881723	1004.39	-	GGT1: Diploid
TCGA-EJ-7781-01	0.866536	980.386	-	GGT1: Diploid
TCGA-EJ-7782-01	0.776104	981.306	-	GGT1: Diploid
TCGA-EJ-7783-01	0.788483	1128.86	-	GGT1: Shallow Deletion
TCGA-EJ-7784-01	0.715535	4032.8	-	GGT1: Diploid
TCGA-EJ-7785-01	0.620896	6180.96	-	GGT1: Diploid
TCGA-EJ-7786-01	0.871794	1285.31	-	GGT1: Diploid
TCGA-EJ-7788-01	0.747449	3909.17	-	GGT1: Diploid
TCGA-EJ-7789-01	0.813593	2144.11	-	GGT1: Diploid
TCGA-EJ-7791-01	0.860392	1065.08	-	GGT1: Diploid
TCGA-EJ-7792-01	0.840216	3111.22	-	GGT1: Diploid
TCGA-EJ-7793-01	0.813082	4464.91	-	GGT1: Diploid
TCGA-EJ-7794-01	0.857465	3196.17	-	GGT1: Diploid
TCGA-EJ-7797-01	0.84486	1976.44	-	GGT1: Diploid
TCGA-EJ-8468-01	0.885912	875.611	-	GGT1: Diploid
TCGA-EJ-8469-01	0.557012	2956.93	-	GGT1: Diploid
TCGA-EJ-8470-01	0.792465	2193.72	-	GGT1: Diploid
TCGA-EJ-8472-01	0.596044	2193.46	-	GGT1: Shallow Deletion
TCGA-EJ-8474-01	0.698354	3033.94	-	GGT1: Diploid
TCGA-EJ-A46B-01	0.912625	1823.96	-	GGT1: Diploid
TCGA-EJ-A46D-01	0.808776	4733.1	-	GGT1: Diploid
TCGA-EJ-A46E-01	0.862818	1044.96	-	GGT1: Diploid
TCGA-EJ-A46F-01	0.353692	7536.87	-	GGT1: Diploid
TCGA-EJ-A46G-01	0.848289	823.37	-	GGT1: Gain
TCGA-EJ-A46H-01	0.778734	1466.19	-	GGT1: Diploid
TCGA-EJ-A46I-01	0.887662	723.405	-	GGT1: Diploid
TCGA-EJ-A65B-01	0.812403	4790.09	-	GGT1: Diploid
TCGA-EJ-A65D-01	0.570817	5255.3	-	GGT1: Diploid
TCGA-EJ-A65E-01	0.713019	1946.09	-	GGT1: Diploid
TCGA-EJ-A65F-01	0.744507	1715.08	-	GGT1: Diploid
TCGA-EJ-A65G-01	0.870981	2089.17	-	GGT1: Diploid
TCGA-EJ-A65J-01	0.875874	1309.15	-	GGT1: Diploid
TCGA-EJ-A65M-01	0.84618	2143.13	-	GGT1: Diploid
TCGA-EJ-A6RA-01	0.810936	2904.02	-	GGT1: Diploid
TCGA-EJ-A6RC-01	0.882984	966.859	-	GGT1: Diploid
TCGA-EJ-A7NF-01	0.619194	6868.03	-	GGT1: Diploid
TCGA-EJ-A7NG-01	0.831916	1351.7	-	GGT1: Diploid
TCGA-EJ-A7NH-01	0.812912	3003.23	-	GGT1: Diploid
TCGA-EJ-A7NJ-01	0.803197	5136.21	-	GGT1: Diploid
TCGA-EJ-A7NK-01	0.86326	5795.13	-	GGT1: Diploid
TCGA-EJ-A7NM-01	0.71888	4413.11	-	GGT1: Diploid
TCGA-EJ-A7NN-01	0.798421	586.133	-	Not Profiled
TCGA-EJ-A8FN-01	0.877571	184.21	-	GGT1: Diploid
TCGA-EJ-A8FO-01	0.684978	5136.32	-	GGT1: Diploid
TCGA-EJ-A8FP-01	0.848434	3122.82	-	GGT1: Diploid
TCGA-EJ-A8FS-01	0.930181	948.269	-	GGT1: Diploid
TCGA-EJ-A8FU-01	0.784705	1965.17	-	GGT1: Diploid
TCGA-EJ-AB20-01	0.845694	890.613	-	GGT1: Diploid
TCGA-EJ-AB27-01	0.807606	3058.82	-	GGT1: Diploid
TCGA-FC-7708-01	0.873733	3701.43	-	GGT1: Diploid
TCGA-FC-7961-01	0.847391	962.687	-	GGT1: Diploid
TCGA-FC-A4JI-01	0.853801	132.289	-	GGT1: Diploid
TCGA-FC-A5OB-01	0.888629	23.0697	-	GGT1: Diploid
TCGA-FC-A66V-01	0.861275	5127.39	-	GGT1: Diploid
TCGA-FC-A6HD-01	0.88429	236.611	-	GGT1: Diploid
TCGA-FC-A8O0-01	0.865873	1187.32	-	GGT1: Diploid
TCGA-G9-6329-01	0.87989	723.193	-	GGT1: Diploid
TCGA-G9-6332-01	0.73459	3926.69	-	GGT1: Diploid
TCGA-G9-6333-01	0.900697	554.221	-	GGT1: Diploid
TCGA-G9-6336-01	0.781419	3836.09	-	GGT1: Diploid
TCGA-G9-6338-01	0.863439	1734.54	-	GGT1: Diploid
TCGA-G9-6339-01	0.855273	1713.9	-	GGT1: Diploid
TCGA-G9-6342-01	0.718553	2878.84	-	GGT1: Diploid
TCGA-G9-6343-01	0.851199	2878.41	-	GGT1: Diploid
TCGA-G9-6347-01	0.824686	526.352	-	GGT1: Diploid
TCGA-G9-6348-01	0.91835	347.102	-	GGT1: Diploid
TCGA-G9-6351-01	0.787178	8504.15	-	GGT1: Diploid
TCGA-G9-6353-01	0.828598	5509.99	-	GGT1: Diploid
TCGA-G9-6354-01	0.806663	4457.91	-	GGT1: Diploid
TCGA-G9-6356-01	0.814363	2645.22	-	GGT1: Shallow Deletion
TCGA-G9-6361-01	0.832554	2932.34	-	GGT1: Diploid
TCGA-G9-6362-01	0.891678	271.464	-	GGT1: Shallow Deletion
TCGA-G9-6363-01	0.604739	5325.8	-	GGT1: Diploid
TCGA-G9-6364-01	0.790309	3911.83	-	GGT1: Diploid
TCGA-G9-6365-01	0.691546	4891.76	-	GGT1: Diploid
TCGA-G9-6366-01	0.866141	2112.71	-	GGT1: Diploid
TCGA-G9-6367-01	0.905881	2305.33	-	GGT1: Diploid
TCGA-G9-6369-01	0.866519	493.692	-	GGT1: Diploid
TCGA-G9-6370-01	0.839116	1560.47	-	GGT1: Diploid
TCGA-G9-6371-01	0.792212	2829.55	-	GGT1: Diploid
TCGA-G9-6373-01	0.837079	2336.36	-	GGT1: Diploid
TCGA-G9-6377-01	0.727206	6596.33	-	GGT1: Diploid
TCGA-G9-6378-01	0.883957	398.34	-	GGT1: Diploid
TCGA-G9-6379-01	0.76614	4279.23	-	GGT1: Diploid
TCGA-G9-6384-01	0.781721	3675.09	-	GGT1: Diploid
TCGA-G9-6385-01	0.898982	3197.1	-	GGT1: Diploid
TCGA-G9-6494-01	0.793257	4937.22	-	GGT1: Diploid
TCGA-G9-6496-01	0.894392	1097.7	-	GGT1: Diploid
TCGA-G9-6498-01	0.848093	140.249	-	GGT1: Diploid
TCGA-G9-6499-01	0.905139	1434.35	-	GGT1: Diploid
TCGA-G9-7509-01	0.724327	4459.2	-	GGT1: Diploid
TCGA-G9-7510-01	0.850129	2268.46	-	GGT1: Diploid
TCGA-G9-7519-01	0.716153	2317.07	-	GGT1: Diploid
TCGA-G9-7521-01	0.826223	2150.64	-	GGT1: Diploid
TCGA-G9-7522-01	0.804213	4955.71	-	GGT1: Diploid
TCGA-G9-7523-01	0.866233	960.946	-	GGT1: Diploid
TCGA-G9-7525-01	0.533211	16494.3	-	GGT1: Diploid
TCGA-G9-A9S0-01	0.837189	1523.93	-	GGT1: Shallow Deletion
TCGA-G9-A9S4-01	0.926212	591.688	-	Not Profiled
TCGA-G9-A9S7-01	0.64648	2959.56	-	GGT1: Diploid
TCGA-H9-7775-01	0.810269	4554.51	-	GGT1: Diploid
TCGA-H9-A6BX-01	0.884644	869.125	-	GGT1: Diploid
TCGA-H9-A6BY-01	0.624823	8152.57	-	GGT1: Diploid
TCGA-HC-7075-01	0.920601	376.292	-	GGT1: Diploid
TCGA-HC-7077-01	0.63727	8150.23	-	GGT1: Diploid
TCGA-HC-7078-01	0.922814	836.324	-	GGT1: Diploid
TCGA-HC-7079-01	0.828298	615.168	-	GGT1: Diploid
TCGA-HC-7080-01	0.88956	276.021	-	GGT1: Shallow Deletion
TCGA-HC-7081-01	0.640394	7995.05	-	GGT1: Diploid
TCGA-HC-7209-01	0.738762	5013.55	-	GGT1: Diploid
TCGA-HC-7210-01	0.854648	318.447	-	GGT1: Diploid
TCGA-HC-7211-01	0.870084	482.159	-	GGT1: Diploid
TCGA-HC-7212-01	0.613653	5599.22	-	GGT1: Diploid
TCGA-HC-7213-01	0.680774	3046.65	-	GGT1: Diploid
TCGA-HC-7230-01	0.833344	4977.89	-	GGT1: Diploid
TCGA-HC-7231-01	0.766147	4049.24	-	GGT1: Diploid
TCGA-HC-7232-01	0.599403	2965.73	-	GGT1: Diploid
TCGA-HC-7233-01	0.893033	2578.3	-	GGT1: Diploid
TCGA-HC-7736-01	0.699868	3756.44	-	GGT1: Diploid
TCGA-HC-7737-01	0.85586	2437.36	-	GGT1: Diploid
TCGA-HC-7738-01	0.848704	987.062	-	GGT1: Diploid
TCGA-HC-7740-01	0.829749	2734.38	-	GGT1: Diploid
TCGA-HC-7742-01	0.863806	1615.76	-	GGT1: Diploid
TCGA-HC-7744-01	0.658857	1196.5	-	GGT1: Diploid
TCGA-HC-7745-01	0.847734	3768.17	-	GGT1: Diploid
TCGA-HC-7747-01	0.772055	4174.79	-	GGT1: Diploid
TCGA-HC-7748-01	0.600968	5300.27	-	GGT1: Diploid
TCGA-HC-7749-01	0.781745	879.285	-	GGT1: Deep Deletion
TCGA-HC-7750-01	0.861058	1916.12	-	GGT1: Diploid
TCGA-HC-7752-01	0.837177	1738.32	-	GGT1: Diploid
TCGA-HC-7817-01	0.710459	4087.06	-	GGT1: Diploid
TCGA-HC-7818-01	0.749376	5227.39	-	GGT1: Diploid
TCGA-HC-7819-01	0.545455	6833.27	-	GGT1: Diploid
TCGA-HC-7820-01	0.889508	2612.93	-	GGT1: Diploid
TCGA-HC-7821-01	0.737557	6415.03	-	GGT1: Diploid
TCGA-HC-8213-01	0.697922	5131.25	-	GGT1: Diploid
TCGA-HC-8216-01	0.775056	1240.97	-	GGT1: Shallow Deletion
TCGA-HC-8256-01	0.821862	2383.6	-	GGT1: Diploid
TCGA-HC-8257-01	0.890408	965.962	-	GGT1: Diploid
TCGA-HC-8258-01	0.863228	3634.71	-	GGT1: Diploid
TCGA-HC-8259-01	0.72927	11883.1	-	GGT1: Diploid
TCGA-HC-8260-01	0.791391	4997.48	-	GGT1: Diploid
TCGA-HC-8261-01	0.935333	1145.5	-	GGT1: Diploid
TCGA-HC-8262-01	0.742295	5620.39	-	GGT1: Diploid
TCGA-HC-8264-01	0.789303	1815.63	-	GGT1: Diploid
TCGA-HC-8265-01	0.741687	2590.16	-	GGT1: Diploid
TCGA-HC-8266-01	0.842895	2015.29	-	GGT1: Diploid
TCGA-HC-A48F-01	0.686774	1707.88	-	GGT1: Diploid
TCGA-HC-A4ZV-01	0.795613	3162.86	-	GGT1: Gain
TCGA-HC-A631-01	0.888559	105.389	-	GGT1: Shallow Deletion
TCGA-HC-A632-01	0.85361	290.726	-	GGT1: Diploid
TCGA-HC-A6AL-01	0.424754	13695.6	-	GGT1: Diploid
TCGA-HC-A6AN-01	0.811193	9076.76	-	GGT1: Diploid
TCGA-HC-A6AO-01	0.836347	993.636	-	GGT1: Diploid
TCGA-HC-A6AP-01	0.774477	2785.65	-	GGT1: Diploid
TCGA-HC-A6AQ-01	0.866899	3924.78	-	GGT1: Diploid
TCGA-HC-A6AS-01	0.754261	9027.2	-	GGT1: Diploid
TCGA-HC-A6HX-01	0.810337	4357.83	-	GGT1: Diploid
TCGA-HC-A6HY-01	0.762148	3155.12	-	GGT1: Diploid
TCGA-HC-A76W-01	0.798199	853.6	-	GGT1: Diploid
TCGA-HC-A76X-01	0.681831	4525.72	-	GGT1: Diploid
TCGA-HC-A8CY-01	0.852531	422.583	-	GGT1: Diploid
TCGA-HC-A8D0-01	0.755621	3222.09	-	GGT1: Diploid
TCGA-HC-A8D1-01	0.713843	5103.79	-	GGT1: Diploid
TCGA-HC-A9TE-01	0.682677	851.852	-	GGT1: Diploid
TCGA-HC-A9TH-01	0.775925	2665.76	-	GGT1: Diploid
TCGA-HI-7168-01	0.868316	524.862	-	GGT1: Shallow Deletion
TCGA-HI-7169-01	0.805407	2278.91	-	GGT1: Diploid
TCGA-HI-7170-01	0.873585	304.732	-	GGT1: Diploid
TCGA-HI-7171-01	0.834728	3071.48	-	GGT1: Shallow Deletion
TCGA-J4-8198-01	0.771528	3251.46	-	GGT1: Diploid
TCGA-J4-8200-01	0.85237	937.278	-	GGT1: Diploid
TCGA-J4-A67K-01	0.838611	6657.16	-	GGT1: Diploid
TCGA-J4-A67L-01	0.888437	2310.73	-	GGT1: Diploid
TCGA-J4-A67M-01	0.777927	8706.27	-	GGT1: Diploid
TCGA-J4-A67N-01	0.656462	3735.98	-	GGT1: Diploid
TCGA-J4-A67O-01	0.809924	8409.42	-	GGT1: Diploid
TCGA-J4-A67Q-01	0.75012	3534.48	-	GGT1: Diploid
TCGA-J4-A67R-01	0.865356	8124.53	-	GGT1: Diploid
TCGA-J4-A67S-01	0.78512	10256.7	-	GGT1: Diploid
TCGA-J4-A67T-01	0.800014	5439.16	-	GGT1: Diploid
TCGA-J4-A6G1-01	0.698779	4591.5	-	GGT1: Diploid
TCGA-J4-A6G3-01	0.73881	3721.16	-	GGT1: Diploid
TCGA-J4-A6M7-01	0.752636	1930.33	-	GGT1: Diploid
TCGA-J4-A83I-01	0.577142	4556.27	-	GGT1: Diploid
TCGA-J4-A83J-01	0.777255	3344.03	-	GGT1: Diploid
TCGA-J4-A83K-01	0.697528	3296.73	-	GGT1: Diploid
TCGA-J4-A83L-01	0.874522	1375.28	-	GGT1: Diploid
TCGA-J4-A83M-01	0.697793	4730.15	-	GGT1: Diploid
TCGA-J4-A83N-01	0.659326	7146.35	-	GGT1: Diploid
TCGA-J4-AATV-01	0.836943	1565.27	-	GGT1: Diploid
TCGA-J4-AATZ-01	0.829559	179.902	-	GGT1: Diploid
TCGA-J4-AAU2-01	0.796999	1008.7	-	GGT1: Diploid
TCGA-J9-A52B-01	0.762408	1003.59	-	GGT1: Diploid
TCGA-J9-A52C-01	0.679449	2078.48	-	GGT1: Diploid
TCGA-J9-A52D-01	0.783138	3329.2	-	Not Profiled
TCGA-J9-A52E-01	0.855721	2296.49	-	GGT1: Shallow Deletion
TCGA-J9-A8CK-01	0.731245	6186.91	-	GGT1: Diploid
TCGA-J9-A8CL-01	0.751475	885.65	-	GGT1: Shallow Deletion
TCGA-J9-A8CM-01	0.730717	1321.26	-	GGT1: Diploid
TCGA-J9-A8CN-01	0.873385	744.693	-	GGT1: Diploid
TCGA-J9-A8CP-01	0.84869	399.302	-	GGT1: Diploid
TCGA-KC-A4BL-01	0.871478	1678.3	-	GGT1: Diploid
TCGA-KC-A4BN-01	0.751761	4945.12	-	GGT1: Diploid
TCGA-KC-A4BR-01	0.822726	1790.4	-	GGT1: Diploid
TCGA-KC-A4BV-01	0.64704	1961.53	-	GGT1: Diploid
TCGA-KC-A7F3-01	0.762344	3131.67	-	GGT1: Diploid
TCGA-KC-A7F5-01	0.859233	285.08	-	Not Profiled
TCGA-KC-A7F6-01	0.696541	4784.1	-	GGT1: Diploid
TCGA-KC-A7FA-01	0.87536	209.797	-	GGT1: Diploid
TCGA-KC-A7FD-01	0.707345	1689.83	-	GGT1: Diploid
TCGA-KC-A7FE-01	0.826833	390.347	-	GGT1: Diploid
TCGA-KK-A59V-01	0.820361	621.786	-	GGT1: Diploid
TCGA-KK-A59X-01	0.842984	6141.49	-	GGT1: Diploid
TCGA-KK-A59Y-01	0.60788	6233.09	-	GGT1: Diploid
TCGA-KK-A59Z-01	0.683174	7256.66	-	GGT1: Diploid
TCGA-KK-A5A1-01	0.88199	204.557	-	Not Profiled
TCGA-KK-A6DY-01	0.635217	5023.52	-	GGT1: Diploid
TCGA-KK-A6E0-01	0.803791	1740.11	-	GGT1: Diploid
TCGA-KK-A6E1-01	0.478806	8816.38	-	GGT1: Diploid
TCGA-KK-A6E2-01	0.682756	1892.04	-	GGT1: Diploid
TCGA-KK-A6E3-01	0.811464	3526.73	-	GGT1: Diploid
TCGA-KK-A6E4-01	0.648033	6882.87	-	GGT1: Diploid
TCGA-KK-A6E5-01	0.681007	8000.28	-	GGT1: Diploid
TCGA-KK-A6E6-01	0.657928	5485.82	-	GGT1: Diploid
TCGA-KK-A6E7-01	0.726274	137.612	-	GGT1: Diploid
TCGA-KK-A6E8-01	0.852233	897.887	-	GGT1: Diploid
TCGA-KK-A7AP-01	0.69507	699.477	-	GGT1: Diploid
TCGA-KK-A7AQ-01	0.870507	2336.5	-	GGT1: Diploid
TCGA-KK-A7AU-01	0.444171	4940.84	-	GGT1: Diploid
TCGA-KK-A7AV-01	0.828183	3081.54	-	GGT1: Diploid
TCGA-KK-A7AW-01	0.789151	5474.21	-	GGT1: Diploid
TCGA-KK-A7AY-01	0.609831	5127	-	GGT1: Diploid
TCGA-KK-A7AZ-01	0.316491	9226.16	-	GGT1: Diploid
TCGA-KK-A7B0-01	0.849318	8057.96	-	GGT1: Diploid
TCGA-KK-A7B1-01	0.703526	16418.3	-	GGT1: Diploid
TCGA-KK-A7B2-01	0.845097	4304.83	-	GGT1: Diploid
TCGA-KK-A7B3-01	0.555932	4581.51	-	GGT1: Diploid
TCGA-KK-A7B4-01	0.594509	7149.01	-	GGT1: Diploid
TCGA-KK-A8I4-01	0.621845	3380.25	-	GGT1: Diploid
TCGA-KK-A8I5-01	0.643513	9275.12	-	GGT1: Diploid
TCGA-KK-A8I6-01	0.591527	8406.56	-	GGT1: Diploid
TCGA-KK-A8I7-01	0.847205	2459.58	-	GGT1: Diploid
TCGA-KK-A8I8-01	0.376659	6693.99	-	GGT1: Diploid
TCGA-KK-A8I9-01	0.856213	1086	-	GGT1: Diploid
TCGA-KK-A8IA-01	0.65605	4817.5	-	GGT1: Diploid
TCGA-KK-A8IB-01	0.809658	2149.87	-	GGT1: Diploid
TCGA-KK-A8IC-01	0.795908	3334.71	-	GGT1: Diploid
TCGA-KK-A8ID-01	0.871223	100.04	-	GGT1: Diploid
TCGA-KK-A8IF-01	0.801456	4861.31	-	GGT1: Diploid
TCGA-KK-A8IG-01	0.79608	833.99	-	GGT1: Shallow Deletion
TCGA-KK-A8IH-01	0.764595	4146.68	-	GGT1: Diploid
TCGA-KK-A8II-01	0.399681	8050.01	-	GGT1: Diploid
TCGA-KK-A8IJ-01	0.77135	2198.92	-	GGT1: Diploid
TCGA-KK-A8IK-01	0.859888	2139.28	-	GGT1: Diploid
TCGA-KK-A8IL-01	0.834203	677.434	-	GGT1: Diploid
TCGA-KK-A8IM-01	0.66015	4689.09	-	GGT1: Diploid
TCGA-M7-A71Y-01	0.787543	3412.71	-	GGT1: Shallow Deletion
TCGA-M7-A71Z-01	0.718786	4436.23	-	GGT1: Diploid
TCGA-M7-A720-01	0.889556	3467.95	-	GGT1: Diploid
TCGA-M7-A721-01	0.829318	3181.2	-	GGT1: Diploid
TCGA-M7-A722-01	0.842069	98.1081	-	GGT1: Diploid
TCGA-M7-A723-01	0.880275	1711.05	-	GGT1: Diploid
TCGA-M7-A724-01	0.837822	409.64	-	GGT1: Diploid
TCGA-M7-A725-01	0.713581	1560.89	-	GGT1: Shallow Deletion
TCGA-MG-AAMC-01	0.438673	7082.35	-	GGT1: Diploid
TCGA-QU-A6IL-01	0.80552	3555.56	-	GGT1: Diploid
TCGA-QU-A6IM-01	0.902679	2618.84	-	GGT1: Diploid
TCGA-QU-A6IN-01	0.739642	2457.63	-	GGT1: Diploid
TCGA-QU-A6IO-01	0.788111	4015.64	-	GGT1: Diploid
TCGA-QU-A6IP-01	0.693117	7820.34	-	GGT1: Diploid
TCGA-SU-A7E7-01	0.743326	3294.69	-	GGT1: Diploid
TCGA-TK-A8OK-01	0.840516	182.019	-	GGT1: Diploid
TCGA-TP-A8TT-01	0.85406	1376.46	-	GGT1: Diploid
TCGA-TP-A8TV-01	0.897677	1876.14	-	GGT1: Diploid
TCGA-V1-A8MF-01	0.813675	2330.1	-	GGT1: Diploid
TCGA-V1-A8MG-01	0.770675	2662.22	-	GGT1: Diploid
TCGA-V1-A8MJ-01	0.776346	3356.52	-	GGT1: Shallow Deletion
TCGA-V1-A8MK-01	0.746998	2952.81	-	GGT1: Diploid
TCGA-V1-A8ML-01	0.871484	1260.2	-	GGT1: Diploid
TCGA-V1-A8MM-01	0.858288	519.627	-	GGT1: Diploid
TCGA-V1-A8MU-01	0.631711	3489.32	-	GGT1: Diploid
TCGA-V1-A8WL-01	0.852675	1013.22	-	GGT1: Diploid
TCGA-V1-A8WN-01	0.886032	1712.17	-	GGT1: Deep Deletion
TCGA-V1-A8WS-01	0.632985	2257.74	-	GGT1: Diploid
TCGA-V1-A8WV-01	0.770019	5879.11	-	GGT1: Diploid
TCGA-V1-A8WW-01	0.637551	7101.86	-	GGT1: Shallow Deletion
TCGA-V1-A8X3-01	0.590944	12369.6	-	GGT1: Shallow Deletion
TCGA-V1-A9O5-01	0.756174	4964.89	-	GGT1: Diploid
TCGA-V1-A9O5-06	0.744375	979.144	-	Not Profiled
TCGA-V1-A9O7-01	0.859086	356.848	-	GGT1: Shallow Deletion
TCGA-V1-A9O9-01	0.621325	4670.08	-	GGT1: Diploid
TCGA-V1-A9OA-01	0.745807	1070.44	-	GGT1: Diploid
TCGA-V1-A9OF-01	0.884986	589.219	-	GGT1: Diploid
TCGA-V1-A9OH-01	0.650829	7688.67	-	GGT1: Diploid
TCGA-V1-A9OL-01	0.804082	931.774	-	GGT1: Shallow Deletion
TCGA-V1-A9OQ-01	0.834607	5708.24	-	GGT1: Diploid
TCGA-V1-A9OT-01	0.840987	2075.13	-	GGT1: Diploid
TCGA-V1-A9OX-01	0.843474	3523.37	-	GGT1: Diploid
TCGA-V1-A9OY-01	0.69637	3128.76	-	GGT1: Diploid
TCGA-V1-A9Z7-01	0.84506	503.65	-	GGT1: Diploid
TCGA-V1-A9Z8-01	0.846074	1586.8	-	GGT1: Diploid
TCGA-V1-A9Z9-01	0.864581	608.6	-	GGT1: Diploid
TCGA-V1-A9ZG-01	0.821701	1517.24	-	GGT1: Diploid
TCGA-V1-A9ZI-01	0.719532	3075.39	-	GGT1: Diploid
TCGA-V1-A9ZK-01	0.869161	3872.2	-	GGT1: Diploid
TCGA-V1-A9ZR-01	0.700569	1209.36	-	GGT1: Diploid
TCGA-VN-A88I-01	0.810264	206.322	-	GGT1: Diploid
TCGA-VN-A88K-01	0.660801	4217	-	GGT1: Shallow Deletion
TCGA-VN-A88L-01	0.733034	4656.84	-	GGT1: Deep Deletion
TCGA-VN-A88M-01	0.621002	7128.43	-	GGT1: Diploid
TCGA-VN-A88N-01	0.834251	330.206	-	GGT1: Diploid
TCGA-VN-A88O-01	0.891183	723.761	-	GGT1: Diploid
TCGA-VN-A88P-01	0.832323	657.888	-	GGT1: Diploid
TCGA-VN-A88Q-01	0.793568	1539.37	-	GGT1: Diploid
TCGA-VN-A88R-01	0.842523	1087.55	-	GGT1: Diploid
TCGA-VN-A943-01	0.888342	223.139	-	GGT1: Diploid
TCGA-VP-A872-01	0.83213	3667.41	-	GGT1: Shallow Deletion
TCGA-VP-A875-01	0.72015	2993.07	-	GGT1: Diploid
TCGA-VP-A876-01	0.747848	3659.7	-	GGT1: Gain
TCGA-VP-A878-01	0.860003	1443.83	-	GGT1: Diploid
TCGA-VP-A879-01	0.774495	3897.42	-	GGT1: Diploid
TCGA-VP-A87B-01	0.859225	2728.19	-	GGT1: Diploid
TCGA-VP-A87C-01	0.822808	2441.12	-	GGT1: Diploid
TCGA-VP-A87D-01	0.839196	535.183	-	GGT1: Diploid
TCGA-VP-A87E-01	0.875593	625.158	-	GGT1: Diploid
TCGA-VP-A87H-01	0.89664	3856.45	-	GGT1: Diploid
TCGA-VP-A87J-01	0.597307	6182.63	-	GGT1: Shallow Deletion
TCGA-VP-A87K-01	0.707688	3768.39	-	GGT1: Shallow Deletion
TCGA-VP-AA1N-01	0.842748	944.147	-	GGT1: Diploid
TCGA-WW-A8ZI-01	0.883981	51.9398	-	GGT1: Diploid
TCGA-X4-A8KQ-01	0.645925	5045.64	-	GGT1: Diploid
TCGA-X4-A8KS-01	0.790819	1893.3	-	GGT1: Diploid
TCGA-XA-A8JR-01	0.850723	830.076	-	GGT1: Diploid
TCGA-XJ-A83F-01	0.755833	6926.43	-	GGT1: Diploid
TCGA-XJ-A83G-01	0.820801	2089.19	-	GGT1: Diploid
TCGA-XJ-A83H-01	0.832242	4086.16	-	GGT1: Diploid
TCGA-XJ-A9DI-01	0.874631	678.729	-	GGT1: Diploid
TCGA-XJ-A9DK-01	0.830503	3182.15	-	GGT1: Diploid
TCGA-XJ-A9DQ-01	0.7787	10162.1	-	GGT1: Amplification
TCGA-XJ-A9DX-01	0.882385	101.278	-	GGT1: Shallow Deletion
TCGA-XK-AAIR-01	0.864104	348.848	-	GGT1: Diploid
TCGA-XK-AAIV-01	0.740982	1421.01	-	GGT1: Shallow Deletion
TCGA-XK-AAIW-01	0.847258	64.7731	-	GGT1: Diploid
TCGA-XK-AAJ3-01	0.901115	1431.05	-	GGT1: Diploid
TCGA-XK-AAJA-01	0.856053	1122.03	-	GGT1: Shallow Deletion
TCGA-XK-AAJP-01	0.894206	713.708	-	GGT1: Diploid
TCGA-XK-AAJR-01	0.819052	889.832	-	GGT1: Diploid
TCGA-XK-AAJT-01	0.875252	764.212	-	GGT1: Diploid
TCGA-XK-AAJU-01	0.851186	1637.07	-	GGT1: Diploid
TCGA-XK-AAK1-01	0.868469	122.774	-	GGT1: Diploid
TCGA-XQ-A8TA-01	0.884773	791.204	-	GGT1: Shallow Deletion
TCGA-XQ-A8TB-01	0.739388	2768.52	-	GGT1: Diploid
TCGA-Y6-A8TL-01	0.851078	2360.04	-	GGT1: Diploid
TCGA-Y6-A9XI-01	0.751076	722.553	-	GGT1: Diploid
TCGA-YJ-A8SW-01	0.628751	7144.96	-	GGT1: Gain
TCGA-YL-A8HJ-01	0.816962	1181.55	-	GGT1: Diploid
TCGA-YL-A8HK-01	0.622769	3525.36	-	GGT1: Diploid
TCGA-YL-A8HL-01	0.410876	5270.75	-	GGT1: Diploid
TCGA-YL-A8HM-01	0.789858	4578.12	-	GGT1: Shallow Deletion
TCGA-YL-A8HO-01	0.701325	4060.8	-	GGT1: Diploid
TCGA-YL-A8S8-01	0.868792	4487.15	-	GGT1: Diploid
TCGA-YL-A8S9-01	0.8602	662.348	-	GGT1: Diploid
TCGA-YL-A8SA-01	0.680071	4998.53	-	GGT1: Diploid
TCGA-YL-A8SB-01	0.84212	1919.93	-	GGT1: Shallow Deletion
TCGA-YL-A8SC-01	0.537681	2232.13	-	GGT1: Diploid
TCGA-YL-A8SF-01	0.900989	621.553	-	GGT1: Diploid
TCGA-YL-A8SH-01	0.841634	567.125	-	GGT1: Diploid
TCGA-YL-A8SI-01	0.773144	3750.26	-	GGT1: Diploid
TCGA-YL-A8SJ-01	0.823748	1893.41	-	GGT1: Diploid
TCGA-YL-A8SK-01	0.745247	998.7	-	GGT1: Diploid
TCGA-YL-A8SL-01	0.469922	5805.37	-	GGT1: Diploid
TCGA-YL-A8SO-01	0.824269	8600	-	GGT1: Diploid
TCGA-YL-A8SP-01	0.794268	145.155	-	GGT1: Shallow Deletion
TCGA-YL-A8SQ-01	0.683338	2891.21	-	GGT1: Shallow Deletion
TCGA-YL-A8SR-01	0.873433	246.124	-	GGT1: Diploid
TCGA-YL-A9WH-01	0.561591	3285.67	-	GGT1: Shallow Deletion
TCGA-YL-A9WI-01	0.909212	3810.62	-	GGT1: Diploid
TCGA-YL-A9WJ-01	0.819636	5501.4	-	GGT1: Diploid
TCGA-YL-A9WK-01	0.785486	1969.81	-	GGT1: Shallow Deletion
TCGA-YL-A9WL-01	0.356794	2918.95	-	GGT1: Shallow Deletion
TCGA-YL-A9WX-01	0.76754	2597.03	-	GGT1: Diploid
TCGA-YL-A9WY-01	0.646462	2865.74	-	GGT1: Diploid
TCGA-ZG-A8QW-01	0.882557	874.441	-	GGT1: Shallow Deletion
TCGA-ZG-A8QX-01	0.834763	463.393	-	GGT1: Diploid
TCGA-ZG-A8QY-01	0.852424	318.483	-	GGT1: Diploid
TCGA-ZG-A8QZ-01	0.84143	1569.98	-	GGT1: Diploid
TCGA-ZG-A9KY-01	0.54086	1000	-	GGT1: Diploid
TCGA-ZG-A9L0-01	0.871112	221.949	-	GGT1: Gain
TCGA-ZG-A9L1-01	0.69777	321.434	-	GGT1: Diploid
TCGA-ZG-A9L2-01	0.637303	7325.33	-	GGT1: Diploid
TCGA-ZG-A9L4-01	0.723407	1783.57	-	GGT1: Diploid
TCGA-ZG-A9L5-01	0.809068	258.94	-	GGT1: Diploid
TCGA-ZG-A9L6-01	0.790742	3001.27	-	GGT1: Diploid
TCGA-ZG-A9L9-01	0.746223	1200.34	-	GGT1: Shallow Deletion
TCGA-ZG-A9LB-01	0.878322	1475.67	-	GGT1: Diploid
TCGA-ZG-A9LM-01	0.850076	791.725	-	GGT1: Shallow Deletion
TCGA-ZG-A9LN-01	0.754463	1243.14	-	GGT1: Diploid
TCGA-ZG-A9LS-01	0.827538	3152.35	-	GGT1: Diploid
TCGA-ZG-A9LU-01	0.804933	1596.42	-	GGT1: Shallow Deletion
TCGA-ZG-A9LY-01	0.739954	1016.51	-	GGT1: Deep Deletion
TCGA-ZG-A9LZ-01	0.60004	2973.55	-	GGT1: Shallow Deletion
TCGA-ZG-A9M4-01	0.771634	346.433	-	GGT1: Shallow Deletion
TCGA-ZG-A9MC-01	0.760588	930.43	-	GGT1: Shallow Deletion
TCGA-ZG-A9N3-01	0.54199	2771.63	-	GGT1: Shallow Deletion
TCGA-ZG-A9ND-01	0.870549	551.963	-	GGT1: Diploid
TCGA-ZG-A9NI-01	0.733732	2537.78	-	GGT1: Diploid

## Sheet: GGT5
Sample Id	GGT5: Methylation (HM450)	GGT5: mRNA expression (RNA Seq V2 RSEM) (log2(value + 1))	Mutations	Copy Number Alterations
TCGA-2A-A8VL-01	0.707981	412.461	-	GGT5: Diploid
TCGA-2A-A8VO-01	0.736741	520.399	-	GGT5: Diploid
TCGA-2A-A8VT-01	0.737642	282.353	-	GGT5: Shallow Deletion
TCGA-2A-A8VV-01	0.771462	634.428	-	GGT5: Diploid
TCGA-2A-A8VX-01	0.72371	391.989	-	GGT5: Diploid
TCGA-2A-A8W1-01	0.775989	122.772	-	GGT5: Diploid
TCGA-2A-A8W3-01	0.701003	402.372	-	GGT5: Diploid
TCGA-2A-AAYF-01	0.7382	376.486	-	GGT5: Diploid
TCGA-2A-AAYO-01	0.637492	830.624	-	GGT5: Diploid
TCGA-2A-AAYU-01	0.73789	294.541	-	GGT5: Diploid
TCGA-4L-AA1F-01	0.584836	3250.76	-	GGT5: Diploid
TCGA-CH-5737-01	0.730714	282.184	-	GGT5: Diploid
TCGA-CH-5738-01	0.639022	1081.37	-	GGT5: Diploid
TCGA-CH-5739-01	0.708642	679.253	-	GGT5: Diploid
TCGA-CH-5740-01	0.730625	333.385	-	GGT5: Diploid
TCGA-CH-5741-01	0.753095	315.115	-	GGT5: Diploid
TCGA-CH-5743-01	0.65422	314.118	-	GGT5: Diploid
TCGA-CH-5744-01	0.674278	544.614	-	GGT5: Diploid
TCGA-CH-5745-01	0.697086	900.633	-	Not Profiled
TCGA-CH-5746-01	0.684356	169.963	-	GGT5: Diploid
TCGA-CH-5748-01	0.687329	179.733	-	GGT5: Diploid
TCGA-CH-5750-01	0.693997	335.956	-	GGT5: Diploid
TCGA-CH-5751-01	0.706553	668.744	-	GGT5: Shallow Deletion
TCGA-CH-5752-01	0.68768	363.959	-	GGT5: Diploid
TCGA-CH-5753-01	0.733003	217.202	-	GGT5: Shallow Deletion
TCGA-CH-5754-01	0.652237	595.23	-	GGT5: Shallow Deletion
TCGA-CH-5761-01	0.651448	528.699	-	GGT5: Shallow Deletion
TCGA-CH-5762-01	0.662314	465.296	-	GGT5: Diploid
TCGA-CH-5763-01	0.59542	380.514	-	GGT5: Diploid
TCGA-CH-5764-01	0.706046	304.882	-	GGT5: Diploid
TCGA-CH-5765-01	0.741058	231.281	-	GGT5: Diploid
TCGA-CH-5766-01	0.685988	289.955	-	GGT5: Shallow Deletion
TCGA-CH-5767-01	0.734754	242.879	-	GGT5: Diploid
TCGA-CH-5768-01	0.735364	225.821	-	GGT5: Diploid
TCGA-CH-5769-01	0.654413	409.117	-	GGT5: Diploid
TCGA-CH-5771-01	0.650914	1264.71	-	GGT5: Diploid
TCGA-CH-5772-01	0.671659	467.984	-	GGT5: Shallow Deletion
TCGA-CH-5788-01	0.670925	200.577	-	GGT5: Diploid
TCGA-CH-5789-01	0.692391	280.952	-	GGT5: Diploid
TCGA-CH-5790-01	0.718906	314.975	-	GGT5: Diploid
TCGA-CH-5791-01	0.706773	341.929	-	GGT5: Diploid
TCGA-CH-5792-01	0.632098	868.54	-	GGT5: Diploid
TCGA-CH-5794-01	0.715194	338.999	-	GGT5: Diploid
TCGA-EJ-5494-01	0.698944	875.524	-	GGT5: Diploid
TCGA-EJ-5495-01	0.601464	692.439	GGT5: G490R	GGT5: Diploid
TCGA-EJ-5496-01	0.734062	163.793	-	GGT5: Diploid
TCGA-EJ-5497-01	0.665145	497.544	-	GGT5: Diploid
TCGA-EJ-5498-01	0.598224	509.11	-	GGT5: Diploid
TCGA-EJ-5499-01	0.674487	328.012	-	GGT5: Diploid
TCGA-EJ-5501-01	0.689146	556.544	-	GGT5: Diploid
TCGA-EJ-5502-01	0.661633	826.014	-	GGT5: Diploid
TCGA-EJ-5503-01	0.675662	588.836	-	GGT5: Diploid
TCGA-EJ-5504-01	0.665785	590.848	-	GGT5: Diploid
TCGA-EJ-5505-01	0.693898	181.429	-	GGT5: Diploid
TCGA-EJ-5506-01	0.711539	180.128	-	GGT5: Diploid
TCGA-EJ-5507-01	0.702752	363.636	-	GGT5: Diploid
TCGA-EJ-5508-01	0.677257	354.495	-	GGT5: Diploid
TCGA-EJ-5509-01	0.645277	1016.68	-	GGT5: Diploid
TCGA-EJ-5510-01	0.659539	429.207	-	GGT5: Diploid
TCGA-EJ-5511-01	0.667873	375.576	-	GGT5: Shallow Deletion
TCGA-EJ-5512-01	0.750723	178.47	-	GGT5: Diploid
TCGA-EJ-5514-01	0.620896	596.83	-	GGT5: Gain
TCGA-EJ-5515-01	0.646073	147.564	-	GGT5: Diploid
TCGA-EJ-5516-01	0.579757	623.869	-	GGT5: Diploid
TCGA-EJ-5517-01	0.643672	380.982	-	GGT5: Diploid
TCGA-EJ-5518-01	0.546609	988.848	-	GGT5: Diploid
TCGA-EJ-5519-01	0.682391	514.05	-	GGT5: Diploid
TCGA-EJ-5521-01	0.67329	348.608	-	GGT5: Diploid
TCGA-EJ-5522-01	0.626295	394.813	-	GGT5: Diploid
TCGA-EJ-5524-01	0.686312	702.758	-	GGT5: Diploid
TCGA-EJ-5525-01	0.651235	787.822	-	GGT5: Diploid
TCGA-EJ-5526-01	0.68152	570.088	-	GGT5: Diploid
TCGA-EJ-5527-01	0.654726	558.303	-	GGT5: Shallow Deletion
TCGA-EJ-5530-01	0.665694	537.072	-	GGT5: Diploid
TCGA-EJ-5531-01	0.669742	575.443	-	GGT5: Diploid
TCGA-EJ-5532-01	0.666422	384.383	-	GGT5: Diploid
TCGA-EJ-5542-01	0.686284	481.853	-	GGT5: Diploid
TCGA-EJ-7115-01	0.738989	996.67	-	GGT5: Diploid
TCGA-EJ-7123-01	0.701082	421.223	-	GGT5: Diploid
TCGA-EJ-7125-01	0.695175	673.911	-	GGT5: Diploid
TCGA-EJ-7218-01	0.724183	319.601	-	GGT5: Diploid
TCGA-EJ-7312-01	0.804044	484.898	-	GGT5: Diploid
TCGA-EJ-7314-01	0.782136	265.776	-	GGT5: Diploid
TCGA-EJ-7315-01	0.749728	1171.97	-	GGT5: Diploid
TCGA-EJ-7317-01	0.705955	412.893	-	GGT5: Diploid
TCGA-EJ-7318-01	0.706267	827.21	-	GGT5: Diploid
TCGA-EJ-7321-01	0.733366	342.942	-	GGT5: Diploid
TCGA-EJ-7325-01	0.839731	1026.28	-	GGT5: Diploid
TCGA-EJ-7327-01	0.718119	1062.84	-	GGT5: Diploid
TCGA-EJ-7328-01	0.752903	1077.22	-	GGT5: Diploid
TCGA-EJ-7330-01	0.667666	311.835	-	GGT5: Diploid
TCGA-EJ-7331-01	0.667933	612.921	-	GGT5: Diploid
TCGA-EJ-7781-01	0.695926	505.721	-	GGT5: Diploid
TCGA-EJ-7782-01	0.696244	392.582	-	GGT5: Diploid
TCGA-EJ-7783-01	0.693847	431.22	-	GGT5: Shallow Deletion
TCGA-EJ-7784-01	0.783121	276.609	-	GGT5: Diploid
TCGA-EJ-7785-01	0.633253	637.247	-	GGT5: Diploid
TCGA-EJ-7786-01	0.673304	626.467	-	GGT5: Diploid
TCGA-EJ-7788-01	0.69438	593.548	-	GGT5: Diploid
TCGA-EJ-7789-01	0.77399	268.703	-	GGT5: Diploid
TCGA-EJ-7791-01	0.656751	613.942	-	GGT5: Diploid
TCGA-EJ-7792-01	0.647316	1048.41	-	GGT5: Diploid
TCGA-EJ-7793-01	0.731031	166.01	-	GGT5: Diploid
TCGA-EJ-7794-01	0.666051	559.953	-	GGT5: Diploid
TCGA-EJ-7797-01	0.647061	358.516	-	GGT5: Diploid
TCGA-EJ-8468-01	0.679751	737.946	-	GGT5: Diploid
TCGA-EJ-8469-01	0.658506	172.093	-	GGT5: Diploid
TCGA-EJ-8470-01	0.678562	363.665	-	GGT5: Diploid
TCGA-EJ-8472-01	0.674976	178.553	-	GGT5: Shallow Deletion
TCGA-EJ-8474-01	0.658115	565.274	-	GGT5: Diploid
TCGA-EJ-A46B-01	0.701288	232.312	-	GGT5: Diploid
TCGA-EJ-A46D-01	0.733167	412.587	-	GGT5: Diploid
TCGA-EJ-A46E-01	0.715332	384.178	-	GGT5: Diploid
TCGA-EJ-A46F-01	0.83436	233.309	-	GGT5: Diploid
TCGA-EJ-A46G-01	0.695977	1026.09	-	GGT5: Diploid
TCGA-EJ-A46H-01	0.602106	1000	-	GGT5: Diploid
TCGA-EJ-A46I-01	0.707997	290.397	-	GGT5: Diploid
TCGA-EJ-A65B-01	0.671181	1444.89	-	GGT5: Diploid
TCGA-EJ-A65D-01	0.822996	376.252	-	GGT5: Diploid
TCGA-EJ-A65E-01	0.666693	402.119	-	GGT5: Diploid
TCGA-EJ-A65F-01	0.715635	693.202	-	GGT5: Diploid
TCGA-EJ-A65G-01	0.703531	278.518	-	GGT5: Diploid
TCGA-EJ-A65J-01	0.763422	622.529	-	GGT5: Diploid
TCGA-EJ-A65M-01	0.662121	483.261	-	GGT5: Diploid
TCGA-EJ-A6RA-01	0.752934	392.462	-	GGT5: Diploid
TCGA-EJ-A6RC-01	0.726767	823.121	-	GGT5: Diploid
TCGA-EJ-A7NF-01	0.813424	232.897	-	GGT5: Diploid
TCGA-EJ-A7NG-01	0.665371	415.569	-	GGT5: Diploid
TCGA-EJ-A7NH-01	0.707023	654.964	-	GGT5: Diploid
TCGA-EJ-A7NJ-01	0.735855	160.456	-	GGT5: Diploid
TCGA-EJ-A7NK-01	0.682253	288.059	-	GGT5: Diploid
TCGA-EJ-A7NM-01	0.677597	1062.34	GGT5: G490R	GGT5: Diploid
TCGA-EJ-A7NN-01	0.618954	494.443	-	Not Profiled
TCGA-EJ-A8FN-01	0.679868	625.621	-	GGT5: Diploid
TCGA-EJ-A8FO-01	0.661236	430.931	-	GGT5: Diploid
TCGA-EJ-A8FP-01	0.673136	521.276	-	GGT5: Diploid
TCGA-EJ-A8FS-01	0.752187	142.159	-	GGT5: Diploid
TCGA-EJ-A8FU-01	0.577491	537.513	-	GGT5: Diploid
TCGA-EJ-AB20-01	0.539385	1828.82	-	GGT5: Diploid
TCGA-EJ-AB27-01	0.73842	367.077	-	GGT5: Diploid
TCGA-FC-7708-01	0.671356	1132.19	-	GGT5: Diploid
TCGA-FC-7961-01	0.618207	842.746	-	GGT5: Diploid
TCGA-FC-A4JI-01	0.630385	35.0069	-	GGT5: Diploid
TCGA-FC-A5OB-01	0.713542	121.469	-	GGT5: Diploid
TCGA-FC-A66V-01	0.73956	431.559	-	GGT5: Diploid
TCGA-FC-A6HD-01	0.819299	295.444	-	GGT5: Diploid
TCGA-FC-A8O0-01	0.704775	385.207	-	GGT5: Diploid
TCGA-G9-6329-01	0.715379	703.733	-	GGT5: Diploid
TCGA-G9-6332-01	0.731911	250.659	-	GGT5: Diploid
TCGA-G9-6333-01	0.687991	551.22	-	GGT5: Diploid
TCGA-G9-6336-01	0.724734	446.693	-	GGT5: Diploid
TCGA-G9-6338-01	0.751656	777.719	-	GGT5: Diploid
TCGA-G9-6339-01	0.747485	325.575	-	GGT5: Diploid
TCGA-G9-6342-01	0.684745	376.385	-	GGT5: Diploid
TCGA-G9-6343-01	0.745789	606.731	-	GGT5: Diploid
TCGA-G9-6347-01	0.643366	2291.32	-	GGT5: Diploid
TCGA-G9-6348-01	0.754945	826.449	-	GGT5: Diploid
TCGA-G9-6351-01	0.78324	525.424	-	GGT5: Diploid
TCGA-G9-6353-01	0.699926	487.056	-	GGT5: Diploid
TCGA-G9-6354-01	0.73532	286.689	-	GGT5: Diploid
TCGA-G9-6356-01	0.681708	825.657	-	GGT5: Shallow Deletion
TCGA-G9-6361-01	0.737385	1155.61	-	GGT5: Diploid
TCGA-G9-6362-01	0.712945	837.285	-	GGT5: Shallow Deletion
TCGA-G9-6363-01	0.687054	451.182	-	GGT5: Diploid
TCGA-G9-6364-01	0.658682	798.405	-	GGT5: Diploid
TCGA-G9-6365-01	0.688014	1030.94	-	GGT5: Diploid
TCGA-G9-6366-01	0.691405	521.294	-	GGT5: Diploid
TCGA-G9-6367-01	0.680587	383.983	-	GGT5: Diploid
TCGA-G9-6369-01	0.792096	603.666	-	GGT5: Diploid
TCGA-G9-6370-01	0.687496	509.194	-	GGT5: Diploid
TCGA-G9-6371-01	0.754483	257.811	-	GGT5: Diploid
TCGA-G9-6373-01	0.687108	1056.64	-	GGT5: Diploid
TCGA-G9-6377-01	0.756334	604.947	-	GGT5: Diploid
TCGA-G9-6378-01	0.701957	968.583	-	GGT5: Diploid
TCGA-G9-6379-01	0.743462	2653.28	-	GGT5: Diploid
TCGA-G9-6384-01	0.70436	813.315	-	GGT5: Diploid
TCGA-G9-6385-01	0.714994	418.613	-	GGT5: Diploid
TCGA-G9-6494-01	0.690551	538.367	-	GGT5: Diploid
TCGA-G9-6496-01	0.706082	814.655	-	GGT5: Diploid
TCGA-G9-6498-01	0.733598	1909.71	-	GGT5: Diploid
TCGA-G9-6499-01	0.73369	315.694	-	GGT5: Diploid
TCGA-G9-7509-01	0.773906	420.203	-	GGT5: Diploid
TCGA-G9-7510-01	0.607473	909.974	-	GGT5: Diploid
TCGA-G9-7519-01	0.604255	762.71	-	GGT5: Diploid
TCGA-G9-7521-01	0.647692	995.07	-	GGT5: Diploid
TCGA-G9-7522-01	0.617343	812.439	-	GGT5: Diploid
TCGA-G9-7523-01	0.565811	3748.48	-	GGT5: Diploid
TCGA-G9-7525-01	0.674695	1151.3	-	GGT5: Diploid
TCGA-G9-A9S0-01	0.655642	343.607	-	GGT5: Shallow Deletion
TCGA-G9-A9S4-01	0.791021	270.78	-	Not Profiled
TCGA-G9-A9S7-01	0.718238	299.428	-	GGT5: Diploid
TCGA-H9-7775-01	0.728095	566.454	-	GGT5: Diploid
TCGA-H9-A6BX-01	0.637479	792.12	-	GGT5: Diploid
TCGA-H9-A6BY-01	0.7551	464.336	-	GGT5: Diploid
TCGA-HC-7075-01	0.823827	402.927	-	GGT5: Diploid
TCGA-HC-7077-01	0.76217	139.676	-	GGT5: Diploid
TCGA-HC-7078-01	0.748459	1017.51	-	GGT5: Diploid
TCGA-HC-7079-01	0.703237	1460.27	-	GGT5: Diploid
TCGA-HC-7080-01	0.829185	310.884	-	GGT5: Shallow Deletion
TCGA-HC-7081-01	0.711193	1410.1	-	GGT5: Diploid
TCGA-HC-7209-01	0.723024	345.722	-	GGT5: Diploid
TCGA-HC-7210-01	0.675052	1093.57	-	GGT5: Diploid
TCGA-HC-7211-01	0.695773	392.51	-	GGT5: Diploid
TCGA-HC-7212-01	0.73589	538.301	-	GGT5: Diploid
TCGA-HC-7213-01	0.743969	532.764	-	GGT5: Diploid
TCGA-HC-7230-01	0.814763	217.941	-	GGT5: Diploid
TCGA-HC-7231-01	0.726217	423.606	-	GGT5: Diploid
TCGA-HC-7232-01	0.707652	665.621	-	GGT5: Diploid
TCGA-HC-7233-01	0.715586	798.096	-	GGT5: Diploid
TCGA-HC-7736-01	0.70189	595.476	-	GGT5: Diploid
TCGA-HC-7737-01	0.699378	882.783	-	GGT5: Diploid
TCGA-HC-7738-01	0.694624	252.446	-	GGT5: Diploid
TCGA-HC-7740-01	0.711014	568.412	-	GGT5: Diploid
TCGA-HC-7742-01	0.659687	545.966	-	GGT5: Diploid
TCGA-HC-7744-01	0.752761	208.134	-	GGT5: Diploid
TCGA-HC-7745-01	0.683643	781.8	-	GGT5: Diploid
TCGA-HC-7747-01	0.794075	424.793	-	GGT5: Diploid
TCGA-HC-7748-01	0.694521	668.121	-	GGT5: Diploid
TCGA-HC-7749-01	0.713212	647.652	-	GGT5: Deep Deletion
TCGA-HC-7750-01	0.668573	564.402	-	GGT5: Diploid
TCGA-HC-7752-01	0.782171	1197.18	-	GGT5: Diploid
TCGA-HC-7817-01	0.550256	838.323	-	GGT5: Diploid
TCGA-HC-7818-01	0.735464	538.614	-	GGT5: Diploid
TCGA-HC-7819-01	0.791556	245.889	-	GGT5: Diploid
TCGA-HC-7820-01	0.747195	287.44	-	GGT5: Diploid
TCGA-HC-7821-01	0.75718	1074.56	-	GGT5: Diploid
TCGA-HC-8213-01	0.733774	165.428	-	GGT5: Diploid
TCGA-HC-8216-01	0.674271	423.588	-	GGT5: Shallow Deletion
TCGA-HC-8256-01	0.692384	268.938	-	GGT5: Diploid
TCGA-HC-8257-01	0.727856	349.245	-	GGT5: Diploid
TCGA-HC-8258-01	0.673522	231.78	-	GGT5: Diploid
TCGA-HC-8259-01	0.732497	158.002	-	GGT5: Diploid
TCGA-HC-8260-01	0.710799	408.06	-	GGT5: Diploid
TCGA-HC-8261-01	0.767643	254.668	-	GGT5: Diploid
TCGA-HC-8262-01	0.705551	274.591	-	GGT5: Diploid
TCGA-HC-8264-01	0.618734	906.426	-	GGT5: Diploid
TCGA-HC-8265-01	0.635349	484.849	-	GGT5: Diploid
TCGA-HC-8266-01	0.661711	714.118	-	GGT5: Diploid
TCGA-HC-A48F-01	0.78532	475.519	-	GGT5: Diploid
TCGA-HC-A4ZV-01	0.707447	1761.61	-	GGT5: Gain
TCGA-HC-A631-01	0.671968	314.259	-	GGT5: Diploid
TCGA-HC-A632-01	0.690646	1073.97	-	GGT5: Diploid
TCGA-HC-A6AL-01	0.70106	1033.37	-	GGT5: Diploid
TCGA-HC-A6AN-01	0.738297	1079.84	-	GGT5: Diploid
TCGA-HC-A6AO-01	0.784584	696.517	-	GGT5: Diploid
TCGA-HC-A6AP-01	0.622935	1105.97	-	GGT5: Diploid
TCGA-HC-A6AQ-01	0.763862	712.813	-	GGT5: Diploid
TCGA-HC-A6AS-01	0.662242	1657.32	-	GGT5: Diploid
TCGA-HC-A6HX-01	0.71159	1011.27	-	GGT5: Diploid
TCGA-HC-A6HY-01	0.807932	463.562	-	GGT5: Diploid
TCGA-HC-A76W-01	0.701287	993.324	-	GGT5: Diploid
TCGA-HC-A76X-01	0.736834	298.146	-	GGT5: Diploid
TCGA-HC-A8CY-01	0.71419	429.354	-	GGT5: Diploid
TCGA-HC-A8D0-01	0.620801	1106.95	-	GGT5: Diploid
TCGA-HC-A8D1-01	0.634785	682.136	-	GGT5: Diploid
TCGA-HC-A9TE-01	0.666463	1206.17	-	GGT5: Diploid
TCGA-HC-A9TH-01	0.701259	721.565	-	GGT5: Diploid
TCGA-HI-7168-01	0.654634	833.465	-	GGT5: Shallow Deletion
TCGA-HI-7169-01	0.723181	1135.92	-	GGT5: Diploid
TCGA-HI-7170-01	0.664433	2125.52	-	GGT5: Diploid
TCGA-HI-7171-01	0.790797	542.279	-	GGT5: Shallow Deletion
TCGA-J4-8198-01	0.68747	571.868	-	GGT5: Diploid
TCGA-J4-8200-01	0.607281	440.716	-	GGT5: Diploid
TCGA-J4-A67K-01	0.724694	1058.56	-	GGT5: Diploid
TCGA-J4-A67L-01	0.793564	1243.76	-	GGT5: Diploid
TCGA-J4-A67M-01	0.697554	1665.06	-	GGT5: Diploid
TCGA-J4-A67N-01	0.763856	1029.1	-	GGT5: Diploid
TCGA-J4-A67O-01	0.683639	1327	-	GGT5: Diploid
TCGA-J4-A67Q-01	0.632835	1958.89	-	GGT5: Diploid
TCGA-J4-A67R-01	0.681867	1225.44	-	GGT5: Diploid
TCGA-J4-A67S-01	0.748083	531.947	-	GGT5: Diploid
TCGA-J4-A67T-01	0.744442	365.467	-	GGT5: Diploid
TCGA-J4-A6G1-01	0.656626	1158.39	-	GGT5: Diploid
TCGA-J4-A6G3-01	0.719182	601.288	-	GGT5: Diploid
TCGA-J4-A6M7-01	0.731665	548.769	-	GGT5: Diploid
TCGA-J4-A83I-01	0.706466	482.56	-	GGT5: Diploid
TCGA-J4-A83J-01	0.590925	626.444	-	GGT5: Diploid
TCGA-J4-A83K-01	0.725626	432.999	-	GGT5: Diploid
TCGA-J4-A83L-01	0.687937	421.723	-	GGT5: Diploid
TCGA-J4-A83M-01	0.66703	364.863	-	GGT5: Diploid
TCGA-J4-A83N-01	0.716331	368.631	-	GGT5: Diploid
TCGA-J4-AATV-01	0.670324	606.253	-	GGT5: Diploid
TCGA-J4-AATZ-01	0.712946	424.768	-	GGT5: Diploid
TCGA-J4-AAU2-01	0.698998	605.514	-	GGT5: Diploid
TCGA-J9-A52B-01	0.750356	927.837	-	GGT5: Diploid
TCGA-J9-A52C-01	0.642977	1317.2	-	GGT5: Diploid
TCGA-J9-A52D-01	0.759189	137.931	-	Not Profiled
TCGA-J9-A52E-01	0.612549	1820.47	-	GGT5: Shallow Deletion
TCGA-J9-A8CK-01	0.674083	1689.55	-	GGT5: Diploid
TCGA-J9-A8CL-01	0.694673	1417.6	-	GGT5: Shallow Deletion
TCGA-J9-A8CM-01	0.655276	1311.38	-	GGT5: Diploid
TCGA-J9-A8CN-01	0.713887	489.385	-	GGT5: Diploid
TCGA-J9-A8CP-01	0.676376	975.451	-	GGT5: Diploid
TCGA-KC-A4BL-01	0.640181	504.255	-	GGT5: Diploid
TCGA-KC-A4BN-01	0.77271	162.876	-	GGT5: Diploid
TCGA-KC-A4BR-01	0.636716	620.247	-	GGT5: Diploid
TCGA-KC-A4BV-01	0.656951	1269.66	-	GGT5: Diploid
TCGA-KC-A7F3-01	0.678122	302.507	-	GGT5: Diploid
TCGA-KC-A7F5-01	0.632146	294.405	-	Not Profiled
TCGA-KC-A7F6-01	0.734558	581.844	-	GGT5: Diploid
TCGA-KC-A7FA-01	0.793486	388.422	-	GGT5: Diploid
TCGA-KC-A7FD-01	0.786202	219.059	-	GGT5: Diploid
TCGA-KC-A7FE-01	0.657025	818.415	-	GGT5: Diploid
TCGA-KK-A59V-01	0.725011	1002.76	-	GGT5: Diploid
TCGA-KK-A59X-01	0.625792	438.792	-	GGT5: Diploid
TCGA-KK-A59Y-01	0.746004	418.043	-	GGT5: Diploid
TCGA-KK-A59Z-01	0.766765	897.451	GGT5: V80I	GGT5: Diploid
TCGA-KK-A5A1-01	0.682113	696.384	-	Not Profiled
TCGA-KK-A6DY-01	0.716508	310.576	-	GGT5: Diploid
TCGA-KK-A6E0-01	0.786827	270.944	-	GGT5: Diploid
TCGA-KK-A6E1-01	0.782972	332.755	-	GGT5: Diploid
TCGA-KK-A6E2-01	0.819787	232.307	-	GGT5: Diploid
TCGA-KK-A6E3-01	0.622169	1381.05	-	GGT5: Diploid
TCGA-KK-A6E4-01	0.761359	456.288	-	GGT5: Diploid
TCGA-KK-A6E5-01	0.767829	533.776	-	GGT5: Diploid
TCGA-KK-A6E6-01	0.763115	839.262	-	GGT5: Diploid
TCGA-KK-A6E7-01	0.750631	553.928	-	GGT5: Diploid
TCGA-KK-A6E8-01	0.728436	400.905	-	GGT5: Diploid
TCGA-KK-A7AP-01	0.811422	211.855	-	GGT5: Diploid
TCGA-KK-A7AQ-01	0.737626	959.142	-	GGT5: Diploid
TCGA-KK-A7AU-01	0.863857	171.407	-	GGT5: Diploid
TCGA-KK-A7AV-01	0.741863	895.318	-	GGT5: Diploid
TCGA-KK-A7AW-01	0.807052	1047.96	-	GGT5: Diploid
TCGA-KK-A7AY-01	0.739201	380.985	-	GGT5: Diploid
TCGA-KK-A7AZ-01	0.751745	590.891	-	GGT5: Diploid
TCGA-KK-A7B0-01	0.679043	1269.17	-	GGT5: Diploid
TCGA-KK-A7B1-01	0.717643	1009.62	-	GGT5: Diploid
TCGA-KK-A7B2-01	0.713508	1893.32	-	GGT5: Diploid
TCGA-KK-A7B3-01	0.707639	1133.49	-	GGT5: Diploid
TCGA-KK-A7B4-01	0.779047	595.355	-	GGT5: Diploid
TCGA-KK-A8I4-01	0.617802	1625.86	-	GGT5: Diploid
TCGA-KK-A8I5-01	0.741974	553.995	-	GGT5: Diploid
TCGA-KK-A8I6-01	0.713392	528.185	-	GGT5: Diploid
TCGA-KK-A8I7-01	0.69514	813.648	-	GGT5: Diploid
TCGA-KK-A8I8-01	0.686014	395.082	-	GGT5: Diploid
TCGA-KK-A8I9-01	0.671395	925.307	-	GGT5: Diploid
TCGA-KK-A8IA-01	0.740489	319.382	-	GGT5: Diploid
TCGA-KK-A8IB-01	0.640327	969.921	-	GGT5: Diploid
TCGA-KK-A8IC-01	0.640973	1274.61	-	GGT5: Diploid
TCGA-KK-A8ID-01	0.727007	310.482	-	GGT5: Diploid
TCGA-KK-A8IF-01	0.667905	241.737	-	GGT5: Diploid
TCGA-KK-A8IG-01	0.667321	971.429	-	GGT5: Shallow Deletion
TCGA-KK-A8IH-01	0.704933	424.648	-	GGT5: Diploid
TCGA-KK-A8II-01	0.757832	124.579	-	GGT5: Diploid
TCGA-KK-A8IJ-01	0.632012	346.042	-	GGT5: Diploid
TCGA-KK-A8IK-01	0.71507	120.891	-	GGT5: Diploid
TCGA-KK-A8IL-01	0.698264	613.279	-	GGT5: Diploid
TCGA-KK-A8IM-01	0.612319	616.885	-	GGT5: Diploid
TCGA-M7-A71Y-01	0.703491	464.797	-	GGT5: Shallow Deletion
TCGA-M7-A71Z-01	0.777267	250.506	-	GGT5: Diploid
TCGA-M7-A720-01	0.769599	356.757	-	GGT5: Diploid
TCGA-M7-A721-01	0.745029	535.801	-	GGT5: Diploid
TCGA-M7-A722-01	0.761233	699.281	-	GGT5: Diploid
TCGA-M7-A723-01	0.769464	778.713	-	GGT5: Diploid
TCGA-M7-A724-01	0.87388	235.747	-	GGT5: Diploid
TCGA-M7-A725-01	0.784108	431.998	-	GGT5: Shallow Deletion
TCGA-MG-AAMC-01	0.719354	386.928	-	GGT5: Diploid
TCGA-QU-A6IL-01	0.789932	796.748	-	GGT5: Diploid
TCGA-QU-A6IM-01	0.77694	871.799	-	GGT5: Diploid
TCGA-QU-A6IN-01	0.835352	380.536	-	GGT5: Diploid
TCGA-QU-A6IO-01	0.749349	754.861	-	GGT5: Diploid
TCGA-QU-A6IP-01	0.727551	460.613	-	GGT5: Diploid
TCGA-SU-A7E7-01	0.74572	537.168	-	GGT5: Diploid
TCGA-TK-A8OK-01	0.585585	1322.41	-	GGT5: Diploid
TCGA-TP-A8TT-01	0.672717	879.175	-	GGT5: Diploid
TCGA-TP-A8TV-01	0.793971	281.317	-	GGT5: Diploid
TCGA-V1-A8MF-01	0.640205	611.003	-	GGT5: Diploid
TCGA-V1-A8MG-01	0.678079	583.445	-	GGT5: Diploid
TCGA-V1-A8MJ-01	0.67552	472.686	-	GGT5: Shallow Deletion
TCGA-V1-A8MK-01	0.646074	337.995	-	GGT5: Diploid
TCGA-V1-A8ML-01	0.700911	753.913	-	GGT5: Diploid
TCGA-V1-A8MM-01	0.683159	1061.33	-	GGT5: Diploid
TCGA-V1-A8MU-01	0.654421	1002.85	-	GGT5: Diploid
TCGA-V1-A8WL-01	0.739556	809.495	-	GGT5: Diploid
TCGA-V1-A8WN-01	0.698036	299.042	-	GGT5: Deep Deletion
TCGA-V1-A8WS-01	0.749811	330.151	-	GGT5: Diploid
TCGA-V1-A8WV-01	0.675787	1081.81	-	GGT5: Diploid
TCGA-V1-A8WW-01	0.748361	496.13	-	GGT5: Shallow Deletion
TCGA-V1-A8X3-01	0.684704	660.439	-	GGT5: Shallow Deletion
TCGA-V1-A9O5-01	0.640389	565.572	-	GGT5: Diploid
TCGA-V1-A9O5-06	0.584321	526.516	-	Not Profiled
TCGA-V1-A9O7-01	0.579756	827.455	-	GGT5: Shallow Deletion
TCGA-V1-A9O9-01	0.713075	1069.11	-	GGT5: Diploid
TCGA-V1-A9OA-01	0.697236	436.464	-	GGT5: Diploid
TCGA-V1-A9OF-01	0.766113	272.746	-	GGT5: Diploid
TCGA-V1-A9OH-01	0.596072	619.625	-	GGT5: Diploid
TCGA-V1-A9OL-01	0.653936	586.745	-	GGT5: Shallow Deletion
TCGA-V1-A9OQ-01	0.670603	586.799	-	GGT5: Diploid
TCGA-V1-A9OT-01	0.696748	775.931	-	GGT5: Diploid
TCGA-V1-A9OX-01	0.699474	729.594	-	GGT5: Diploid
TCGA-V1-A9OY-01	0.63591	1286.65	-	GGT5: Diploid
TCGA-V1-A9Z7-01	0.565118	1106.91	-	GGT5: Diploid
TCGA-V1-A9Z8-01	0.593654	1428.34	-	GGT5: Diploid
TCGA-V1-A9Z9-01	0.645884	869.901	-	GGT5: Diploid
TCGA-V1-A9ZG-01	0.548495	1649.67	-	GGT5: Diploid
TCGA-V1-A9ZI-01	0.697669	1244.37	-	GGT5: Diploid
TCGA-V1-A9ZK-01	0.611158	441.364	-	GGT5: Diploid
TCGA-V1-A9ZR-01	0.653673	1072.76	-	GGT5: Diploid
TCGA-VN-A88I-01	0.606608	2275.29	-	GGT5: Diploid
TCGA-VN-A88K-01	0.689297	954.113	-	GGT5: Shallow Deletion
TCGA-VN-A88L-01	0.717206	999.622	-	GGT5: Diploid
TCGA-VN-A88M-01	0.706622	786.34	-	GGT5: Diploid
TCGA-VN-A88N-01	0.688103	360.141	-	GGT5: Diploid
TCGA-VN-A88O-01	0.74264	389.93	-	GGT5: Diploid
TCGA-VN-A88P-01	0.682194	1051.86	-	GGT5: Diploid
TCGA-VN-A88Q-01	0.733012	365.158	-	GGT5: Diploid
TCGA-VN-A88R-01	0.654769	954.029	-	GGT5: Diploid
TCGA-VN-A943-01	0.749271	93.991	-	GGT5: Diploid
TCGA-VP-A872-01	0.663565	1318.43	-	GGT5: Shallow Deletion
TCGA-VP-A875-01	0.789609	211.314	-	GGT5: Diploid
TCGA-VP-A876-01	0.778784	257.405	-	GGT5: Gain
TCGA-VP-A878-01	0.711577	862.553	-	GGT5: Diploid
TCGA-VP-A879-01	0.692193	337.951	-	GGT5: Diploid
TCGA-VP-A87B-01	0.788154	435.123	-	GGT5: Diploid
TCGA-VP-A87C-01	0.601272	1034.2	-	GGT5: Diploid
TCGA-VP-A87D-01	0.73853	414.767	-	GGT5: Diploid
TCGA-VP-A87E-01	0.65328	799.798	-	GGT5: Diploid
TCGA-VP-A87H-01	0.713441	554.562	-	GGT5: Diploid
TCGA-VP-A87J-01	0.716763	290.045	-	GGT5: Shallow Deletion
TCGA-VP-A87K-01	0.746542	294.31	-	GGT5: Shallow Deletion
TCGA-VP-AA1N-01	0.674346	1121.34	-	GGT5: Diploid
TCGA-WW-A8ZI-01	0.800555	459.224	-	GGT5: Diploid
TCGA-X4-A8KQ-01	0.717317	1197.23	-	GGT5: Diploid
TCGA-X4-A8KS-01	0.679516	699.752	-	GGT5: Diploid
TCGA-XA-A8JR-01	0.619625	519.544	-	GGT5: Diploid
TCGA-XJ-A83F-01	0.682353	796.408	-	GGT5: Diploid
TCGA-XJ-A83G-01	0.76542	361.617	-	GGT5: Diploid
TCGA-XJ-A83H-01	0.730679	301.887	-	GGT5: Diploid
TCGA-XJ-A9DI-01	0.690899	1314.43	-	GGT5: Diploid
TCGA-XJ-A9DK-01	0.742955	480.897	-	GGT5: Diploid
TCGA-XJ-A9DQ-01	0.706075	1054.06	-	GGT5: Amplification
TCGA-XJ-A9DX-01	0.727653	475.418	-	GGT5: Shallow Deletion
TCGA-XK-AAIR-01	0.643894	643.831	-	GGT5: Diploid
TCGA-XK-AAIV-01	0.568757	915.836	-	GGT5: Shallow Deletion
TCGA-XK-AAIW-01	0.756392	196.744	-	GGT5: Diploid
TCGA-XK-AAJ3-01	0.6981	465.933	-	GGT5: Diploid
TCGA-XK-AAJA-01	0.738718	410.468	-	GGT5: Shallow Deletion
TCGA-XK-AAJP-01	0.735651	406.292	-	GGT5: Diploid
TCGA-XK-AAJR-01	0.591882	537.661	-	GGT5: Diploid
TCGA-XK-AAJT-01	0.696601	779.124	-	GGT5: Diploid
TCGA-XK-AAJU-01	0.663887	309.229	-	GGT5: Diploid
TCGA-XK-AAK1-01	0.694265	811.621	-	GGT5: Diploid
TCGA-XQ-A8TA-01	0.763258	123.639	-	GGT5: Shallow Deletion
TCGA-XQ-A8TB-01	0.657747	779.567	-	GGT5: Diploid
TCGA-Y6-A8TL-01	0.671058	481.062	-	GGT5: Diploid
TCGA-Y6-A9XI-01	0.739453	331.865	-	GGT5: Diploid
TCGA-YJ-A8SW-01	0.778254	273.022	-	GGT5: Gain
TCGA-YL-A8HJ-01	0.608295	1403.18	-	GGT5: Diploid
TCGA-YL-A8HK-01	0.572682	820.684	-	GGT5: Diploid
TCGA-YL-A8HL-01	0.648171	321.459	-	GGT5: Diploid
TCGA-YL-A8HM-01	0.719039	351.015	-	GGT5: Shallow Deletion
TCGA-YL-A8HO-01	0.699826	1162.71	-	GGT5: Diploid
TCGA-YL-A8S8-01	0.719085	577.878	-	GGT5: Diploid
TCGA-YL-A8S9-01	0.772591	197.295	-	GGT5: Diploid
TCGA-YL-A8SA-01	0.743043	214.847	-	GGT5: Diploid
TCGA-YL-A8SB-01	0.704589	988.835	-	GGT5: Shallow Deletion
TCGA-YL-A8SC-01	0.706288	481.599	-	GGT5: Diploid
TCGA-YL-A8SF-01	0.690242	1360.63	-	GGT5: Diploid
TCGA-YL-A8SH-01	0.70692	690.275	-	GGT5: Diploid
TCGA-YL-A8SI-01	0.598256	522.518	-	GGT5: Diploid
TCGA-YL-A8SJ-01	0.667445	799.116	-	GGT5: Diploid
TCGA-YL-A8SK-01	0.673628	591.854	-	GGT5: Diploid
TCGA-YL-A8SL-01	0.7189	232.015	-	GGT5: Diploid
TCGA-YL-A8SO-01	0.657343	771.733	-	GGT5: Diploid
TCGA-YL-A8SP-01	0.758113	431.231	-	GGT5: Shallow Deletion
TCGA-YL-A8SQ-01	0.725363	885.165	-	GGT5: Shallow Deletion
TCGA-YL-A8SR-01	0.671136	1062.81	-	GGT5: Diploid
TCGA-YL-A9WH-01	0.767972	326.937	-	GGT5: Shallow Deletion
TCGA-YL-A9WI-01	0.709142	317.265	-	GGT5: Diploid
TCGA-YL-A9WJ-01	0.616053	817.697	-	GGT5: Diploid
TCGA-YL-A9WK-01	0.689775	2057.64	-	GGT5: Shallow Deletion
TCGA-YL-A9WL-01	0.709952	313.149	-	GGT5: Shallow Deletion
TCGA-YL-A9WX-01	0.678195	600.572	-	GGT5: Diploid
TCGA-YL-A9WY-01	0.667374	1178.13	-	GGT5: Diploid
TCGA-ZG-A8QW-01	0.677071	603.662	-	GGT5: Shallow Deletion
TCGA-ZG-A8QX-01	0.616505	411.22	-	GGT5: Diploid
TCGA-ZG-A8QY-01	0.674774	682.043	-	GGT5: Diploid
TCGA-ZG-A8QZ-01	0.627206	932.039	-	GGT5: Diploid
TCGA-ZG-A9KY-01	0.718186	405.882	-	GGT5: Diploid
TCGA-ZG-A9L0-01	0.673521	1406.99	-	GGT5: Gain
TCGA-ZG-A9L1-01	0.683662	867.156	-	GGT5: Diploid
TCGA-ZG-A9L2-01	0.579548	2089.43	-	GGT5: Diploid
TCGA-ZG-A9L4-01	0.518529	2153.53	-	GGT5: Diploid
TCGA-ZG-A9L5-01	0.765119	437.664	-	GGT5: Diploid
TCGA-ZG-A9L6-01	0.635996	1270.63	-	GGT5: Diploid
TCGA-ZG-A9L9-01	0.676849	1247.99	-	GGT5: Shallow Deletion
TCGA-ZG-A9LB-01	0.600803	853.076	-	GGT5: Diploid
TCGA-ZG-A9LM-01	0.721391	777.313	-	GGT5: Shallow Deletion
TCGA-ZG-A9LN-01	0.607074	1149.53	-	GGT5: Diploid
TCGA-ZG-A9LS-01	0.657593	1369.53	-	GGT5: Diploid
TCGA-ZG-A9LU-01	0.628095	545.326	-	GGT5: Shallow Deletion
TCGA-ZG-A9LY-01	0.617779	906.012	-	GGT5: Deep Deletion
TCGA-ZG-A9LZ-01	0.709162	349.106	-	GGT5: Shallow Deletion
TCGA-ZG-A9M4-01	0.655476	445.109	-	GGT5: Gain
TCGA-ZG-A9MC-01	0.570212	1227.23	-	GGT5: Shallow Deletion
TCGA-ZG-A9N3-01	0.662859	228.058	-	GGT5: Shallow Deletion
TCGA-ZG-A9ND-01	0.721848	442.677	-	GGT5: Diploid
TCGA-ZG-A9NI-01	0.643702	1717.15	-	GGT5: Diploid

## Sheet: GGT6
Sample Id	GGT6: Methylation (HM450)	GGT6: mRNA expression (RNA Seq V2 RSEM) (log2(value + 1))	Mutations	Copy Number Alterations
TCGA-2A-A8VL-01	0.576422	101.442	-	GGT6: Diploid
TCGA-2A-A8VO-01	0.800331	15.2863	-	GGT6: Diploid
TCGA-2A-A8VT-01	0.582459	70.2206	-	GGT6: Shallow Deletion
TCGA-2A-A8VV-01	0.744294	104.954	-	GGT6: Diploid
TCGA-2A-A8VX-01	0.83568	29.2228	-	GGT6: Diploid
TCGA-2A-A8W1-01	0.763797	25.0266	-	GGT6: Deep Deletion
TCGA-2A-A8W3-01	0.51641	171.335	-	GGT6: Diploid
TCGA-2A-AAYF-01	0.675831	136.248	-	GGT6: Diploid
TCGA-2A-AAYO-01	0.76322	27.7923	-	GGT6: Diploid
TCGA-2A-AAYU-01	0.651342	41.0495	-	GGT6: Diploid
TCGA-4L-AA1F-01	0.780135	29.0169	-	GGT6: Shallow Deletion
TCGA-CH-5737-01	0.758275	55.002	-	GGT6: Diploid
TCGA-CH-5738-01	0.583118	197.46	-	GGT6: Diploid
TCGA-CH-5739-01	0.771133	36.566	-	GGT6: Diploid
TCGA-CH-5740-01	0.641484	69.9923	-	GGT6: Diploid
TCGA-CH-5741-01	0.658295	83.6544	-	GGT6: Diploid
TCGA-CH-5743-01	0.355771	635.485	-	GGT6: Diploid
TCGA-CH-5744-01	0.588479	147.249	-	GGT6: Diploid
TCGA-CH-5745-01	0.625331	111.243	-	Not Profiled
TCGA-CH-5746-01	0.466919	376.467	-	GGT6: Diploid
TCGA-CH-5748-01	0.622641	57.548	-	GGT6: Diploid
TCGA-CH-5750-01	0.669187	45.6584	-	GGT6: Diploid
TCGA-CH-5751-01	0.806107	1.0384	-	GGT6: Shallow Deletion
TCGA-CH-5752-01	0.852954	5.4803	-	GGT6: Diploid
TCGA-CH-5753-01	0.701957	41.5035	-	GGT6: Diploid
TCGA-CH-5754-01	0.672869	76.8812	-	GGT6: Shallow Deletion
TCGA-CH-5761-01	0.683665	31.8984	-	GGT6: Shallow Deletion
TCGA-CH-5762-01	0.491927	221.408	-	GGT6: Deep Deletion
TCGA-CH-5763-01	0.392309	375.446	-	GGT6: Diploid
TCGA-CH-5764-01	0.568441	167.114	-	GGT6: Shallow Deletion
TCGA-CH-5765-01	0.680183	68.5794	-	GGT6: Diploid
TCGA-CH-5766-01	0.316458	1824.65	-	GGT6: Diploid
TCGA-CH-5767-01	0.78811	21.7391	-	GGT6: Diploid
TCGA-CH-5768-01	0.651339	114.259	-	GGT6: Diploid
TCGA-CH-5769-01	0.676153	243.86	-	GGT6: Diploid
TCGA-CH-5771-01	0.476038	345.067	-	GGT6: Diploid
TCGA-CH-5772-01	0.676985	141.502	-	GGT6: Diploid
TCGA-CH-5788-01	0.745156	15.873	-	GGT6: Diploid
TCGA-CH-5789-01	0.512906	112.197	-	GGT6: Diploid
TCGA-CH-5790-01	0.669915	59.8398	-	GGT6: Shallow Deletion
TCGA-CH-5791-01	0.655176	98.5895	-	GGT6: Diploid
TCGA-CH-5792-01	0.552757	200.333	-	GGT6: Diploid
TCGA-CH-5794-01	0.558823	119.283	-	GGT6: Diploid
TCGA-EJ-5494-01	0.77104	45.1548	-	GGT6: Diploid
TCGA-EJ-5495-01	0.606894	95.6317	-	GGT6: Diploid
TCGA-EJ-5496-01	0.580138	121.169	-	GGT6: Diploid
TCGA-EJ-5497-01	0.551471	269.414	-	GGT6: Diploid
TCGA-EJ-5498-01	0.497996	269.025	-	GGT6: Diploid
TCGA-EJ-5499-01	0.516556	206.578	-	GGT6: Diploid
TCGA-EJ-5501-01	0.502856	127.758	-	GGT6: Diploid
TCGA-EJ-5502-01	0.596585	218.952	-	GGT6: Diploid
TCGA-EJ-5503-01	0.390359	540.618	-	GGT6: Diploid
TCGA-EJ-5504-01	0.697986	37.1769	-	GGT6: Diploid
TCGA-EJ-5505-01	0.585903	57.8571	-	GGT6: Diploid
TCGA-EJ-5506-01	0.352168	481.41	-	GGT6: Diploid
TCGA-EJ-5507-01	0.620167	83.0203	-	GGT6: Shallow Deletion
TCGA-EJ-5508-01	0.576415	193.499	-	GGT6: Diploid
TCGA-EJ-5509-01	0.624691	102.416	-	GGT6: Diploid
TCGA-EJ-5510-01	0.483707	344.465	-	GGT6: Diploid
TCGA-EJ-5511-01	0.715847	66.6116	-	GGT6: Diploid
TCGA-EJ-5512-01	0.433087	337.111	-	GGT6: Diploid
TCGA-EJ-5514-01	0.597841	53.0068	-	GGT6: Shallow Deletion
TCGA-EJ-5515-01	0.431807	131.893	-	GGT6: Diploid
TCGA-EJ-5516-01	0.551603	121.367	-	GGT6: Diploid
TCGA-EJ-5517-01	0.585401	264.798	-	GGT6: Diploid
TCGA-EJ-5518-01	0.616092	61.7326	-	GGT6: Diploid
TCGA-EJ-5519-01	0.651808	66.1157	-	GGT6: Shallow Deletion
TCGA-EJ-5521-01	0.540583	165.603	-	GGT6: Diploid
TCGA-EJ-5522-01	0.562543	156.92	-	GGT6: Diploid
TCGA-EJ-5524-01	0.666145	72.6736	-	GGT6: Diploid
TCGA-EJ-5525-01	0.719718	10.6717	-	GGT6: Diploid
TCGA-EJ-5526-01	0.518329	279.849	-	GGT6: Shallow Deletion
TCGA-EJ-5527-01	0.561249	142.557	-	GGT6: Gain
TCGA-EJ-5530-01	0.761928	52.5308	-	GGT6: Diploid
TCGA-EJ-5531-01	0.488887	259.01	-	GGT6: Diploid
TCGA-EJ-5532-01	0.502741	308.414	-	GGT6: Diploid
TCGA-EJ-5542-01	0.581149	144.867	-	GGT6: Diploid
TCGA-EJ-7115-01	0.605158	200.196	-	GGT6: Diploid
TCGA-EJ-7123-01	0.719931	36.5512	-	GGT6: Diploid
TCGA-EJ-7125-01	0.818449	1.2419	-	GGT6: Diploid
TCGA-EJ-7218-01	0.64489	36.0476	-	GGT6: Diploid
TCGA-EJ-7312-01	0.642675	441.152	-	GGT6: Diploid
TCGA-EJ-7314-01	0.585849	79.7997	-	GGT6: Diploid
TCGA-EJ-7315-01	0.790926	31.5029	-	GGT6: Shallow Deletion
TCGA-EJ-7317-01	0.668575	50.2686	-	GGT6: Diploid
TCGA-EJ-7318-01	0.681239	100.4	-	GGT6: Diploid
TCGA-EJ-7321-01	0.58054	124.205	-	GGT6: Diploid
TCGA-EJ-7325-01	0.674072	128.285	-	GGT6: Diploid
TCGA-EJ-7327-01	0.640988	110.2	-	GGT6: Diploid
TCGA-EJ-7328-01	0.502146	387.201	-	GGT6: Diploid
TCGA-EJ-7330-01	0.512783	464.962	-	GGT6: Diploid
TCGA-EJ-7331-01	0.672963	67.4521	-	GGT6: Diploid
TCGA-EJ-7781-01	0.570125	242.236	-	GGT6: Deep Deletion
TCGA-EJ-7782-01	0.700013	54.5994	-	GGT6: Diploid
TCGA-EJ-7783-01	0.527447	374.456	-	GGT6: Diploid
TCGA-EJ-7784-01	0.748112	58.7871	-	GGT6: Diploid
TCGA-EJ-7785-01	0.616104	211.213	-	GGT6: Diploid
TCGA-EJ-7786-01	0.695851	60.8324	-	GGT6: Diploid
TCGA-EJ-7788-01	0.777314	21.7847	-	GGT6: Diploid
TCGA-EJ-7789-01	0.846896	28.4409	-	GGT6: Diploid
TCGA-EJ-7791-01	0.525868	158.175	-	GGT6: Diploid
TCGA-EJ-7792-01	0.666245	275.106	-	GGT6: Diploid
TCGA-EJ-7793-01	0.478294	129.338	-	GGT6: Diploid
TCGA-EJ-7794-01	0.565859	208.565	-	GGT6: Diploid
TCGA-EJ-7797-01	0.420286	209.016	-	GGT6: Shallow Deletion
TCGA-EJ-8468-01	0.746734	46.8204	-	GGT6: Diploid
TCGA-EJ-8469-01	0.667943	140.73	-	GGT6: Diploid
TCGA-EJ-8470-01	0.550115	283.45	-	GGT6: Diploid
TCGA-EJ-8472-01	0.666124	118.923	-	GGT6: Diploid
TCGA-EJ-8474-01	0.714773	73.5422	-	GGT6: Diploid
TCGA-EJ-A46B-01	0.48246	198.329	-	GGT6: Diploid
TCGA-EJ-A46D-01	0.469616	518.065	-	GGT6: Diploid
TCGA-EJ-A46E-01	0.334592	738.19	-	GGT6: Diploid
TCGA-EJ-A46F-01	0.815213	36.6545	-	GGT6: Shallow Deletion
TCGA-EJ-A46G-01	0.806489	17.3913	-	GGT6: Gain
TCGA-EJ-A46H-01	0.384823	962.857	-	GGT6: Diploid
TCGA-EJ-A46I-01	0.466253	413.457	-	GGT6: Diploid
TCGA-EJ-A65B-01	0.481429	369.209	-	GGT6: Diploid
TCGA-EJ-A65D-01	0.746716	288.094	-	GGT6: Diploid
TCGA-EJ-A65E-01	0.550974	201.059	-	GGT6: Diploid
TCGA-EJ-A65F-01	0.831319	42.6849	-	GGT6: Diploid
TCGA-EJ-A65G-01	0.758556	13.8969	-	GGT6: Diploid
TCGA-EJ-A65J-01	0.657812	172.712	-	GGT6: Deep Deletion
TCGA-EJ-A65M-01	0.596408	181.951	-	GGT6: Diploid
TCGA-EJ-A6RA-01	0.373676	395.477	-	GGT6: Diploid
TCGA-EJ-A6RC-01	0.705528	115.607	-	GGT6: Diploid
TCGA-EJ-A7NF-01	0.693881	70.8394	-	GGT6: Diploid
TCGA-EJ-A7NG-01	0.427167	384.592	-	GGT6: Diploid
TCGA-EJ-A7NH-01	0.442441	133.979	-	GGT6: Shallow Deletion
TCGA-EJ-A7NJ-01	0.398586	486.597	-	GGT6: Diploid
TCGA-EJ-A7NK-01	0.413851	552.914	-	GGT6: Diploid
TCGA-EJ-A7NM-01	0.681354	49.4019	-	GGT6: Diploid
TCGA-EJ-A7NN-01	0.472729	228.798	-	Not Profiled
TCGA-EJ-A8FN-01	0.753757	41.2115	-	GGT6: Diploid
TCGA-EJ-A8FO-01	0.442149	124.033	-	GGT6: Diploid
TCGA-EJ-A8FP-01	0.384003	298.562	-	GGT6: Diploid
TCGA-EJ-A8FS-01	0.67377	52.9532	-	GGT6: Diploid
TCGA-EJ-A8FU-01	0.459134	270.096	-	GGT6: Diploid
TCGA-EJ-AB20-01	0.309833	469.781	-	GGT6: Diploid
TCGA-EJ-AB27-01	0.470875	181.357	-	GGT6: Diploid
TCGA-FC-7708-01	0.532417	215.247	-	GGT6: Diploid
TCGA-FC-7961-01	0.641533	41.0326	-	GGT6: Diploid
TCGA-FC-A4JI-01	0.477302	267.895	-	GGT6: Shallow Deletion
TCGA-FC-A5OB-01	0.690516	9.887	-	GGT6: Diploid
TCGA-FC-A66V-01	0.301034	618.858	-	GGT6: Diploid
TCGA-FC-A6HD-01	0.715829	45.4037	-	GGT6: Diploid
TCGA-FC-A8O0-01	0.367813	442.363	-	GGT6: Diploid
TCGA-G9-6329-01	0.509495	399.921	-	GGT6: Diploid
TCGA-G9-6332-01	0.727167	85.1624	-	GGT6: Diploid
TCGA-G9-6333-01	0.594296	94.9343	-	GGT6: Diploid
TCGA-G9-6336-01	0.480476	371.822	-	GGT6: Diploid
TCGA-G9-6338-01	0.758062	50.1066	-	GGT6: Diploid
TCGA-G9-6339-01	0.586377	191.643	-	GGT6: Diploid
TCGA-G9-6342-01	0.560325	142.416	-	GGT6: Shallow Deletion
TCGA-G9-6343-01	0.749805	61.41	-	GGT6: Diploid
TCGA-G9-6347-01	0.748171	29.5237	-	GGT6: Diploid
TCGA-G9-6348-01	0.539038	229.907	-	GGT6: Diploid
TCGA-G9-6351-01	0.545433	136.675	-	GGT6: Diploid
TCGA-G9-6353-01	0.522739	296.598	-	GGT6: Diploid
TCGA-G9-6354-01	0.678558	96.132	-	GGT6: Diploid
TCGA-G9-6356-01	0.568184	315.188	-	GGT6: Diploid
TCGA-G9-6361-01	0.731352	208.229	-	GGT6: Diploid
TCGA-G9-6362-01	0.828159	1.9624	-	GGT6: Diploid
TCGA-G9-6363-01	0.60798	244.604	-	GGT6: Diploid
TCGA-G9-6364-01	0.692261	81.0811	-	GGT6: Diploid
TCGA-G9-6365-01	0.562126	506.044	-	GGT6: Diploid
TCGA-G9-6366-01	0.465657	441.563	-	GGT6: Diploid
TCGA-G9-6367-01	0.443006	404.362	-	GGT6: Diploid
TCGA-G9-6369-01	0.849068	5.2368	-	GGT6: Diploid
TCGA-G9-6370-01	0.434726	685.997	-	GGT6: Diploid
TCGA-G9-6371-01	0.707532	34.912	-	GGT6: Diploid
TCGA-G9-6373-01	0.768139	70.9036	-	GGT6: Shallow Deletion
TCGA-G9-6377-01	0.702264	79.0855	-	GGT6: Shallow Deletion
TCGA-G9-6378-01	0.455058	637.819	-	GGT6: Diploid
TCGA-G9-6379-01	0.597445	523.861	-	GGT6: Diploid
TCGA-G9-6384-01	0.600262	137.271	-	GGT6: Diploid
TCGA-G9-6385-01	0.481586	246.285	-	GGT6: Diploid
TCGA-G9-6494-01	0.590523	112.433	-	GGT6: Shallow Deletion
TCGA-G9-6496-01	0.709293	82.6149	-	GGT6: Diploid
TCGA-G9-6498-01	0.803453	124.118	-	GGT6: Diploid
TCGA-G9-6499-01	0.571473	130.395	-	GGT6: Shallow Deletion
TCGA-G9-7509-01	0.596636	127.088	-	GGT6: Shallow Deletion
TCGA-G9-7510-01	0.548642	177.785	-	GGT6: Shallow Deletion
TCGA-G9-7519-01	0.683926	97.5646	-	GGT6: Diploid
TCGA-G9-7521-01	0.664443	20.5423	-	GGT6: Shallow Deletion
TCGA-G9-7522-01	0.500356	100.514	-	GGT6: Diploid
TCGA-G9-7523-01	0.790918	0.7166	-	GGT6: Diploid
TCGA-G9-7525-01	0.688212	71.6137	-	GGT6: Diploid
TCGA-G9-A9S0-01	0.44794	68.8525	-	GGT6: Diploid
TCGA-G9-A9S4-01	0.613178	105.827	-	Not Profiled
TCGA-G9-A9S7-01	0.455025	110.294	-	GGT6: Shallow Deletion
TCGA-H9-7775-01	0.792964	24.5419	-	GGT6: Diploid
TCGA-H9-A6BX-01	0.40839	337.602	-	GGT6: Diploid
TCGA-H9-A6BY-01	0.712728	66.1313	-	GGT6: Diploid
TCGA-HC-7075-01	0.836168	4.0262	-	GGT6: Diploid
TCGA-HC-7077-01	0.751959	79.7703	-	GGT6: Diploid
TCGA-HC-7078-01	0.710015	107.659	-	GGT6: Shallow Deletion
TCGA-HC-7079-01	0.623326	310.995	-	GGT6: Diploid
TCGA-HC-7080-01	0.821759	4.0337	-	GGT6: Diploid
TCGA-HC-7081-01	0.77942	37.6424	-	GGT6: Diploid
TCGA-HC-7209-01	0.583212	101.82	-	GGT6: Diploid
TCGA-HC-7210-01	0.664849	83.3258	-	GGT6: Diploid
TCGA-HC-7211-01	0.616661	54.2613	-	GGT6: Diploid
TCGA-HC-7212-01	0.800464	13.3542	-	GGT6: Diploid
TCGA-HC-7213-01	0.684353	129.274	-	GGT6: Shallow Deletion
TCGA-HC-7230-01	0.78355	39.482	-	GGT6: Shallow Deletion
TCGA-HC-7231-01	0.633701	261.767	-	GGT6: Diploid
TCGA-HC-7232-01	0.65192	53.8442	-	GGT6: Diploid
TCGA-HC-7233-01	0.753001	63.1004	-	GGT6: Diploid
TCGA-HC-7736-01	0.625123	113.624	-	GGT6: Diploid
TCGA-HC-7737-01	0.605061	174.865	-	GGT6: Diploid
TCGA-HC-7738-01	0.664059	71.6314	-	GGT6: Diploid
TCGA-HC-7740-01	0.373321	669.341	-	GGT6: Diploid
TCGA-HC-7742-01	0.585298	89.3058	-	GGT6: Shallow Deletion
TCGA-HC-7744-01	0.689024	69.2578	-	GGT6: Shallow Deletion
TCGA-HC-7745-01	0.55036	331.337	-	GGT6: Diploid
TCGA-HC-7747-01	0.4615	237.19	-	GGT6: Deep Deletion
TCGA-HC-7748-01	0.595612	103.154	-	GGT6: Shallow Deletion
TCGA-HC-7749-01	0.619759	133.103	-	GGT6: Diploid
TCGA-HC-7750-01	0.649848	136.95	-	GGT6: Diploid
TCGA-HC-7752-01	0.722297	102.298	-	GGT6: Diploid
TCGA-HC-7817-01	0.387124	365.73	-	GGT6: Diploid
TCGA-HC-7818-01	0.622724	172.937	-	GGT6: Diploid
TCGA-HC-7819-01	0.745063	35.1816	-	GGT6: Diploid
TCGA-HC-7820-01	0.575217	170.589	-	GGT6: Diploid
TCGA-HC-7821-01	0.842646	0.7026	-	GGT6: Diploid
TCGA-HC-8213-01	0.751579	106.984	-	GGT6: Diploid
TCGA-HC-8216-01	0.521515	262.694	-	GGT6: Diploid
TCGA-HC-8256-01	0.588387	67.3334	-	GGT6: Diploid
TCGA-HC-8257-01	0.634028	91.0373	-	GGT6: Diploid
TCGA-HC-8258-01	0.415885	468.339	-	GGT6: Diploid
TCGA-HC-8259-01	0.629692	280.326	-	GGT6: Diploid
TCGA-HC-8260-01	0.403812	289.358	-	GGT6: Diploid
TCGA-HC-8261-01	0.614535	129.521	-	GGT6: Diploid
TCGA-HC-8262-01	0.565102	237.43	-	GGT6: Diploid
TCGA-HC-8264-01	0.807348	15.957	-	GGT6: Diploid
TCGA-HC-8265-01	0.537211	118.728	-	GGT6: Diploid
TCGA-HC-8266-01	0.426826	262.745	-	GGT6: Shallow Deletion
TCGA-HC-A48F-01	0.828681	5.3942	-	GGT6: Shallow Deletion
TCGA-HC-A4ZV-01	0.737148	64.4491	-	GGT6: Shallow Deletion
TCGA-HC-A631-01	0.654755	28.1354	-	GGT6: Shallow Deletion
TCGA-HC-A632-01	0.785874	11.9619	-	GGT6: Shallow Deletion
TCGA-HC-A6AL-01	0.746506	22.4552	-	GGT6: Diploid
TCGA-HC-A6AN-01	0.74077	61.0302	-	GGT6: Diploid
TCGA-HC-A6AO-01	0.727593	80.9904	-	GGT6: Diploid
TCGA-HC-A6AP-01	0.613995	223.988	-	GGT6: Diploid
TCGA-HC-A6AQ-01	0.591013	280.503	-	GGT6: Diploid
TCGA-HC-A6AS-01	0.565838	305.439	-	GGT6: Diploid
TCGA-HC-A6HX-01	0.419155	883.584	-	GGT6: Diploid
TCGA-HC-A6HY-01	0.615203	95.4254	-	GGT6: Shallow Deletion
TCGA-HC-A76W-01	0.573468	194.087	-	GGT6: Deep Deletion
TCGA-HC-A76X-01	0.780457	20.0359	-	GGT6: Diploid
TCGA-HC-A8CY-01	0.675366	66.9123	-	GGT6: Diploid
TCGA-HC-A8D0-01	0.440354	279.953	-	GGT6: Shallow Deletion
TCGA-HC-A8D1-01	0.472173	223.553	-	GGT6: Diploid
TCGA-HC-A9TE-01	0.634185	71.6049	-	GGT6: Shallow Deletion
TCGA-HC-A9TH-01	0.618399	80.9827	-	GGT6: Diploid
TCGA-HI-7168-01	0.691565	72.6125	-	GGT6: Shallow Deletion
TCGA-HI-7169-01	0.718779	85.6134	-	GGT6: Diploid
TCGA-HI-7170-01	0.649616	400.045	-	GGT6: Diploid
TCGA-HI-7171-01	0.808386	42.0284	-	GGT6: Diploid
TCGA-J4-8198-01	0.656438	132.656	-	GGT6: Diploid
TCGA-J4-8200-01	0.490346	517.039	-	GGT6: Diploid
TCGA-J4-A67K-01	0.582277	173.173	-	GGT6: Diploid
TCGA-J4-A67L-01	0.624549	157.238	-	GGT6: Shallow Deletion
TCGA-J4-A67M-01	0.536952	461.64	-	GGT6: Diploid
TCGA-J4-A67N-01	0.716758	83.5979	-	GGT6: Diploid
TCGA-J4-A67O-01	0.645422	160.093	-	GGT6: Diploid
TCGA-J4-A67Q-01	0.666909	222.812	-	GGT6: Diploid
TCGA-J4-A67R-01	0.513212	480.408	-	GGT6: Diploid
TCGA-J4-A67S-01	0.628783	125.186	-	GGT6: Diploid
TCGA-J4-A67T-01	0.621534	57.4122	-	GGT6: Diploid
TCGA-J4-A6G1-01	0.550447	327.517	-	GGT6: Diploid
TCGA-J4-A6G3-01	0.525835	328.281	-	GGT6: Diploid
TCGA-J4-A6M7-01	0.835291	10.1826	-	GGT6: Diploid
TCGA-J4-A83I-01	0.701637	17.26	-	GGT6: Diploid
TCGA-J4-A83J-01	0.698297	80.8729	-	GGT6: Diploid
TCGA-J4-A83K-01	0.637657	91.8376	-	GGT6: Diploid
TCGA-J4-A83L-01	0.634347	131.835	-	GGT6: Diploid
TCGA-J4-A83M-01	0.590151	110.092	-	GGT6: Diploid
TCGA-J4-A83N-01	0.656266	85.4146	-	GGT6: Diploid
TCGA-J4-AATV-01	0.462511	229.404	-	GGT6: Diploid
TCGA-J4-AATZ-01	0.541039	74.3343	-	GGT6: Diploid
TCGA-J4-AAU2-01	0.707719	8.8396	-	GGT6: Diploid
TCGA-J9-A52B-01	0.630539	89.4791	-	GGT6: Shallow Deletion
TCGA-J9-A52C-01	0.485585	266.841	-	GGT6: Diploid
TCGA-J9-A52D-01	0.823979	8.7356	-	Not Profiled
TCGA-J9-A52E-01	0.6032	252.494	-	GGT6: Shallow Deletion
TCGA-J9-A8CK-01	0.617786	128.129	-	GGT6: Diploid
TCGA-J9-A8CL-01	0.788198	27.4664	-	GGT6: Diploid
TCGA-J9-A8CM-01	0.608846	48.8746	-	GGT6: Diploid
TCGA-J9-A8CN-01	0.706633	127.933	-	GGT6: Diploid
TCGA-J9-A8CP-01	0.651832	32.5771	-	GGT6: Diploid
TCGA-KC-A4BL-01	0.439106	534.043	-	GGT6: Diploid
TCGA-KC-A4BN-01	0.612152	104.589	-	GGT6: Diploid
TCGA-KC-A4BR-01	0.631635	115.97	-	GGT6: Diploid
TCGA-KC-A4BV-01	0.57523	293.408	-	GGT6: Diploid
TCGA-KC-A7F3-01	0.523655	148.578	-	GGT6: Diploid
TCGA-KC-A7F5-01	0.748789	3.9964	-	Not Profiled
TCGA-KC-A7F6-01	0.568901	328.786	-	GGT6: Diploid
TCGA-KC-A7FA-01	0.748286	17.3182	-	GGT6: Shallow Deletion
TCGA-KC-A7FD-01	0.70502	17.8436	-	GGT6: Diploid
TCGA-KC-A7FE-01	0.498387	225.901	-	GGT6: Diploid
TCGA-KK-A59V-01	0.774096	82.7291	-	GGT6: Diploid
TCGA-KK-A59X-01	0.768711	50.3445	-	GGT6: Diploid
TCGA-KK-A59Y-01	0.723706	125.91	-	GGT6: Diploid
TCGA-KK-A59Z-01	0.604094	608.343	-	GGT6: Shallow Deletion
TCGA-KK-A5A1-01	0.774375	4.4577	-	Not Profiled
TCGA-KK-A6DY-01	0.501406	222.605	-	GGT6: Shallow Deletion
TCGA-KK-A6E0-01	0.711613	46.8191	-	GGT6: Diploid
TCGA-KK-A6E1-01	0.671169	99.5025	-	GGT6: Shallow Deletion
TCGA-KK-A6E2-01	0.849007	7.597	-	GGT6: Deep Deletion
TCGA-KK-A6E3-01	0.509973	876.082	-	GGT6: Diploid
TCGA-KK-A6E4-01	0.71784	110.67	-	GGT6: Shallow Deletion
TCGA-KK-A6E5-01	0.632121	149.457	-	GGT6: Diploid
TCGA-KK-A6E6-01	0.702844	116.614	-	GGT6: Shallow Deletion
TCGA-KK-A6E7-01	0.764056	20.4872	-	GGT6: Diploid
TCGA-KK-A6E8-01	0.755583	8.0483	-	GGT6: Diploid
TCGA-KK-A7AP-01	0.704089	22.0929	-	GGT6: Shallow Deletion
TCGA-KK-A7AQ-01	0.735364	128.216	-	GGT6: Diploid
TCGA-KK-A7AU-01	0.723813	46.6439	-	GGT6: Diploid
TCGA-KK-A7AV-01	0.561695	314.571	-	GGT6: Diploid
TCGA-KK-A7AW-01	0.696234	82.3529	-	GGT6: Diploid
TCGA-KK-A7AY-01	0.599864	143.65	-	GGT6: Diploid
TCGA-KK-A7AZ-01	0.68015	77.4873	-	GGT6: Diploid
TCGA-KK-A7B0-01	0.477754	394.524	-	GGT6: Diploid
TCGA-KK-A7B1-01	0.664031	172.39	-	GGT6: Diploid
TCGA-KK-A7B2-01	0.465657	352.168	-	GGT6: Diploid
TCGA-KK-A7B3-01	0.680629	46.7971	-	GGT6: Diploid
TCGA-KK-A7B4-01	0.635561	169.859	-	GGT6: Shallow Deletion
TCGA-KK-A8I4-01	0.476662	397.792	-	GGT6: Diploid
TCGA-KK-A8I5-01	0.719286	151.919	-	GGT6: Diploid
TCGA-KK-A8I6-01	0.561329	121.622	-	GGT6: Shallow Deletion
TCGA-KK-A8I7-01	0.530422	190.299	-	GGT6: Diploid
TCGA-KK-A8I8-01	0.499191	201.639	-	GGT6: Diploid
TCGA-KK-A8I9-01	0.593337	198.526	-	GGT6: Diploid
TCGA-KK-A8IA-01	0.782796	38.765	-	GGT6: Deep Deletion
TCGA-KK-A8IB-01	0.547854	141.952	-	GGT6: Diploid
TCGA-KK-A8IC-01	0.41593	176.183	-	GGT6: Shallow Deletion
TCGA-KK-A8ID-01	0.75762	19.1311	-	GGT6: Gain
TCGA-KK-A8IF-01	0.750622	25.9235	-	GGT6: Diploid
TCGA-KK-A8IG-01	0.755851	15.2709	-	GGT6: Shallow Deletion
TCGA-KK-A8IH-01	0.696388	177.495	-	GGT6: Shallow Deletion
TCGA-KK-A8II-01	0.803551	8.0486	-	GGT6: Diploid
TCGA-KK-A8IJ-01	0.551983	43.0999	-	GGT6: Diploid
TCGA-KK-A8IK-01	0.727216	30.6407	-	GGT6: Shallow Deletion
TCGA-KK-A8IL-01	0.570105	202.333	-	GGT6: Diploid
TCGA-KK-A8IM-01	0.448394	267.514	-	GGT6: Diploid
TCGA-M7-A71Y-01	0.34537	595.306	-	GGT6: Diploid
TCGA-M7-A71Z-01	0.740556	18.7247	-	GGT6: Shallow Deletion
TCGA-M7-A720-01	0.437256	368.34	-	GGT6: Diploid
TCGA-M7-A721-01	0.659781	91.0862	-	GGT6: Diploid
TCGA-M7-A722-01	0.677558	41.7481	-	GGT6: Diploid
TCGA-M7-A723-01	0.491782	118.896	-	GGT6: Diploid
TCGA-M7-A724-01	0.813124	0.389	-	GGT6: Diploid
TCGA-M7-A725-01	0.508159	411.946	-	GGT6: Shallow Deletion
TCGA-MG-AAMC-01	0.672688	32.6797	-	GGT6: Diploid
TCGA-QU-A6IL-01	0.74917	93.4959	-	GGT6: Diploid
TCGA-QU-A6IM-01	0.637189	237.074	-	GGT6: Diploid
TCGA-QU-A6IN-01	0.658234	334.062	-	GGT6: Diploid
TCGA-QU-A6IO-01	0.607657	325.444	-	GGT6: Diploid
TCGA-QU-A6IP-01	0.572536	200.364	-	GGT6: Deep Deletion
TCGA-SU-A7E7-01	0.45452	180.089	-	GGT6: Diploid
TCGA-TK-A8OK-01	0.598066	92.1169	-	GGT6: Diploid
TCGA-TP-A8TT-01	0.654432	84.6302	-	GGT6: Diploid
TCGA-TP-A8TV-01	0.798376	5.1713	-	GGT6: Diploid
TCGA-V1-A8MF-01	0.633942	159.871	-	GGT6: Diploid
TCGA-V1-A8MG-01	0.514085	301.068	-	GGT6: Diploid
TCGA-V1-A8MJ-01	0.510465	320.482	-	GGT6: Diploid
TCGA-V1-A8MK-01	0.516451	178.735	-	GGT6: Diploid
TCGA-V1-A8ML-01	0.680398	119.303	-	GGT6: Shallow Deletion
TCGA-V1-A8MM-01	0.726467	21.5898	-	GGT6: Diploid
TCGA-V1-A8MU-01	0.608558	176.08	-	GGT6: Diploid
TCGA-V1-A8WL-01	0.576457	608.173	-	GGT6: Diploid
TCGA-V1-A8WN-01	0.5622	120.774	-	GGT6: Diploid
TCGA-V1-A8WS-01	0.663872	38.8413	-	GGT6: Shallow Deletion
TCGA-V1-A8WV-01	0.621615	237.999	-	GGT6: Gain
TCGA-V1-A8WW-01	0.827576	12.1314	-	GGT6: Shallow Deletion
TCGA-V1-A8X3-01	0.787687	19.9025	-	GGT6: Diploid
TCGA-V1-A9O5-01	0.497346	118.796	-	GGT6: Shallow Deletion
TCGA-V1-A9O5-06	0.668144	97.9621	-	Not Profiled
TCGA-V1-A9O7-01	0.460533	299.968	-	GGT6: Diploid
TCGA-V1-A9O9-01	0.59308	100.656	-	GGT6: Diploid
TCGA-V1-A9OA-01	0.476818	422.652	-	GGT6: Diploid
TCGA-V1-A9OF-01	0.621488	94.5593	-	GGT6: Diploid
TCGA-V1-A9OH-01	0.478046	133.858	-	GGT6: Diploid
TCGA-V1-A9OL-01	0.600117	131.774	-	GGT6: Diploid
TCGA-V1-A9OQ-01	0.748556	8.5721	-	GGT6: Diploid
TCGA-V1-A9OT-01	0.673109	395.612	-	GGT6: Diploid
TCGA-V1-A9OX-01	0.542951	348.89	-	GGT6: Diploid
TCGA-V1-A9OY-01	0.529815	217.105	-	GGT6: Diploid
TCGA-V1-A9Z7-01	0.781814	0	-	GGT6: Shallow Deletion
TCGA-V1-A9Z8-01	0.455561	385.614	-	GGT6: Diploid
TCGA-V1-A9Z9-01	0.502061	173.098	-	GGT6: Diploid
TCGA-V1-A9ZG-01	0.519574	207.263	-	GGT6: Diploid
TCGA-V1-A9ZI-01	0.650627	78.8562	-	GGT6: Diploid
TCGA-V1-A9ZK-01	0.475391	203.762	-	GGT6: Diploid
TCGA-V1-A9ZR-01	0.527762	179.579	-	GGT6: Diploid
TCGA-VN-A88I-01	0.480851	366.667	-	GGT6: Diploid
TCGA-VN-A88K-01	0.618466	151.772	-	GGT6: Diploid
TCGA-VN-A88L-01	0.649839	105.356	-	GGT6: Deep Deletion
TCGA-VN-A88M-01	0.708985	61.296	-	GGT6: Diploid
TCGA-VN-A88N-01	0.552836	69.0808	-	GGT6: Diploid
TCGA-VN-A88O-01	0.638748	52.8796	-	GGT6: Diploid
TCGA-VN-A88P-01	0.664628	128.976	-	GGT6: Diploid
TCGA-VN-A88Q-01	0.616959	87.7828	-	GGT6: Shallow Deletion
TCGA-VN-A88R-01	0.722885	8.5589	-	GGT6: Diploid
TCGA-VN-A943-01	0.725439	0.7175	-	GGT6: Diploid
TCGA-VP-A872-01	0.725401	100.73	-	GGT6: Shallow Deletion
TCGA-VP-A875-01	0.778997	49.635	-	GGT6: Shallow Deletion
TCGA-VP-A876-01	0.837758	12.7593	-	GGT6: Deep Deletion
TCGA-VP-A878-01	0.529666	242.128	-	GGT6: Diploid
TCGA-VP-A879-01	0.547948	240.87	-	GGT6: Diploid
TCGA-VP-A87B-01	0.771076	22.9306	-	GGT6: Diploid
TCGA-VP-A87C-01	0.601916	165.882	-	GGT6: Shallow Deletion
TCGA-VP-A87D-01	0.688741	50.5451	-	GGT6: Diploid
TCGA-VP-A87E-01	0.723224	22.2728	-	GGT6: Diploid
TCGA-VP-A87H-01	0.573932	172.345	-	GGT6: Diploid
TCGA-VP-A87J-01	0.708768	4.8653	-	GGT6: Diploid
TCGA-VP-A87K-01	0.751708	28.6336	-	GGT6: Shallow Deletion
TCGA-VP-AA1N-01	0.482429	387.822	-	GGT6: Shallow Deletion
TCGA-WW-A8ZI-01	0.815807	13.3017	-	GGT6: Diploid
TCGA-X4-A8KQ-01	0.495581	231.459	-	GGT6: Shallow Deletion
TCGA-X4-A8KS-01	0.380358	636.063	-	GGT6: Diploid
TCGA-XA-A8JR-01	0.611941	163.952	-	GGT6: Diploid
TCGA-XJ-A83F-01	0.768668	26.2094	-	GGT6: Diploid
TCGA-XJ-A83G-01	0.626153	127.017	-	GGT6: Diploid
TCGA-XJ-A83H-01	0.576458	110.063	-	GGT6: Diploid
TCGA-XJ-A9DI-01	0.368249	478.729	-	GGT6: Diploid
TCGA-XJ-A9DK-01	0.354587	448.183	-	GGT6: Diploid
TCGA-XJ-A9DQ-01	0.412087	435.428	-	GGT6: Diploid
TCGA-XJ-A9DX-01	0.688248	35.8899	-	GGT6: Diploid
TCGA-XK-AAIR-01	0.487483	294.127	-	GGT6: Diploid
TCGA-XK-AAIV-01	0.611664	123.063	-	GGT6: Gain
TCGA-XK-AAIW-01	0.749224	3.1174	GGT6: A376V	GGT6: Diploid
TCGA-XK-AAJ3-01	0.718124	29.033	-	GGT6: Diploid
TCGA-XK-AAJA-01	0.591973	78.5734	-	GGT6: Shallow Deletion
TCGA-XK-AAJP-01	0.726132	38.1124	-	GGT6: Diploid
TCGA-XK-AAJR-01	0.536831	90.5747	-	GGT6: Diploid
TCGA-XK-AAJT-01	0.556421	323.392	-	GGT6: Diploid
TCGA-XK-AAJU-01	0.308946	605.97	-	GGT6: Diploid
TCGA-XK-AAK1-01	0.595908	58.1068	-	GGT6: Diploid
TCGA-XQ-A8TA-01	0.771132	4.5638	-	GGT6: Shallow Deletion
TCGA-XQ-A8TB-01	0.677335	170.272	-	GGT6: Diploid
TCGA-Y6-A8TL-01	0.689952	47.6837	-	GGT6: Diploid
TCGA-Y6-A9XI-01	0.639817	62.7455	-	GGT6: Shallow Deletion
TCGA-YJ-A8SW-01	0.391756	924.101	-	GGT6: Diploid
TCGA-YL-A8HJ-01	0.531986	108.435	-	GGT6: Diploid
TCGA-YL-A8HK-01	0.571334	161.227	-	GGT6: Shallow Deletion
TCGA-YL-A8HL-01	0.49546	110.645	-	GGT6: Shallow Deletion
TCGA-YL-A8HM-01	0.753143	6.2163	-	GGT6: Diploid
TCGA-YL-A8HO-01	0.632867	120.44	-	GGT6: Shallow Deletion
TCGA-YL-A8S8-01	0.496528	673.331	-	GGT6: Diploid
TCGA-YL-A8S9-01	0.830837	5.4552	-	GGT6: Diploid
TCGA-YL-A8SA-01	0.763478	35.1859	-	GGT6: Diploid
TCGA-YL-A8SB-01	0.60487	137.589	-	GGT6: Shallow Deletion
TCGA-YL-A8SC-01	0.754432	39.632	-	GGT6: Diploid
TCGA-YL-A8SF-01	0.685629	116.249	-	GGT6: Diploid
TCGA-YL-A8SH-01	0.695432	114.693	-	GGT6: Diploid
TCGA-YL-A8SI-01	0.669219	39.9181	-	GGT6: Diploid
TCGA-YL-A8SJ-01	0.610473	133.56	-	GGT6: Shallow Deletion
TCGA-YL-A8SK-01	0.507252	741.335	-	GGT6: Shallow Deletion
TCGA-YL-A8SL-01	0.743601	19.0325	-	GGT6: Shallow Deletion
TCGA-YL-A8SO-01	0.550102	214.4	-	GGT6: Diploid
TCGA-YL-A8SP-01	0.83307	0	-	GGT6: Diploid
TCGA-YL-A8SQ-01	0.800734	37.9121	-	GGT6: Shallow Deletion
TCGA-YL-A8SR-01	0.788755	56.8324	-	GGT6: Diploid
TCGA-YL-A9WH-01	0.815886	4.3751	-	GGT6: Shallow Deletion
TCGA-YL-A9WI-01	0.75869	25.578	-	GGT6: Diploid
TCGA-YL-A9WJ-01	0.556461	188.67	-	GGT6: Diploid
TCGA-YL-A9WK-01	0.571142	286.368	-	GGT6: Shallow Deletion
TCGA-YL-A9WL-01	0.698077	6.8464	-	GGT6: Shallow Deletion
TCGA-YL-A9WX-01	0.409057	278.827	-	GGT6: Diploid
TCGA-YL-A9WY-01	0.561795	124.959	-	GGT6: Shallow Deletion
TCGA-ZG-A8QW-01	0.555979	149.673	-	GGT6: Diploid
TCGA-ZG-A8QX-01	0.848502	4.5189	-	GGT6: Diploid
TCGA-ZG-A8QY-01	0.74257	67.4039	-	GGT6: Diploid
TCGA-ZG-A8QZ-01	0.553589	274.676	-	GGT6: Diploid
TCGA-ZG-A9KY-01	0.762234	0.9288	-	GGT6: Diploid
TCGA-ZG-A9L0-01	0.629666	129.921	-	GGT6: Shallow Deletion
TCGA-ZG-A9L1-01	0.841031	0	-	GGT6: Deep Deletion
TCGA-ZG-A9L2-01	0.771973	25.8403	-	GGT6: Diploid
TCGA-ZG-A9L4-01	0.608789	99.7488	-	GGT6: Shallow Deletion
TCGA-ZG-A9L5-01	0.745221	15.4801	-	GGT6: Gain
TCGA-ZG-A9L6-01	0.468425	198.261	-	GGT6: Diploid
TCGA-ZG-A9L9-01	0.782685	5.7405	-	GGT6: Diploid
TCGA-ZG-A9LB-01	0.560639	298.439	-	GGT6: Shallow Deletion
TCGA-ZG-A9LM-01	0.409896	503.022	-	GGT6: Shallow Deletion
TCGA-ZG-A9LN-01	0.633817	71.6116	-	GGT6: Diploid
TCGA-ZG-A9LS-01	0.527821	265.802	-	GGT6: Diploid
TCGA-ZG-A9LU-01	0.304957	649.87	-	GGT6: Shallow Deletion
TCGA-ZG-A9LY-01	0.463279	155.377	-	GGT6: Diploid
TCGA-ZG-A9LZ-01	0.596344	99.851	-	GGT6: Diploid
TCGA-ZG-A9M4-01	0.629434	145.664	-	GGT6: Shallow Deletion
TCGA-ZG-A9MC-01	0.358189	766.767	-	GGT6: Diploid
TCGA-ZG-A9N3-01	0.7072	91.4288	-	GGT6: Shallow Deletion
TCGA-ZG-A9ND-01	0.727842	41.501	-	GGT6: Diploid
TCGA-ZG-A9NI-01	0.670609	33.817	-	GGT6: Shallow Deletion

## Sheet: GGT7
Sample Id	GGT7: Methylation (HM450)	GGT7: mRNA expression (RNA Seq V2 RSEM) (log2(value + 1))	Mutations	Copy Number Alterations
TCGA-2A-A8VL-01	0.028479	639.547	GGT7: G449C	GGT7: Diploid
TCGA-2A-A8VO-01	0.022417	800.869	-	GGT7: Diploid
TCGA-2A-A8VT-01	0.024005	669.485	-	GGT7: Diploid
TCGA-2A-A8VV-01	0.024025	255.089	-	GGT7: Diploid
TCGA-2A-A8VX-01	0.027676	576.899	-	GGT7: Diploid
TCGA-2A-A8W1-01	0.024998	659.19	-	GGT7: Diploid
TCGA-2A-A8W3-01	0.027508	516.459	-	GGT7: Diploid
TCGA-2A-AAYF-01	0.025915	1222.41	-	GGT7: Diploid
TCGA-2A-AAYO-01	0.020818	906.66	-	GGT7: Diploid
TCGA-2A-AAYU-01	0.021673	410.918	-	GGT7: Diploid
TCGA-4L-AA1F-01	0.052686	222.607	-	GGT7: Gain
TCGA-CH-5737-01	0.027756	1140.29	-	GGT7: Diploid
TCGA-CH-5738-01	0.020854	504.287	-	GGT7: Diploid
TCGA-CH-5739-01	0.035071	169.714	-	GGT7: Diploid
TCGA-CH-5740-01	0.024955	480.737	-	GGT7: Diploid
TCGA-CH-5741-01	0.023948	636.389	-	GGT7: Diploid
TCGA-CH-5743-01	0.041834	891.957	-	GGT7: Diploid
TCGA-CH-5744-01	0.034225	217.06	-	GGT7: Diploid
TCGA-CH-5745-01	0.025222	500.396	-	Not Profiled
TCGA-CH-5746-01	0.026959	505.196	-	GGT7: Deep Deletion
TCGA-CH-5748-01	0.020535	507.506	-	GGT7: Diploid
TCGA-CH-5750-01	0.045083	521.408	-	GGT7: Diploid
TCGA-CH-5751-01	0.026026	417.445	-	GGT7: Diploid
TCGA-CH-5752-01	0.023667	321.406	-	GGT7: Diploid
TCGA-CH-5753-01	0.072118	258.705	-	GGT7: Diploid
TCGA-CH-5754-01	0.032719	230.861	-	GGT7: Diploid
TCGA-CH-5761-01	0.037035	404.499	-	GGT7: Gain
TCGA-CH-5762-01	0.046903	314.721	-	GGT7: Diploid
TCGA-CH-5763-01	0.043402	456.524	-	GGT7: Diploid
TCGA-CH-5764-01	0.034832	307.327	-	GGT7: Diploid
TCGA-CH-5765-01	0.066172	136.109	-	GGT7: Diploid
TCGA-CH-5766-01	0.021111	561.615	-	GGT7: Diploid
TCGA-CH-5767-01	0.030251	1043.85	-	GGT7: Diploid
TCGA-CH-5768-01	0.022724	474.225	-	GGT7: Diploid
TCGA-CH-5769-01	0.025608	211.188	-	GGT7: Diploid
TCGA-CH-5771-01	0.148715	454.84	-	GGT7: Diploid
TCGA-CH-5772-01	0.028741	373.123	-	GGT7: Shallow Deletion
TCGA-CH-5788-01	0.026672	546.898	-	GGT7: Diploid
TCGA-CH-5789-01	0.027683	663.984	-	GGT7: Diploid
TCGA-CH-5790-01	0.027391	318.783	-	GGT7: Diploid
TCGA-CH-5791-01	0.022992	184.642	-	GGT7: Diploid
TCGA-CH-5792-01	0.022777	614.647	-	GGT7: Diploid
TCGA-CH-5794-01	0.022285	305.624	-	GGT7: Diploid
TCGA-EJ-5494-01	0.029974	1154.85	-	GGT7: Diploid
TCGA-EJ-5495-01	0.029783	290.785	-	GGT7: Diploid
TCGA-EJ-5496-01	0.034126	262.452	-	GGT7: Diploid
TCGA-EJ-5497-01	0.026366	569.899	-	GGT7: Diploid
TCGA-EJ-5498-01	0.027132	412.111	-	GGT7: Diploid
TCGA-EJ-5499-01	0.032979	239.379	-	GGT7: Diploid
TCGA-EJ-5501-01	0.034983	370.105	-	GGT7: Diploid
TCGA-EJ-5502-01	0.023454	654.761	-	GGT7: Diploid
TCGA-EJ-5503-01	0.02943	785.273	-	GGT7: Diploid
TCGA-EJ-5504-01	0.038664	483.3	-	GGT7: Diploid
TCGA-EJ-5505-01	0.030254	700.714	-	GGT7: Diploid
TCGA-EJ-5506-01	0.026105	346.474	-	GGT7: Diploid
TCGA-EJ-5507-01	0.031444	261.833	-	GGT7: Diploid
TCGA-EJ-5508-01	0.027366	399.187	-	GGT7: Diploid
TCGA-EJ-5509-01	0.030619	1189.22	-	GGT7: Diploid
TCGA-EJ-5510-01	0.024775	477.723	-	GGT7: Diploid
TCGA-EJ-5511-01	0.030288	472.186	-	GGT7: Diploid
TCGA-EJ-5512-01	0.054829	657.79	-	GGT7: Diploid
TCGA-EJ-5514-01	0.026244	171.769	-	GGT7: Diploid
TCGA-EJ-5515-01	0.024037	495.796	-	GGT7: Diploid
TCGA-EJ-5516-01	0.028946	201.001	-	GGT7: Diploid
TCGA-EJ-5517-01	0.02194	778.337	-	GGT7: Diploid
TCGA-EJ-5518-01	0.023721	578.348	-	GGT7: Diploid
TCGA-EJ-5519-01	0.028616	444.904	-	GGT7: Diploid
TCGA-EJ-5521-01	0.023908	243.619	-	GGT7: Diploid
TCGA-EJ-5522-01	0.025632	343.477	-	GGT7: Diploid
TCGA-EJ-5524-01	0.044567	188.14	-	GGT7: Diploid
TCGA-EJ-5525-01	0.023902	173.886	-	GGT7: Diploid
TCGA-EJ-5526-01	0.087445	315.375	-	GGT7: Diploid
TCGA-EJ-5527-01	0.063745	262.619	-	GGT7: Diploid
TCGA-EJ-5530-01	0.022094	148.016	-	GGT7: Diploid
TCGA-EJ-5531-01	0.025449	837.304	-	GGT7: Diploid
TCGA-EJ-5532-01	0.025172	1381.05	-	GGT7: Amplification
TCGA-EJ-5542-01	0.024673	255.537	-	GGT7: Diploid
TCGA-EJ-7115-01	0.024175	874.437	-	GGT7: Diploid
TCGA-EJ-7123-01	0.021973	759.027	-	GGT7: Diploid
TCGA-EJ-7125-01	0.023545	656.111	-	GGT7: Diploid
TCGA-EJ-7218-01	0.034137	1159	-	GGT7: Diploid
TCGA-EJ-7312-01	0.04865	955.008	-	GGT7: Shallow Deletion
TCGA-EJ-7314-01	0.039915	441.402	-	GGT7: Gain
TCGA-EJ-7315-01	0.038794	139.017	-	GGT7: Diploid
TCGA-EJ-7317-01	0.029143	1031.85	-	GGT7: Diploid
TCGA-EJ-7318-01	0.03246	794.107	-	GGT7: Diploid
TCGA-EJ-7321-01	0.041598	217.041	-	GGT7: Diploid
TCGA-EJ-7325-01	0.046254	743.429	-	GGT7: Diploid
TCGA-EJ-7327-01	0.027122	377.049	-	GGT7: Diploid
TCGA-EJ-7328-01	0.035033	524.478	-	GGT7: Diploid
TCGA-EJ-7330-01	0.035565	798.805	-	GGT7: Diploid
TCGA-EJ-7331-01	0.027884	758.605	-	GGT7: Diploid
TCGA-EJ-7781-01	0.027689	1139.91	-	GGT7: Diploid
TCGA-EJ-7782-01	0.033101	759.05	-	GGT7: Diploid
TCGA-EJ-7783-01	0.057505	387.579	-	GGT7: Diploid
TCGA-EJ-7784-01	0.028238	310.953	-	GGT7: Shallow Deletion
TCGA-EJ-7785-01	0.022969	334.166	-	GGT7: Deep Deletion
TCGA-EJ-7786-01	0.027246	791.889	-	GGT7: Diploid
TCGA-EJ-7788-01	0.034059	101.55	-	GGT7: Diploid
TCGA-EJ-7789-01	0.025998	619.758	-	GGT7: Diploid
TCGA-EJ-7791-01	0.023407	602.594	-	GGT7: Diploid
TCGA-EJ-7792-01	0.026245	558.391	-	GGT7: Diploid
TCGA-EJ-7793-01	0.032654	548.107	-	GGT7: Diploid
TCGA-EJ-7794-01	0.034638	759.126	-	GGT7: Diploid
TCGA-EJ-7797-01	0.024176	485.342	-	GGT7: Diploid
TCGA-EJ-8468-01	0.026028	690.426	-	GGT7: Diploid
TCGA-EJ-8469-01	0.032604	161.638	-	GGT7: Diploid
TCGA-EJ-8470-01	0.031805	673.114	-	GGT7: Diploid
TCGA-EJ-8472-01	0.155946	140.607	-	GGT7: Shallow Deletion
TCGA-EJ-8474-01	0.045096	198.869	-	GGT7: Diploid
TCGA-EJ-A46B-01	0.025432	1085.24	-	GGT7: Diploid
TCGA-EJ-A46D-01	0.025398	788.462	-	GGT7: Diploid
TCGA-EJ-A46E-01	0.018909	1155.38	-	GGT7: Diploid
TCGA-EJ-A46F-01	0.024833	178.618	-	GGT7: Diploid
TCGA-EJ-A46G-01	0.02464	257.065	-	GGT7: Diploid
TCGA-EJ-A46H-01	0.022791	887.619	-	GGT7: Diploid
TCGA-EJ-A46I-01	0.025168	963.774	-	GGT7: Diploid
TCGA-EJ-A65B-01	0.018406	575.622	-	GGT7: Diploid
TCGA-EJ-A65D-01	0.02169	156.491	-	GGT7: Diploid
TCGA-EJ-A65E-01	0.024391	698.764	-	GGT7: Diploid
TCGA-EJ-A65F-01	0.383657	142.994	-	GGT7: Diploid
TCGA-EJ-A65G-01	0.029849	1280.25	-	GGT7: Diploid
TCGA-EJ-A65J-01	0.023954	578.776	-	GGT7: Diploid
TCGA-EJ-A65M-01	0.031575	793.789	-	GGT7: Gain
TCGA-EJ-A6RA-01	0.025473	956.784	-	GGT7: Diploid
TCGA-EJ-A6RC-01	0.040157	880.925	-	GGT7: Diploid
TCGA-EJ-A7NF-01	0.031398	274.139	-	GGT7: Diploid
TCGA-EJ-A7NG-01	0.033377	921.251	-	GGT7: Diploid
TCGA-EJ-A7NH-01	0.020598	1089.59	-	GGT7: Diploid
TCGA-EJ-A7NJ-01	0.026349	648.662	-	GGT7: Diploid
TCGA-EJ-A7NK-01	0.020095	895.303	-	GGT7: Diploid
TCGA-EJ-A7NM-01	0.028671	672.177	-	GGT7: Diploid
TCGA-EJ-A7NN-01	0.033381	736.523	-	Not Profiled
TCGA-EJ-A8FN-01	0.025709	789.97	-	GGT7: Diploid
TCGA-EJ-A8FO-01	0.02987	657.264	-	GGT7: Diploid
TCGA-EJ-A8FP-01	0.034953	884.091	-	GGT7: Diploid
TCGA-EJ-A8FS-01	0.032837	1009.78	-	GGT7: Diploid
TCGA-EJ-A8FU-01	0.038452	760.986	-	GGT7: Diploid
TCGA-EJ-AB20-01	0.025881	783.195	-	GGT7: Diploid
TCGA-EJ-AB27-01	0.019722	858.292	-	GGT7: Diploid
TCGA-FC-7708-01	0.027419	595.277	-	GGT7: Diploid
TCGA-FC-7961-01	0.032313	776.463	-	GGT7: Diploid
TCGA-FC-A4JI-01	0.028005	210.778	-	GGT7: Shallow Deletion
TCGA-FC-A5OB-01	0.03082	147.834	-	GGT7: Diploid
TCGA-FC-A66V-01	0.023291	1100.19	-	GGT7: Diploid
TCGA-FC-A6HD-01	0.028022	317.826	-	GGT7: Diploid
TCGA-FC-A8O0-01	0.031129	1184.44	-	GGT7: Diploid
TCGA-G9-6329-01	0.033641	354.647	-	GGT7: Diploid
TCGA-G9-6332-01	0.090742	322.651	-	GGT7: Diploid
TCGA-G9-6333-01	0.034072	507.317	-	GGT7: Diploid
TCGA-G9-6336-01	0.038744	480.081	-	GGT7: Diploid
TCGA-G9-6338-01	0.020248	310.768	-	GGT7: Diploid
TCGA-G9-6339-01	0.178898	276.575	-	GGT7: Diploid
TCGA-G9-6342-01	0.043141	280.109	-	GGT7: Diploid
TCGA-G9-6343-01	0.035366	674.036	-	GGT7: Diploid
TCGA-G9-6347-01	0.029094	532.349	-	GGT7: Diploid
TCGA-G9-6348-01	0.055669	365.354	-	GGT7: Diploid
TCGA-G9-6351-01	0.028855	421.926	-	GGT7: Diploid
TCGA-G9-6353-01	0.030947	625.37	-	GGT7: Diploid
TCGA-G9-6354-01	0.027904	416.382	-	GGT7: Diploid
TCGA-G9-6356-01	0.048172	437.762	-	GGT7: Diploid
TCGA-G9-6361-01	0.032814	255.759	-	GGT7: Diploid
TCGA-G9-6362-01	0.033696	151.758	-	GGT7: Diploid
TCGA-G9-6363-01	0.029067	211.716	-	GGT7: Diploid
TCGA-G9-6364-01	0.035279	411.165	-	GGT7: Diploid
TCGA-G9-6365-01	0.038208	270.85	-	GGT7: Diploid
TCGA-G9-6366-01	0.024418	783.862	-	GGT7: Diploid
TCGA-G9-6367-01	0.035158	820.164	-	GGT7: Diploid
TCGA-G9-6369-01	0.024685	617.948	-	GGT7: Diploid
TCGA-G9-6370-01	0.028825	866.69	-	GGT7: Diploid
TCGA-G9-6371-01	0.029321	396.452	-	GGT7: Diploid
TCGA-G9-6373-01	0.041257	153.048	-	GGT7: Diploid
TCGA-G9-6377-01	0.027643	537.481	-	GGT7: Diploid
TCGA-G9-6378-01	0.025485	518.079	-	GGT7: Diploid
TCGA-G9-6379-01	0.025247	844.479	-	GGT7: Diploid
TCGA-G9-6384-01	0.03383	510.789	-	GGT7: Diploid
TCGA-G9-6385-01	0.031738	633.758	-	GGT7: Diploid
TCGA-G9-6494-01	0.031872	855.56	-	GGT7: Gain
TCGA-G9-6496-01	0.027712	367.816	-	GGT7: Diploid
TCGA-G9-6498-01	0.021375	392.069	-	GGT7: Diploid
TCGA-G9-6499-01	0.028184	730.721	-	GGT7: Gain
TCGA-G9-7509-01	0.032055	630.733	-	GGT7: Diploid
TCGA-G9-7510-01	0.0268	843.264	-	GGT7: Diploid
TCGA-G9-7519-01	0.029919	574.259	-	GGT7: Diploid
TCGA-G9-7521-01	0.034024	665.023	-	GGT7: Diploid
TCGA-G9-7522-01	0.024721	461.752	-	GGT7: Diploid
TCGA-G9-7523-01	0.024996	387.675	-	GGT7: Diploid
TCGA-G9-7525-01	0.035713	156.708	-	GGT7: Diploid
TCGA-G9-A9S0-01	0.030042	325.246	-	GGT7: Diploid
TCGA-G9-A9S4-01	0.037219	239.931	-	Not Profiled
TCGA-G9-A9S7-01	0.027041	355.801	-	GGT7: Diploid
TCGA-H9-7775-01	0.030202	559.158	-	GGT7: Diploid
TCGA-H9-A6BX-01	0.03053	745.635	-	GGT7: Diploid
TCGA-H9-A6BY-01	0.038017	230.515	-	GGT7: Diploid
TCGA-HC-7075-01	0.024353	769.928	-	GGT7: Diploid
TCGA-HC-7077-01	0.041287	268.488	-	GGT7: Diploid
TCGA-HC-7078-01	0.02692	834.573	-	GGT7: Diploid
TCGA-HC-7079-01	0.060295	495.185	-	GGT7: Diploid
TCGA-HC-7080-01	0.026045	860.333	-	GGT7: Diploid
TCGA-HC-7081-01	0.039016	272.907	-	GGT7: Diploid
TCGA-HC-7209-01	0.034261	297.329	-	GGT7: Diploid
TCGA-HC-7210-01	0.027194	488.005	-	GGT7: Diploid
TCGA-HC-7211-01	0.03017	467.709	-	GGT7: Diploid
TCGA-HC-7212-01	0.027524	125.593	-	GGT7: Diploid
TCGA-HC-7213-01	0.031263	203.348	-	GGT7: Diploid
TCGA-HC-7230-01	0.029424	105.812	-	GGT7: Diploid
TCGA-HC-7231-01	0.029323	293.266	-	GGT7: Deep Deletion
TCGA-HC-7232-01	0.05107	156.578	-	GGT7: Diploid
TCGA-HC-7233-01	0.034982	507.976	-	GGT7: Diploid
TCGA-HC-7736-01	0.031381	838.769	-	GGT7: Diploid
TCGA-HC-7737-01	0.029982	691.391	-	GGT7: Diploid
TCGA-HC-7738-01	0.032516	1028.4	-	GGT7: Diploid
TCGA-HC-7740-01	0.02797	840.794	-	GGT7: Diploid
TCGA-HC-7742-01	0.029794	597.749	-	GGT7: Diploid
TCGA-HC-7744-01	0.024841	123.365	-	GGT7: Diploid
TCGA-HC-7745-01	0.02686	716.208	-	GGT7: Diploid
TCGA-HC-7747-01	0.028427	561.984	-	GGT7: Diploid
TCGA-HC-7748-01	0.032117	329.829	-	GGT7: Diploid
TCGA-HC-7749-01	0.043333	176.03	-	GGT7: Diploid
TCGA-HC-7750-01	0.024132	653.923	-	GGT7: Diploid
TCGA-HC-7752-01	0.024759	594.514	-	GGT7: Diploid
TCGA-HC-7817-01	0.03055	429.295	-	GGT7: Diploid
TCGA-HC-7818-01	0.04923	467.327	-	GGT7: Diploid
TCGA-HC-7819-01	0.034316	403.824	-	GGT7: Diploid
TCGA-HC-7820-01	0.025693	736.453	-	GGT7: Diploid
TCGA-HC-7821-01	0.078847	229.736	-	GGT7: Shallow Deletion
TCGA-HC-8213-01	0.0283	314.017	-	GGT7: Diploid
TCGA-HC-8216-01	0.026084	474.24	-	GGT7: Shallow Deletion
TCGA-HC-8256-01	0.030859	979.899	-	GGT7: Diploid
TCGA-HC-8257-01	0.033893	489.426	-	GGT7: Diploid
TCGA-HC-8258-01	0.027576	887.694	-	GGT7: Diploid
TCGA-HC-8259-01	0.022761	480.462	-	GGT7: Diploid
TCGA-HC-8260-01	0.034162	832.809	-	GGT7: Diploid
TCGA-HC-8261-01	0.033932	1070.82	-	GGT7: Diploid
TCGA-HC-8262-01	0.039074	484.726	-	GGT7: Diploid
TCGA-HC-8264-01	0.028851	585.552	-	GGT7: Diploid
TCGA-HC-8265-01	0.032898	955.291	-	GGT7: Diploid
TCGA-HC-8266-01	0.028456	892.941	-	GGT7: Diploid
TCGA-HC-A48F-01	0.020013	49.7925	-	GGT7: Diploid
TCGA-HC-A4ZV-01	0.028469	236.313	-	GGT7: Diploid
TCGA-HC-A631-01	0.042543	150.691	-	GGT7: Diploid
TCGA-HC-A632-01	0.029668	194.511	-	GGT7: Shallow Deletion
TCGA-HC-A6AL-01	0.031972	340.642	-	GGT7: Diploid
TCGA-HC-A6AN-01	0.055408	230.832	-	GGT7: Diploid
TCGA-HC-A6AO-01	0.020368	1216.71	-	GGT7: Diploid
TCGA-HC-A6AP-01	0.030705	1170.04	-	GGT7: Diploid
TCGA-HC-A6AQ-01	0.028878	580.492	-	GGT7: Diploid
TCGA-HC-A6AS-01	0.033065	664.017	-	GGT7: Diploid
TCGA-HC-A6HX-01	0.024829	1092.81	-	GGT7: Diploid
TCGA-HC-A6HY-01	0.024706	345.216	-	GGT7: Diploid
TCGA-HC-A76W-01	0.028193	769.671	-	GGT7: Diploid
TCGA-HC-A76X-01	0.026015	247.309	-	GGT7: Diploid
TCGA-HC-A8CY-01	0.038301	109.529	-	GGT7: Diploid
TCGA-HC-A8D0-01	0.029187	590.883	-	GGT7: Diploid
TCGA-HC-A8D1-01	0.032335	547.405	-	GGT7: Diploid
TCGA-HC-A9TE-01	0.020329	189.506	-	GGT7: Gain
TCGA-HC-A9TH-01	0.061462	156.506	-	GGT7: Diploid
TCGA-HI-7168-01	0.024016	290.055	-	GGT7: Gain
TCGA-HI-7169-01	0.042104	195.94	-	GGT7: Diploid
TCGA-HI-7170-01	0.026528	592.46	-	GGT7: Diploid
TCGA-HI-7171-01	0.027114	64.7464	-	GGT7: Diploid
TCGA-J4-8198-01	0.037015	413.666	-	GGT7: Diploid
TCGA-J4-8200-01	0.034615	762.76	-	GGT7: Diploid
TCGA-J4-A67K-01	0.028121	456.457	-	GGT7: Diploid
TCGA-J4-A67L-01	0.019871	586.523	-	GGT7: Diploid
TCGA-J4-A67M-01	0.027174	687.418	-	GGT7: Diploid
TCGA-J4-A67N-01	0.025212	294.18	-	GGT7: Diploid
TCGA-J4-A67O-01	0.020569	533.236	-	GGT7: Diploid
TCGA-J4-A67Q-01	0.02371	776.525	-	GGT7: Diploid
TCGA-J4-A67R-01	0.038611	723.564	-	GGT7: Diploid
TCGA-J4-A67S-01	0.028811	789.376	-	GGT7: Diploid
TCGA-J4-A67T-01	0.031599	636.247	-	GGT7: Diploid
TCGA-J4-A6G1-01	0.031182	435.794	-	GGT7: Diploid
TCGA-J4-A6G3-01	0.023857	967.541	-	GGT7: Diploid
TCGA-J4-A6M7-01	0.023169	142.192	-	GGT7: Diploid
TCGA-J4-A83I-01	0.031026	775.62	-	GGT7: Diploid
TCGA-J4-A83J-01	0.033034	588.361	-	GGT7: Diploid
TCGA-J4-A83K-01	0.027302	557.311	-	GGT7: Diploid
TCGA-J4-A83L-01	0.027719	1019.48	-	GGT7: Diploid
TCGA-J4-A83M-01	0.036848	246.757	-	GGT7: Diploid
TCGA-J4-A83N-01	0.04352	398.102	-	GGT7: Diploid
TCGA-J4-AATV-01	0.023769	866.075	-	GGT7: Diploid
TCGA-J4-AATZ-01	0.031032	647.146	-	GGT7: Diploid
TCGA-J4-AAU2-01	0.029926	831.907	-	GGT7: Diploid
TCGA-J9-A52B-01	0.024076	612.118	-	GGT7: Diploid
TCGA-J9-A52C-01	0.137723	574.231	-	GGT7: Diploid
TCGA-J9-A52D-01	0.035211	1101.61	-	Not Profiled
TCGA-J9-A52E-01	0.027695	1262.47	-	GGT7: Gain
TCGA-J9-A8CK-01	0.026865	456.946	-	GGT7: Diploid
TCGA-J9-A8CL-01	0.02481	1235.43	-	GGT7: Diploid
TCGA-J9-A8CM-01	0.027929	417.906	-	GGT7: Diploid
TCGA-J9-A8CN-01	0.026828	463.128	-	GGT7: Shallow Deletion
TCGA-J9-A8CP-01	0.038145	636.184	-	GGT7: Diploid
TCGA-KC-A4BL-01	0.022798	843.83	-	GGT7: Diploid
TCGA-KC-A4BN-01	0.024011	721.776	-	GGT7: Diploid
TCGA-KC-A4BR-01	0.020434	707.7	-	GGT7: Diploid
TCGA-KC-A4BV-01	0.037171	138.48	-	GGT7: Diploid
TCGA-KC-A7F3-01	0.023488	1038.4	-	GGT7: Diploid
TCGA-KC-A7F5-01	0.024373	326.821	-	Not Profiled
TCGA-KC-A7F6-01	0.02488	520.226	-	GGT7: Diploid
TCGA-KC-A7FA-01	0.027273	720.93	-	GGT7: Diploid
TCGA-KC-A7FD-01	0.036921	341.306	-	GGT7: Diploid
TCGA-KC-A7FE-01	0.029661	805.277	-	GGT7: Diploid
TCGA-KK-A59V-01	0.027722	538.003	GGT7: A96T	GGT7: Diploid
TCGA-KK-A59X-01	0.026719	381.028	-	GGT7: Diploid
TCGA-KK-A59Y-01	0.033808	326.372	-	GGT7: Diploid
TCGA-KK-A59Z-01	0.035253	724.218	-	GGT7: Diploid
TCGA-KK-A5A1-01	0.024832	787.023	-	Not Profiled
TCGA-KK-A6DY-01	0.029102	432.587	-	GGT7: Diploid
TCGA-KK-A6E0-01	0.025748	607.782	-	GGT7: Diploid
TCGA-KK-A6E1-01	0.020188	96.2629	-	GGT7: Diploid
TCGA-KK-A6E2-01	0.058742	110.356	-	GGT7: Diploid
TCGA-KK-A6E3-01	0.027798	1352.9	-	GGT7: Diploid
TCGA-KK-A6E4-01	0.020043	589.636	-	GGT7: Diploid
TCGA-KK-A6E5-01	0.019081	786.809	-	GGT7: Diploid
TCGA-KK-A6E6-01	0.034809	199.91	-	GGT7: Diploid
TCGA-KK-A6E7-01	0.027519	631.625	-	GGT7: Diploid
TCGA-KK-A6E8-01	0.026138	775.151	-	GGT7: Gain
TCGA-KK-A7AP-01	0.167403	62.7281	-	GGT7: Diploid
TCGA-KK-A7AQ-01	0.018966	1272.8	-	GGT7: Diploid
TCGA-KK-A7AU-01	0.075097	285.931	-	GGT7: Diploid
TCGA-KK-A7AV-01	0.025123	1017.36	-	GGT7: Diploid
TCGA-KK-A7AW-01	0.049645	498.642	-	GGT7: Diploid
TCGA-KK-A7AY-01	0.027085	607.911	-	GGT7: Diploid
TCGA-KK-A7AZ-01	0.025494	525.722	-	GGT7: Gain
TCGA-KK-A7B0-01	0.026706	1262.79	-	GGT7: Diploid
TCGA-KK-A7B1-01	0.03349	305.975	-	GGT7: Diploid
TCGA-KK-A7B2-01	0.036276	918.431	-	GGT7: Diploid
TCGA-KK-A7B3-01	0.046441	255.083	-	GGT7: Diploid
TCGA-KK-A7B4-01	0.028385	137.65	-	GGT7: Diploid
TCGA-KK-A8I4-01	0.059422	681.648	-	GGT7: Gain
TCGA-KK-A8I5-01	0.041554	255.525	-	GGT7: Diploid
TCGA-KK-A8I6-01	0.038481	353.282	-	GGT7: Diploid
TCGA-KK-A8I7-01	0.032165	625.95	-	GGT7: Diploid
TCGA-KK-A8I8-01	0.033945	235.519	-	GGT7: Diploid
TCGA-KK-A8I9-01	0.035744	712.039	-	GGT7: Diploid
TCGA-KK-A8IA-01	0.031443	94.3396	-	GGT7: Diploid
TCGA-KK-A8IB-01	0.024946	451.715	-	GGT7: Diploid
TCGA-KK-A8IC-01	0.027114	358.002	-	GGT7: Diploid
TCGA-KK-A8ID-01	0.02731	493.025	-	GGT7: Diploid
TCGA-KK-A8IF-01	0.031928	931.303	-	GGT7: Gain
TCGA-KK-A8IG-01	0.031885	781.773	-	GGT7: Diploid
TCGA-KK-A8IH-01	0.032276	343.603	-	GGT7: Diploid
TCGA-KK-A8II-01	0.036352	574.601	-	GGT7: Diploid
TCGA-KK-A8IJ-01	0.025521	949.855	-	GGT7: Diploid
TCGA-KK-A8IK-01	0.027138	732.033	-	GGT7: Diploid
TCGA-KK-A8IL-01	0.028596	846.568	-	GGT7: Diploid
TCGA-KK-A8IM-01	0.037719	489.458	-	GGT7: Diploid
TCGA-M7-A71Y-01	0.03563	607.327	-	GGT7: Diploid
TCGA-M7-A71Z-01	0.083313	251.012	-	GGT7: Diploid
TCGA-M7-A720-01	0.032348	671.429	-	GGT7: Diploid
TCGA-M7-A721-01	0.030621	998.539	-	GGT7: Diploid
TCGA-M7-A722-01	0.040691	976.211	-	GGT7: Diploid
TCGA-M7-A723-01	0.026437	739.865	-	GGT7: Diploid
TCGA-M7-A724-01	0.026396	825.116	-	GGT7: Diploid
TCGA-M7-A725-01	0.022935	312.741	-	GGT7: Diploid
TCGA-MG-AAMC-01	0.022707	112.418	-	GGT7: Diploid
TCGA-QU-A6IL-01	0.026297	567.751	-	GGT7: Diploid
TCGA-QU-A6IM-01	0.032456	640.238	-	GGT7: Diploid
TCGA-QU-A6IN-01	0.028005	144.341	-	GGT7: Diploid
TCGA-QU-A6IO-01	0.031534	1233.73	-	GGT7: Diploid
TCGA-QU-A6IP-01	0.037687	477.963	-	GGT7: Diploid
TCGA-SU-A7E7-01	0.033436	762.832	-	GGT7: Diploid
TCGA-TK-A8OK-01	0.036043	487.157	-	GGT7: Diploid
TCGA-TP-A8TT-01	0.026548	343.417	-	GGT7: Diploid
TCGA-TP-A8TV-01	0.02965	1138.71	-	GGT7: Diploid
TCGA-V1-A8MF-01	0.032989	776.052	-	GGT7: Diploid
TCGA-V1-A8MG-01	0.029366	875.834	-	GGT7: Diploid
TCGA-V1-A8MJ-01	0.052903	479.719	-	GGT7: Diploid
TCGA-V1-A8MK-01	0.038686	713.642	-	GGT7: Diploid
TCGA-V1-A8ML-01	0.022758	764.941	-	GGT7: Diploid
TCGA-V1-A8MM-01	0.027888	754.661	-	GGT7: Diploid
TCGA-V1-A8MU-01	0.028249	707.167	-	GGT7: Diploid
TCGA-V1-A8WL-01	0.020486	876.803	-	GGT7: Diploid
TCGA-V1-A8WN-01	0.028373	753.571	-	GGT7: Diploid
TCGA-V1-A8WS-01	0.039223	282.094	GGT7: Q253Sfs*18	GGT7: Diploid
TCGA-V1-A8WV-01	0.030635	822.718	-	GGT7: Diploid
TCGA-V1-A8WW-01	0.027539	648.818	-	GGT7: Gain
TCGA-V1-A8X3-01	0.030109	424.046	-	GGT7: Diploid
TCGA-V1-A9O5-01	0.016659	537.487	-	GGT7: Gain
TCGA-V1-A9O5-06	0.026324	582.767	-	Not Profiled
TCGA-V1-A9O7-01	0.030087	777.566	-	GGT7: Diploid
TCGA-V1-A9O9-01	0.029736	325.694	-	GGT7: Diploid
TCGA-V1-A9OA-01	0.021295	799.033	-	GGT7: Diploid
TCGA-V1-A9OF-01	0.021634	1074.04	-	GGT7: Diploid
TCGA-V1-A9OH-01	0.034359	552.393	-	GGT7: Diploid
TCGA-V1-A9OL-01	0.027026	736.842	-	GGT7: Gain
TCGA-V1-A9OQ-01	0.021056	864.224	-	GGT7: Diploid
TCGA-V1-A9OT-01	0.026042	521.277	-	GGT7: Diploid
TCGA-V1-A9OX-01	0.020731	760.878	-	GGT7: Diploid
TCGA-V1-A9OY-01	0.036253	534.774	-	GGT7: Diploid
TCGA-V1-A9Z7-01	0.019391	874.195	-	GGT7: Shallow Deletion
TCGA-V1-A9Z8-01	0.03428	646.836	-	GGT7: Diploid
TCGA-V1-A9Z9-01	0.021771	657.111	-	GGT7: Diploid
TCGA-V1-A9ZG-01	0.037702	339.692	-	GGT7: Diploid
TCGA-V1-A9ZI-01	0.017651	875.217	-	GGT7: Diploid
TCGA-V1-A9ZK-01	0.022315	706.327	-	GGT7: Diploid
TCGA-V1-A9ZR-01	0.021395	806.632	-	GGT7: Diploid
TCGA-VN-A88I-01	0.034491	762.069	-	GGT7: Diploid
TCGA-VN-A88K-01	0.031385	307.724	-	GGT7: Diploid
TCGA-VN-A88L-01	0.040285	217.769	-	GGT7: Diploid
TCGA-VN-A88M-01	0.025816	291.302	-	GGT7: Diploid
TCGA-VN-A88N-01	0.026955	371.194	-	GGT7: Diploid
TCGA-VN-A88O-01	0.026255	802.391	-	GGT7: Diploid
TCGA-VN-A88P-01	0.02249	811.792	-	GGT7: Diploid
TCGA-VN-A88Q-01	0.02756	280.995	-	GGT7: Diploid
TCGA-VN-A88R-01	0.041687	322.955	-	GGT7: Diploid
TCGA-VN-A943-01	0.031501	940.628	-	GGT7: Diploid
TCGA-VP-A872-01	0.039305	395.172	-	GGT7: Gain
TCGA-VP-A875-01	0.036155	252.92	-	GGT7: Gain
TCGA-VP-A876-01	0.026022	294.019	-	GGT7: Diploid
TCGA-VP-A878-01	0.03195	702.553	-	GGT7: Diploid
TCGA-VP-A879-01	0.035118	616.829	-	GGT7: Diploid
TCGA-VP-A87B-01	0.026181	1260.07	-	GGT7: Diploid
TCGA-VP-A87C-01	0.026244	590.211	-	GGT7: Diploid
TCGA-VP-A87D-01	0.027706	183.35	-	GGT7: Shallow Deletion
TCGA-VP-A87E-01	0.025151	676.284	-	GGT7: Diploid
TCGA-VP-A87H-01	0.02625	812.616	-	GGT7: Diploid
TCGA-VP-A87J-01	0.030877	114.521	-	GGT7: Diploid
TCGA-VP-A87K-01	0.029422	328.742	-	GGT7: Diploid
TCGA-VP-AA1N-01	0.024534	546.629	-	GGT7: Diploid
TCGA-WW-A8ZI-01	0.025979	889.311	-	GGT7: Diploid
TCGA-X4-A8KQ-01	0.022794	407.498	-	GGT7: Diploid
TCGA-X4-A8KS-01	0.020314	784.119	-	GGT7: Diploid
TCGA-XA-A8JR-01	0.02859	1102.06	-	GGT7: Diploid
TCGA-XJ-A83F-01	0.028945	164.404	-	GGT7: Shallow Deletion
TCGA-XJ-A83G-01	0.024782	703.8	-	GGT7: Diploid
TCGA-XJ-A83H-01	0.031324	858.491	-	GGT7: Gain
TCGA-XJ-A9DI-01	0.027091	861.614	-	GGT7: Diploid
TCGA-XJ-A9DK-01	0.021199	788.877	-	GGT7: Diploid
TCGA-XJ-A9DQ-01	0.023745	721.531	-	GGT7: Diploid
TCGA-XJ-A9DX-01	0.023504	356.44	-	GGT7: Gain
TCGA-XK-AAIR-01	0.03432	569.871	-	GGT7: Diploid
TCGA-XK-AAIV-01	0.031938	460.978	-	GGT7: Gain
TCGA-XK-AAIW-01	0.02128	904.399	GGT7: A327T	GGT7: Diploid
TCGA-XK-AAJ3-01	0.018425	909.389	-	GGT7: Diploid
TCGA-XK-AAJA-01	0.025967	1012.34	-	GGT7: Diploid
TCGA-XK-AAJP-01	0.027446	614.112	-	GGT7: Diploid
TCGA-XK-AAJR-01	0.029531	428.566	-	GGT7: Diploid
TCGA-XK-AAJT-01	0.031516	1117.43	-	GGT7: Diploid
TCGA-XK-AAJU-01	0.025491	1104.03	-	GGT7: Diploid
TCGA-XK-AAK1-01	0.029876	1190.25	-	GGT7: Diploid
TCGA-XQ-A8TA-01	0.036412	1733.85	-	GGT7: Gain
TCGA-XQ-A8TB-01	0.034842	332.26	-	GGT7: Diploid
TCGA-Y6-A8TL-01	0.033216	856.496	-	GGT7: Diploid
TCGA-Y6-A9XI-01	0.025051	501.964	-	GGT7: Diploid
TCGA-YJ-A8SW-01	0.026857	1005.4	-	GGT7: Diploid
TCGA-YL-A8HJ-01	0.029251	384.923	-	GGT7: Diploid
TCGA-YL-A8HK-01	0.031135	414.078	-	GGT7: Diploid
TCGA-YL-A8HL-01	0.029081	454.736	-	GGT7: Diploid
TCGA-YL-A8HM-01	0.04186	864.484	-	GGT7: Gain
TCGA-YL-A8HO-01	0.032068	610.886	-	GGT7: Diploid
TCGA-YL-A8S8-01	0.022412	1220.68	-	GGT7: Gain
TCGA-YL-A8S9-01	0.022805	561.427	-	GGT7: Diploid
TCGA-YL-A8SA-01	0.039097	330.534	-	GGT7: Diploid
TCGA-YL-A8SB-01	0.03087	904.477	-	GGT7: Diploid
TCGA-YL-A8SC-01	0.029554	91.649	-	GGT7: Diploid
TCGA-YL-A8SF-01	0.059661	243.106	-	GGT7: Diploid
TCGA-YL-A8SH-01	0.023631	797.04	-	GGT7: Diploid
TCGA-YL-A8SI-01	0.023839	871.034	-	GGT7: Diploid
TCGA-YL-A8SJ-01	0.035996	586.991	-	GGT7: Diploid
TCGA-YL-A8SK-01	0.025013	1045.06	-	GGT7: Diploid
TCGA-YL-A8SL-01	0.020299	239.266	-	GGT7: Shallow Deletion
TCGA-YL-A8SO-01	0.023378	1114.67	-	GGT7: Diploid
TCGA-YL-A8SP-01	0.059092	343.208	-	GGT7: Diploid
TCGA-YL-A8SQ-01	0.019196	978.022	-	GGT7: Diploid
TCGA-YL-A8SR-01	0.031611	323.094	-	GGT7: Diploid
TCGA-YL-A9WH-01	0.441145	55.6826	-	GGT7: Gain
TCGA-YL-A9WI-01	0.034953	1075.75	-	GGT7: Gain
TCGA-YL-A9WJ-01	0.025192	595.213	-	GGT7: Diploid
TCGA-YL-A9WK-01	0.027497	709.973	-	GGT7: Diploid
TCGA-YL-A9WL-01	0.036108	201.522	-	GGT7: Diploid
TCGA-YL-A9WX-01	0.024605	748.306	-	GGT7: Diploid
TCGA-YL-A9WY-01	0.025696	556.996	-	GGT7: Diploid
TCGA-ZG-A8QW-01	0.022295	594.967	-	GGT7: Diploid
TCGA-ZG-A8QX-01	0.035458	602.657	-	GGT7: Diploid
TCGA-ZG-A8QY-01	0.022341	546.393	-	GGT7: Diploid
TCGA-ZG-A8QZ-01	0.052185	336.57	-	GGT7: Diploid
TCGA-ZG-A9KY-01	0.317036	65.9443	-	GGT7: Gain
TCGA-ZG-A9L0-01	0.026407	374.508	-	GGT7: Diploid
TCGA-ZG-A9L1-01	0.021828	179.951	-	GGT7: Diploid
TCGA-ZG-A9L2-01	0.033476	253.154	-	GGT7: Diploid
TCGA-ZG-A9L4-01	0.196208	214.758	-	GGT7: Diploid
TCGA-ZG-A9L5-01	0.115015	403.89	-	GGT7: Diploid
TCGA-ZG-A9L6-01	0.019115	705.146	-	GGT7: Diploid
TCGA-ZG-A9L9-01	0.020132	192.882	-	GGT7: Shallow Deletion
TCGA-ZG-A9LB-01	0.021772	828.283	-	GGT7: Diploid
TCGA-ZG-A9LM-01	0.019384	468.154	-	GGT7: Diploid
TCGA-ZG-A9LN-01	0.031818	275.213	-	GGT7: Diploid
TCGA-ZG-A9LS-01	0.019121	593.193	-	GGT7: Diploid
TCGA-ZG-A9LU-01	0.028692	696.021	-	GGT7: Gain
TCGA-ZG-A9LY-01	0.024064	306.096	-	GGT7: Diploid
TCGA-ZG-A9LZ-01	0.019358	348.733	-	GGT7: Gain
TCGA-ZG-A9M4-01	0.030486	776.164	-	GGT7: Gain
TCGA-ZG-A9MC-01	0.032997	623.123	-	GGT7: Diploid
TCGA-ZG-A9N3-01	0.026913	220.867	-	GGT7: Diploid
TCGA-ZG-A9ND-01	0.018857	980.806	-	GGT7: Diploid
TCGA-ZG-A9NI-01	0.025883	376.496	-	GGT7: Diploid

## Sheet: GGTLC1
Sample Id	GGTLC1: Methylation (HM450)	GGTLC1: mRNA expression (RNA Seq V2 RSEM) (log2(value + 1))	Mutations	Copy Number Alterations
TCGA-2A-A8VL-01	0.555988	31.9258	-	GGTLC1: Diploid
TCGA-2A-A8VO-01	0.451275	3.3231	-	GGTLC1: Diploid
TCGA-2A-A8VT-01	0.432162	21.3235	-	GGTLC1: Diploid
TCGA-2A-A8VV-01	0.406552	49.8882	-	GGTLC1: Diploid
TCGA-2A-A8VX-01	0.563436	33.7574	-	GGTLC1: Diploid
TCGA-2A-A8W1-01	0.443666	3.3054	-	GGTLC1: Diploid
TCGA-2A-A8W3-01	0.530033	0.4089	-	GGTLC1: Diploid
TCGA-2A-AAYF-01	0.468879	18.2513	-	GGTLC1: Diploid
TCGA-2A-AAYO-01	0.508346	2.0975	-	GGTLC1: Diploid
TCGA-2A-AAYU-01	0.477654	33.0089	-	GGTLC1: Diploid
TCGA-4L-AA1F-01	0.562002	9.5279	-	GGTLC1: Gain
TCGA-CH-5737-01	0.283725	9.9641	-	GGTLC1: Diploid
TCGA-CH-5738-01	0.569902	27.5912	-	GGTLC1: Diploid
TCGA-CH-5739-01	0.510208	46.1049	-	GGTLC1: Diploid
TCGA-CH-5740-01	0.444087	27.6285	-	GGTLC1: Diploid
TCGA-CH-5741-01	0.707715	4.1057	-	GGTLC1: Diploid
TCGA-CH-5743-01	0.404195	5.523	-	GGTLC1: Diploid
TCGA-CH-5744-01	0.399885	87.1475	-	GGTLC1: Diploid
TCGA-CH-5745-01	0.461971	41.1718	-	Not Profiled
TCGA-CH-5746-01	0.731034	12.0684	-	GGTLC1: Diploid
TCGA-CH-5748-01	0.432324	23.7698	-	GGTLC1: Diploid
TCGA-CH-5750-01	0.279164	29.3116	-	GGTLC1: Diploid
TCGA-CH-5751-01	0.457871	2.5961	-	GGTLC1: Diploid
TCGA-CH-5752-01	0.40125	1.9342	-	GGTLC1: Diploid
TCGA-CH-5753-01	0.378742	5.5338	-	GGTLC1: Diploid
TCGA-CH-5754-01	0.405594	13.5032	-	GGTLC1: Diploid
TCGA-CH-5761-01	0.303387	8.4836	-	GGTLC1: Shallow Deletion
TCGA-CH-5762-01	0.434928	31.3873	-	GGTLC1: Diploid
TCGA-CH-5763-01	0.328405	29.4829	-	GGTLC1: Diploid
TCGA-CH-5764-01	0.720319	30.1621	-	GGTLC1: Diploid
TCGA-CH-5765-01	0.465502	39.5381	-	GGTLC1: Diploid
TCGA-CH-5766-01	0.39989	37.9703	-	GGTLC1: Diploid
TCGA-CH-5767-01	0.471178	17.2414	-	GGTLC1: Diploid
TCGA-CH-5768-01	0.873226	22.9192	-	GGTLC1: Diploid
TCGA-CH-5769-01	0.479618	25.0963	-	GGTLC1: Diploid
TCGA-CH-5771-01	0.409689	14.3585	-	GGTLC1: Diploid
TCGA-CH-5772-01	0.389284	8.6957	-	GGTLC1: Gain
TCGA-CH-5788-01	0.446154	39.6825	-	GGTLC1: Diploid
TCGA-CH-5789-01	0.352576	8.7366	-	GGTLC1: Diploid
TCGA-CH-5790-01	0.852857	36.4479	-	GGTLC1: Diploid
TCGA-CH-5791-01	0.331046	13.1073	-	GGTLC1: Diploid
TCGA-CH-5792-01	0.344669	9.0124	-	GGTLC1: Diploid
TCGA-CH-5794-01	0.436894	20.7046	-	GGTLC1: Diploid
TCGA-EJ-5494-01	0.387249	9.99	-	GGTLC1: Diploid
TCGA-EJ-5495-01	0.567609	22.6923	-	GGTLC1: Diploid
TCGA-EJ-5496-01	0.443623	56.5134	-	GGTLC1: Diploid
TCGA-EJ-5497-01	0.433537	37.0285	-	GGTLC1: Diploid
TCGA-EJ-5498-01	0.339363	12.3258	-	GGTLC1: Diploid
TCGA-EJ-5499-01	0.504897	32.8012	-	GGTLC1: Diploid
TCGA-EJ-5501-01	0.390266	16.865	-	GGTLC1: Diploid
TCGA-EJ-5502-01	0.392322	26.5255	-	GGTLC1: Diploid
TCGA-EJ-5503-01	0.424594	45.3682	-	GGTLC1: Diploid
TCGA-EJ-5504-01	0.391294	31.4234	-	GGTLC1: Diploid
TCGA-EJ-5505-01	0.429201	7.1429	-	GGTLC1: Diploid
TCGA-EJ-5506-01	0.378141	25	-	GGTLC1: Diploid
TCGA-EJ-5507-01	0.341407	38.6927	-	GGTLC1: Diploid
TCGA-EJ-5508-01	0.37875	16.7598	-	GGTLC1: Diploid
TCGA-EJ-5509-01	0.45437	25.2298	-	GGTLC1: Diploid
TCGA-EJ-5510-01	0.366633	17.4658	-	GGTLC1: Diploid
TCGA-EJ-5511-01	0.843918	31.4161	-	GGTLC1: Diploid
TCGA-EJ-5512-01	0.372306	27.1955	-	GGTLC1: Diploid
TCGA-EJ-5514-01	0.302641	4.6968	-	GGTLC1: Diploid
TCGA-EJ-5515-01	0.456795	16.9763	-	GGTLC1: Diploid
TCGA-EJ-5516-01	0.618951	43.0108	-	GGTLC1: Diploid
TCGA-EJ-5517-01	0.826285	3.4635	-	GGTLC1: Diploid
TCGA-EJ-5518-01	0.620895	39.4277	-	GGTLC1: Diploid
TCGA-EJ-5519-01	0.492638	13.2231	-	GGTLC1: Diploid
TCGA-EJ-5521-01	0.618155	147.622	-	GGTLC1: Diploid
TCGA-EJ-5522-01	0.574704	25.6682	-	GGTLC1: Diploid
TCGA-EJ-5524-01	0.511925	8.1158	-	GGTLC1: Diploid
TCGA-EJ-5525-01	0.926846	51.4752	-	GGTLC1: Diploid
TCGA-EJ-5526-01	0.480077	38.207	-	GGTLC1: Diploid
TCGA-EJ-5527-01	0.565565	14.9062	-	GGTLC1: Diploid
TCGA-EJ-5530-01	0.386833	39.6717	-	GGTLC1: Diploid
TCGA-EJ-5531-01	0.397813	6.9232	-	GGTLC1: Diploid
TCGA-EJ-5532-01	0.72353	11.1985	-	GGTLC1: Amplification
TCGA-EJ-5542-01	0.70667	35.7504	-	GGTLC1: Diploid
TCGA-EJ-7115-01	0.854701	21.5475	-	GGTLC1: Diploid
TCGA-EJ-7123-01	0.640258	10.0221	-	GGTLC1: Diploid
TCGA-EJ-7125-01	0.94724	7.4511	-	GGTLC1: Diploid
TCGA-EJ-7218-01	0.28092	41.841	-	GGTLC1: Diploid
TCGA-EJ-7312-01	0.738303	28.3422	-	GGTLC1: Shallow Deletion
TCGA-EJ-7314-01	0.568465	52.0868	-	GGTLC1: Gain
TCGA-EJ-7315-01	0.588348	66.474	-	GGTLC1: Amplification
TCGA-EJ-7317-01	0.593048	20.7214	-	GGTLC1: Diploid
TCGA-EJ-7318-01	0.556899	100.764	-	GGTLC1: Diploid
TCGA-EJ-7321-01	0.50445	41.543	-	GGTLC1: Diploid
TCGA-EJ-7325-01	0.948131	251.565	-	GGTLC1: Diploid
TCGA-EJ-7327-01	0.533233	33.394	-	GGTLC1: Diploid
TCGA-EJ-7328-01	0.64683	26.6478	-	GGTLC1: Diploid
TCGA-EJ-7330-01	0.509107	19.2184	-	GGTLC1: Diploid
TCGA-EJ-7331-01	0.843254	7.392	-	GGTLC1: Diploid
TCGA-EJ-7781-01	0.581716	7.8457	-	GGTLC1: Diploid
TCGA-EJ-7782-01	0.57121	7.7151	-	GGTLC1: Diploid
TCGA-EJ-7783-01	0.5405	7.9347	-	GGTLC1: Diploid
TCGA-EJ-7784-01	0.962169	28.7748	-	GGTLC1: Shallow Deletion
TCGA-EJ-7785-01	0.634914	38.8565	-	GGTLC1: Diploid
TCGA-EJ-7786-01	0.534821	11.3838	-	GGTLC1: Diploid
TCGA-EJ-7788-01	0.69657	30.8337	-	GGTLC1: Diploid
TCGA-EJ-7789-01	0.594455	14.8572	-	GGTLC1: Diploid
TCGA-EJ-7791-01	0.568538	7.6424	-	GGTLC1: Diploid
TCGA-EJ-7792-01	0.62351	28.4593	-	GGTLC1: Diploid
TCGA-EJ-7793-01	0.765097	60.3312	-	GGTLC1: Diploid
TCGA-EJ-7794-01	0.733002	32.0621	-	GGTLC1: Diploid
TCGA-EJ-7797-01	0.517391	20.5473	-	GGTLC1: Diploid
TCGA-EJ-8468-01	0.447392	7.6869	-	GGTLC1: Diploid
TCGA-EJ-8469-01	0.497374	27.3418	-	GGTLC1: Diploid
TCGA-EJ-8470-01	0.703331	18.7064	-	GGTLC1: Diploid
TCGA-EJ-8472-01	0.439816	21.0063	-	GGTLC1: Diploid
TCGA-EJ-8474-01	0.549962	30.8964	-	GGTLC1: Diploid
TCGA-EJ-A46B-01	0.604576	21.1699	-	GGTLC1: Diploid
TCGA-EJ-A46D-01	0.70592	46.0373	-	GGTLC1: Diploid
TCGA-EJ-A46E-01	0.558516	7.399	-	GGTLC1: Diploid
TCGA-EJ-A46F-01	0.550326	132.655	-	GGTLC1: Diploid
TCGA-EJ-A46G-01	0.872704	22.8261	-	GGTLC1: Diploid
TCGA-EJ-A46H-01	0.465362	15.2381	-	GGTLC1: Diploid
TCGA-EJ-A46I-01	0.534235	8.6257	-	GGTLC1: Diploid
TCGA-EJ-A65B-01	0.448497	43.6154	-	GGTLC1: Diploid
TCGA-EJ-A65D-01	0.407246	67.0674	-	GGTLC1: Diploid
TCGA-EJ-A65E-01	0.511977	22.1307	-	GGTLC1: Diploid
TCGA-EJ-A65F-01	0.464051	13.6592	-	GGTLC1: Diploid
TCGA-EJ-A65G-01	0.449022	28.3729	-	GGTLC1: Diploid
TCGA-EJ-A65J-01	0.549411	16.1197	-	GGTLC1: Diploid
TCGA-EJ-A65M-01	0.829427	26.6861	-	GGTLC1: Gain
TCGA-EJ-A6RA-01	0.652312	26.6332	-	GGTLC1: Diploid
TCGA-EJ-A6RC-01	0.589771	9.2486	-	GGTLC1: Diploid
TCGA-EJ-A7NF-01	0.801922	51.9165	-	GGTLC1: Diploid
TCGA-EJ-A7NG-01	0.665165	12.4711	-	GGTLC1: Diploid
TCGA-EJ-A7NH-01	0.520703	29.0557	-	GGTLC1: Diploid
TCGA-EJ-A7NJ-01	0.516438	42.6275	-	GGTLC1: Diploid
TCGA-EJ-A7NK-01	0.353534	42.4448	-	GGTLC1: Diploid
TCGA-EJ-A7NM-01	0.51134	35.7872	-	GGTLC1: Diploid
TCGA-EJ-A7NN-01	0.723296	5.57	-	Not Profiled
TCGA-EJ-A8FN-01	0.457144	2.4826	-	GGTLC1: Diploid
TCGA-EJ-A8FO-01	0.348136	35.2239	-	GGTLC1: Diploid
TCGA-EJ-A8FP-01	0.64812	28.9866	-	GGTLC1: Diploid
TCGA-EJ-A8FS-01	0.489236	12.22	-	GGTLC1: Diploid
TCGA-EJ-A8FU-01	0.422191	9.1104	-	GGTLC1: Diploid
TCGA-EJ-AB20-01	0.54906	8.8381	-	GGTLC1: Diploid
TCGA-EJ-AB27-01	0.43002	27.6399	-	GGTLC1: Diploid
TCGA-FC-7708-01	0.572279	26.7772	-	GGTLC1: Diploid
TCGA-FC-7961-01	0.400207	8.1163	-	GGTLC1: Diploid
TCGA-FC-A4JI-01	0.572254	0.3685	-	GGTLC1: Shallow Deletion
TCGA-FC-A5OB-01	0.517128	0	-	GGTLC1: Diploid
TCGA-FC-A66V-01	0.385075	65.6831	-	GGTLC1: Diploid
TCGA-FC-A6HD-01	0.798032	3.1974	-	GGTLC1: Diploid
TCGA-FC-A8O0-01	0.466306	12.488	-	GGTLC1: Diploid
TCGA-G9-6329-01	0.590686	9.9285	-	GGTLC1: Diploid
TCGA-G9-6332-01	0.461963	46.532	-	GGTLC1: Diploid
TCGA-G9-6333-01	0.503432	7.8799	-	GGTLC1: Diploid
TCGA-G9-6336-01	0.463535	40.4705	-	GGTLC1: Diploid
TCGA-G9-6338-01	0.663458	28.7846	-	GGTLC1: Diploid
TCGA-G9-6339-01	0.632681	20.6887	-	GGTLC1: Shallow Deletion
TCGA-G9-6342-01	0.542149	39.2371	-	GGTLC1: Diploid
TCGA-G9-6343-01	0.564734	48.6367	-	GGTLC1: Diploid
TCGA-G9-6347-01	0.609374	8.7648	-	GGTLC1: Diploid
TCGA-G9-6348-01	0.489973	2.8818	-	GGTLC1: Diploid
TCGA-G9-6351-01	0.594658	76.0909	-	GGTLC1: Diploid
TCGA-G9-6353-01	0.639698	68.787	-	GGTLC1: Diploid
TCGA-G9-6354-01	0.770776	53.4699	-	GGTLC1: Diploid
TCGA-G9-6356-01	0.62945	24.7431	-	GGTLC1: Diploid
TCGA-G9-6361-01	0.513048	35.5671	-	GGTLC1: Diploid
TCGA-G9-6362-01	0.353031	5.233	-	GGTLC1: Diploid
TCGA-G9-6363-01	0.632707	54.4707	-	GGTLC1: Diploid
TCGA-G9-6364-01	0.516123	43.4205	-	GGTLC1: Diploid
TCGA-G9-6365-01	0.551282	62.3984	-	GGTLC1: Diploid
TCGA-G9-6366-01	0.458775	30.7397	-	GGTLC1: Diploid
TCGA-G9-6367-01	0.602918	23.5967	-	GGTLC1: Diploid
TCGA-G9-6369-01	0.967133	26.6603	-	GGTLC1: Diploid
TCGA-G9-6370-01	0.46829	15.9123	-	GGTLC1: Diploid
TCGA-G9-6371-01	0.719231	33.2335	-	GGTLC1: Diploid
TCGA-G9-6373-01	0.867781	31.1284	-	GGTLC1: Diploid
TCGA-G9-6377-01	0.568844	59.97	-	GGTLC1: Diploid
TCGA-G9-6378-01	0.635452	10.0771	-	GGTLC1: Diploid
TCGA-G9-6379-01	0.593579	74.1313	-	GGTLC1: Diploid
TCGA-G9-6384-01	0.533299	37.1161	-	GGTLC1: Diploid
TCGA-G9-6385-01	0.503686	41.0474	-	GGTLC1: Diploid
TCGA-G9-6494-01	0.688746	52.1133	-	GGTLC1: Deep Deletion
TCGA-G9-6496-01	0.89535	10.0575	-	GGTLC1: Diploid
TCGA-G9-6498-01	0.896303	19.7155	-	GGTLC1: Diploid
TCGA-G9-6499-01	0.60047	15.1707	-	GGTLC1: Gain
TCGA-G9-7509-01	0.425075	36.7999	-	GGTLC1: Diploid
TCGA-G9-7510-01	0.525141	22.3446	-	GGTLC1: Diploid
TCGA-G9-7519-01	0.434872	27.4516	-	GGTLC1: Diploid
TCGA-G9-7521-01	0.555079	21.9118	-	GGTLC1: Diploid
TCGA-G9-7522-01	0.486426	49.7015	-	GGTLC1: Diploid
TCGA-G9-7523-01	0.903588	10.7488	-	GGTLC1: Diploid
TCGA-G9-7525-01	0.872022	219.054	-	GGTLC1: Diploid
TCGA-G9-A9S0-01	0.632744	18.3607	-	GGTLC1: Shallow Deletion
TCGA-G9-A9S4-01	0.600749	3.4276	-	Not Profiled
TCGA-G9-A9S7-01	0.434518	29.8203	-	GGTLC1: Diploid
TCGA-H9-7775-01	0.922911	46.099	-	GGTLC1: Diploid
TCGA-H9-A6BX-01	0.551418	11.7386	-	GGTLC1: Diploid
TCGA-H9-A6BY-01	0.496447	90.222	-	GGTLC1: Diploid
TCGA-HC-7075-01	0.565656	6.1941	-	GGTLC1: Diploid
TCGA-HC-7077-01	0.506473	85.0469	-	GGTLC1: Diploid
TCGA-HC-7078-01	0.408216	16.6302	-	GGTLC1: Diploid
TCGA-HC-7079-01	0.711812	4.4141	-	GGTLC1: Diploid
TCGA-HC-7080-01	0.577108	4.61	-	GGTLC1: Diploid
TCGA-HC-7081-01	0.889432	64.8836	-	GGTLC1: Diploid
TCGA-HC-7209-01	0.439194	38.3275	-	GGTLC1: Diploid
TCGA-HC-7210-01	0.674305	6.1364	-	GGTLC1: Diploid
TCGA-HC-7211-01	0.460711	4.1286	-	GGTLC1: Diploid
TCGA-HC-7212-01	0.509327	42.2883	-	GGTLC1: Diploid
TCGA-HC-7213-01	0.858905	21.3675	-	GGTLC1: Diploid
TCGA-HC-7230-01	0.45941	46.7467	-	GGTLC1: Diploid
TCGA-HC-7231-01	0.461045	35.8436	-	GGTLC1: Diploid
TCGA-HC-7232-01	0.553124	30.0603	-	GGTLC1: Diploid
TCGA-HC-7233-01	0.694171	27.1437	-	GGTLC1: Diploid
TCGA-HC-7736-01	0.695197	31.2993	-	GGTLC1: Diploid
TCGA-HC-7737-01	0.666084	18.8317	-	GGTLC1: Diploid
TCGA-HC-7738-01	0.498443	6.3111	-	GGTLC1: Diploid
TCGA-HC-7740-01	0.516745	33.3615	-	GGTLC1: Diploid
TCGA-HC-7742-01	0.631217	16.5103	-	GGTLC1: Diploid
TCGA-HC-7744-01	0.876645	14.068	-	GGTLC1: Diploid
TCGA-HC-7745-01	0.529224	33.7606	-	GGTLC1: Diploid
TCGA-HC-7747-01	0.480547	42.9752	-	GGTLC1: Diploid
TCGA-HC-7748-01	0.512345	42.8486	-	GGTLC1: Diploid
TCGA-HC-7749-01	0.548841	8.3549	-	GGTLC1: Diploid
TCGA-HC-7750-01	0.596321	23.7143	-	GGTLC1: Diploid
TCGA-HC-7752-01	0.471466	44.4774	-	GGTLC1: Diploid
TCGA-HC-7817-01	0.459756	51.5891	-	GGTLC1: Diploid
TCGA-HC-7818-01	0.460167	47.5248	-	GGTLC1: Diploid
TCGA-HC-7819-01	0.517058	60.0382	-	GGTLC1: Diploid
TCGA-HC-7820-01	0.740031	21.2785	-	GGTLC1: Diploid
TCGA-HC-7821-01	0.952188	67.4453	-	GGTLC1: Shallow Deletion
TCGA-HC-8213-01	0.48393	43.0906	-	GGTLC1: Diploid
TCGA-HC-8216-01	0.386978	11.9181	-	GGTLC1: Shallow Deletion
TCGA-HC-8256-01	0.444828	27.3294	-	GGTLC1: Diploid
TCGA-HC-8257-01	0.936405	10.4733	-	GGTLC1: Diploid
TCGA-HC-8258-01	0.61877	38.5305	-	GGTLC1: Diploid
TCGA-HC-8259-01	0.885166	114.169	-	GGTLC1: Diploid
TCGA-HC-8260-01	0.712998	58.2494	-	GGTLC1: Diploid
TCGA-HC-8261-01	0.478449	15.4752	-	GGTLC1: Diploid
TCGA-HC-8262-01	0.480621	63.4683	-	GGTLC1: Diploid
TCGA-HC-8264-01	0.744949	21.8541	-	GGTLC1: Diploid
TCGA-HC-8265-01	0.463513	40.2385	-	GGTLC1: Diploid
TCGA-HC-8266-01	0.677079	21.1765	-	GGTLC1: Diploid
TCGA-HC-A48F-01	0.946363	15.7676	-	GGTLC1: Diploid
TCGA-HC-A4ZV-01	0.353615	37.422	-	GGTLC1: Diploid
TCGA-HC-A631-01	0.467453	0.4769	-	GGTLC1: Diploid
TCGA-HC-A632-01	0.37849	4.6807	-	GGTLC1: Shallow Deletion
TCGA-HC-A6AL-01	0.529417	161	-	GGTLC1: Diploid
TCGA-HC-A6AN-01	0.827182	111.232	-	GGTLC1: Diploid
TCGA-HC-A6AO-01	0.387576	13.4213	-	GGTLC1: Diploid
TCGA-HC-A6AP-01	0.433772	30.8285	-	GGTLC1: Diploid
TCGA-HC-A6AQ-01	0.551715	46.2218	-	GGTLC1: Diploid
TCGA-HC-A6AS-01	0.552825	105.858	-	GGTLC1: Diploid
TCGA-HC-A6HX-01	0.502222	79.9356	-	GGTLC1: Diploid
TCGA-HC-A6HY-01	0.660792	41.6317	-	GGTLC1: Diploid
TCGA-HC-A76W-01	0.823917	11.9218	-	GGTLC1: Diploid
TCGA-HC-A76X-01	0.588723	32.8947	-	GGTLC1: Diploid
TCGA-HC-A8CY-01	0.747622	1.1949	-	GGTLC1: Diploid
TCGA-HC-A8D0-01	0.384764	21.0403	-	GGTLC1: Diploid
TCGA-HC-A8D1-01	0.385767	33.9321	-	GGTLC1: Diploid
TCGA-HC-A9TE-01	0.848163	11.7284	-	GGTLC1: Gain
TCGA-HC-A9TH-01	0.790222	17.2884	-	GGTLC1: Diploid
TCGA-HI-7168-01	0.491813	10.2605	-	GGTLC1: Gain
TCGA-HI-7169-01	0.667983	22.9479	-	GGTLC1: Diploid
TCGA-HI-7170-01	0.523166	6.2647	-	GGTLC1: Diploid
TCGA-HI-7171-01	0.564637	32.0324	-	GGTLC1: Diploid
TCGA-J4-8198-01	0.790409	29.2398	-	GGTLC1: Diploid
TCGA-J4-8200-01	0.81529	10.2384	-	GGTLC1: Diploid
TCGA-J4-A67K-01	0.501381	73.0731	-	GGTLC1: Diploid
TCGA-J4-A67L-01	0.697423	22.8785	-	GGTLC1: Diploid
TCGA-J4-A67M-01	0.696772	128.891	-	GGTLC1: Diploid
TCGA-J4-A67N-01	0.440817	46.5608	-	GGTLC1: Diploid
TCGA-J4-A67O-01	0.474777	120.526	-	GGTLC1: Diploid
TCGA-J4-A67Q-01	0.619995	62.3342	-	GGTLC1: Diploid
TCGA-J4-A67R-01	0.404401	107.354	-	GGTLC1: Diploid
TCGA-J4-A67S-01	0.51284	106.612	-	GGTLC1: Diploid
TCGA-J4-A67T-01	0.646449	61.2682	-	GGTLC1: Diploid
TCGA-J4-A6G1-01	0.589531	52.7964	-	GGTLC1: Diploid
TCGA-J4-A6G3-01	0.515994	33.6452	-	GGTLC1: Diploid
TCGA-J4-A6M7-01	0.948475	15.2739	-	GGTLC1: Diploid
TCGA-J4-A83I-01	0.43687	27.3283	-	GGTLC1: Diploid
TCGA-J4-A83J-01	0.430283	22.6786	-	GGTLC1: Diploid
TCGA-J4-A83K-01	0.364629	21.3007	-	GGTLC1: Diploid
TCGA-J4-A83L-01	0.395859	11.6105	-	GGTLC1: Diploid
TCGA-J4-A83M-01	0.456962	31.6356	-	GGTLC1: Diploid
TCGA-J4-A83N-01	0.473199	57.9421	-	GGTLC1: Diploid
TCGA-J4-AATV-01	0.529443	13.9417	-	GGTLC1: Diploid
TCGA-J4-AATZ-01	0.429895	1.2493	-	GGTLC1: Diploid
TCGA-J4-AAU2-01	0.368779	8.8396	-	GGTLC1: Diploid
TCGA-J9-A52B-01	0.520861	15.2521	-	GGTLC1: Diploid
TCGA-J9-A52C-01	0.461744	24.8528	-	GGTLC1: Diploid
TCGA-J9-A52D-01	0.566766	42.2989	-	Not Profiled
TCGA-J9-A52E-01	0.818968	41.5357	-	GGTLC1: Gain
TCGA-J9-A8CK-01	0.343919	55.5683	-	GGTLC1: Diploid
TCGA-J9-A8CL-01	0.678519	6.7265	-	GGTLC1: Diploid
TCGA-J9-A8CM-01	0.498087	9.8848	-	GGTLC1: Diploid
TCGA-J9-A8CN-01	0.440555	6.1453	-	GGTLC1: Diploid
TCGA-J9-A8CP-01	0.81434	2.3269	-	GGTLC1: Diploid
TCGA-KC-A4BL-01	0.680955	14.8936	-	GGTLC1: Diploid
TCGA-KC-A4BN-01	0.527897	46.8473	-	GGTLC1: Diploid
TCGA-KC-A4BR-01	0.600656	15.6844	-	GGTLC1: Diploid
TCGA-KC-A4BV-01	0.947138	11.6726	-	GGTLC1: Diploid
TCGA-KC-A7F3-01	0.739202	28.3986	-	GGTLC1: Diploid
TCGA-KC-A7F5-01	0.571853	2.2202	-	Not Profiled
TCGA-KC-A7F6-01	0.591998	51.27	-	GGTLC1: Diploid
TCGA-KC-A7FA-01	0.675567	1.4844	-	GGTLC1: Diploid
TCGA-KC-A7FD-01	0.638889	9.8709	-	GGTLC1: Diploid
TCGA-KC-A7FE-01	0.72966	4.6621	-	GGTLC1: Diploid
TCGA-KK-A59V-01	0.539281	11.5926	GGTLC1: V155M	GGTLC1: Diploid
TCGA-KK-A59X-01	0.72068	70.4822	-	GGTLC1: Diploid
TCGA-KK-A59Y-01	0.829317	54.6714	-	GGTLC1: Diploid
TCGA-KK-A59Z-01	0.575722	103.129	-	GGTLC1: Diploid
TCGA-KK-A5A1-01	0.771738	2.4765	-	Not Profiled
TCGA-KK-A6DY-01	0.442525	50.4877	-	GGTLC1: Diploid
TCGA-KK-A6E0-01	0.764919	22.5425	-	GGTLC1: Diploid
TCGA-KK-A6E1-01	0.407488	90.2464	-	GGTLC1: Diploid
TCGA-KK-A6E2-01	0.470359	19.1923	-	GGTLC1: Diploid
TCGA-KK-A6E3-01	0.429135	45.9584	-	GGTLC1: Diploid
TCGA-KK-A6E4-01	0.37998	89.3525	-	GGTLC1: Diploid
TCGA-KK-A6E5-01	0.682167	111.298	-	GGTLC1: Diploid
TCGA-KK-A6E6-01	0.561414	59.8829	-	GGTLC1: Diploid
TCGA-KK-A6E7-01	0.637862	0.7731	-	GGTLC1: Diploid
TCGA-KK-A6E8-01	0.615181	11.5694	-	GGTLC1: Gain
TCGA-KK-A7AP-01	0.597162	3.5506	-	GGTLC1: Diploid
TCGA-KK-A7AQ-01	0.486694	26.9638	-	GGTLC1: Diploid
TCGA-KK-A7AU-01	0.41954	34.5089	-	GGTLC1: Shallow Deletion
TCGA-KK-A7AV-01	0.517528	38.4008	-	GGTLC1: Diploid
TCGA-KK-A7AW-01	0.598032	83.2579	-	GGTLC1: Diploid
TCGA-KK-A7AY-01	0.885274	60.3747	-	GGTLC1: Diploid
TCGA-KK-A7AZ-01	0.328574	101.727	-	GGTLC1: Gain
TCGA-KK-A7B0-01	0.387215	109.531	-	GGTLC1: Diploid
TCGA-KK-A7B1-01	0.821996	158.654	-	GGTLC1: Diploid
TCGA-KK-A7B2-01	0.622447	58.1356	-	GGTLC1: Diploid
TCGA-KK-A7B3-01	0.856291	37.5911	-	GGTLC1: Diploid
TCGA-KK-A7B4-01	0.579791	52.2122	-	GGTLC1: Diploid
TCGA-KK-A8I4-01	0.720423	23.2604	-	GGTLC1: Gain
TCGA-KK-A8I5-01	0.94946	75.1544	-	GGTLC1: Diploid
TCGA-KK-A8I6-01	0.638876	71.0425	-	GGTLC1: Diploid
TCGA-KK-A8I7-01	0.371712	18.2063	-	GGTLC1: Diploid
TCGA-KK-A8I8-01	0.738738	57.9235	-	GGTLC1: Diploid
TCGA-KK-A8I9-01	0.507947	19.1646	-	GGTLC1: Diploid
TCGA-KK-A8IA-01	0.889493	39.4511	-	GGTLC1: Diploid
TCGA-KK-A8IB-01	0.502732	21.6359	-	GGTLC1: Diploid
TCGA-KK-A8IC-01	0.36283	29.6769	-	GGTLC1: Diploid
TCGA-KK-A8ID-01	0.946001	1.1957	-	GGTLC1: Diploid
TCGA-KK-A8IF-01	0.411749	53.1432	-	GGTLC1: Gain
TCGA-KK-A8IG-01	0.439119	6.8966	-	GGTLC1: Diploid
TCGA-KK-A8IH-01	0.930075	34.1594	-	GGTLC1: Diploid
TCGA-KK-A8II-01	0.521466	59.4898	-	GGTLC1: Diploid
TCGA-KK-A8IJ-01	0.54426	16.9913	-	GGTLC1: Shallow Deletion
TCGA-KK-A8IK-01	0.949026	25.6267	-	GGTLC1: Shallow Deletion
TCGA-KK-A8IL-01	0.937148	7.1781	-	GGTLC1: Diploid
TCGA-KK-A8IM-01	0.478049	39.241	-	GGTLC1: Diploid
TCGA-M7-A71Y-01	0.521329	42.3583	-	GGTLC1: Diploid
TCGA-M7-A71Z-01	0.708838	33.4008	-	GGTLC1: Diploid
TCGA-M7-A720-01	0.538609	26.6409	-	GGTLC1: Diploid
TCGA-M7-A721-01	0.469031	26.7901	-	GGTLC1: Diploid
TCGA-M7-A722-01	0.596196	1.3916	-	GGTLC1: Diploid
TCGA-M7-A723-01	0.408336	27.664	-	GGTLC1: Diploid
TCGA-M7-A724-01	0.460071	5.8353	-	GGTLC1: Diploid
TCGA-M7-A725-01	0.85335	10.9055	-	GGTLC1: Diploid
TCGA-MG-AAMC-01	0.509086	88.2353	-	GGTLC1: Diploid
TCGA-QU-A6IL-01	0.918344	65.0407	-	GGTLC1: Diploid
TCGA-QU-A6IM-01	0.73047	77.1869	-	GGTLC1: Diploid
TCGA-QU-A6IN-01	0.609094	47.567	-	GGTLC1: Diploid
TCGA-QU-A6IO-01	0.557969	60.8622	-	GGTLC1: Diploid
TCGA-QU-A6IP-01	0.734344	87.3094	-	GGTLC1: Diploid
TCGA-SU-A7E7-01	0.6617	24.3363	-	GGTLC1: Diploid
TCGA-TK-A8OK-01	0.752969	0.8857	-	GGTLC1: Diploid
TCGA-TP-A8TT-01	0.75185	13.289	-	GGTLC1: Diploid
TCGA-TP-A8TV-01	0.401502	25.8563	-	GGTLC1: Diploid
TCGA-V1-A8MF-01	0.482303	26.5372	-	GGTLC1: Diploid
TCGA-V1-A8MG-01	0.450575	31.3752	-	GGTLC1: Diploid
TCGA-V1-A8MJ-01	0.613234	24.6138	-	GGTLC1: Diploid
TCGA-V1-A8MK-01	0.470155	26.3991	-	GGTLC1: Diploid
TCGA-V1-A8ML-01	0.852728	18.5471	-	GGTLC1: Diploid
TCGA-V1-A8MM-01	0.39825	3.4347	-	GGTLC1: Diploid
TCGA-V1-A8MU-01	0.425562	38.9179	-	GGTLC1: Diploid
TCGA-V1-A8WL-01	0.766026	8.4135	-	GGTLC1: Diploid
TCGA-V1-A8WN-01	0.625288	9.7632	-	GGTLC1: Diploid
TCGA-V1-A8WS-01	0.433187	12.1791	-	GGTLC1: Diploid
TCGA-V1-A8WV-01	0.502039	73.0223	-	GGTLC1: Diploid
TCGA-V1-A8WW-01	0.441624	59.8201	-	GGTLC1: Shallow Deletion
TCGA-V1-A8X3-01	0.527081	98.2941	-	GGTLC1: Diploid
TCGA-V1-A9O5-01	0.449024	38.7378	-	GGTLC1: Gain
TCGA-V1-A9O5-06	0.582383	6.1971	-	Not Profiled
TCGA-V1-A9O7-01	0.5532	2.5421	-	GGTLC1: Diploid
TCGA-V1-A9O9-01	0.851633	39.5435	-	GGTLC1: Diploid
TCGA-V1-A9OA-01	0.648702	13.1215	-	GGTLC1: Diploid
TCGA-V1-A9OF-01	0.560768	9.292	-	GGTLC1: Diploid
TCGA-V1-A9OH-01	0.660718	55.7238	-	GGTLC1: Diploid
TCGA-V1-A9OL-01	0.3166	3.5088	-	GGTLC1: Shallow Deletion
TCGA-V1-A9OQ-01	0.345676	60.784	-	GGTLC1: Diploid
TCGA-V1-A9OT-01	0.497081	17.2872	-	GGTLC1: Diploid
TCGA-V1-A9OX-01	0.470017	40.2974	-	GGTLC1: Diploid
TCGA-V1-A9OY-01	0.482737	30.5451	-	GGTLC1: Diploid
TCGA-V1-A9Z7-01	0.46697	8.5874	-	GGTLC1: Deep Deletion
TCGA-V1-A9Z8-01	0.743987	20.5516	-	GGTLC1: Diploid
TCGA-V1-A9Z9-01	0.744086	5.5127	-	GGTLC1: Diploid
TCGA-V1-A9ZG-01	0.693115	8.8041	-	GGTLC1: Diploid
TCGA-V1-A9ZI-01	0.404762	35.5286	-	GGTLC1: Diploid
TCGA-V1-A9ZK-01	0.352669	23.4002	-	GGTLC1: Diploid
TCGA-V1-A9ZR-01	0.465582	9.4205	-	GGTLC1: Diploid
TCGA-VN-A88I-01	0.424743	4.5977	-	GGTLC1: Diploid
TCGA-VN-A88K-01	0.234875	26.7586	-	GGTLC1: Diploid
TCGA-VN-A88L-01	0.342861	36.799	-	GGTLC1: Diploid
TCGA-VN-A88M-01	0.489915	70.0525	-	GGTLC1: Diploid
TCGA-VN-A88N-01	0.692968	3.6843	-	GGTLC1: Diploid
TCGA-VN-A88O-01	0.413721	9.6563	-	GGTLC1: Diploid
TCGA-VN-A88P-01	0.276499	6.503	-	GGTLC1: Diploid
TCGA-VN-A88Q-01	0.412562	11.3122	-	GGTLC1: Diploid
TCGA-VN-A88R-01	0.904477	13.1236	-	GGTLC1: Diploid
TCGA-VN-A943-01	0.923469	5.0224	-	GGTLC1: Diploid
TCGA-VP-A872-01	0.465705	49.471	-	GGTLC1: Gain
TCGA-VP-A875-01	0.949854	17.1533	-	GGTLC1: Gain
TCGA-VP-A876-01	0.470159	32.1757	-	GGTLC1: Diploid
TCGA-VP-A878-01	0.425025	12.3404	-	GGTLC1: Diploid
TCGA-VP-A879-01	0.704395	33.4287	-	GGTLC1: Diploid
TCGA-VP-A87B-01	0.358322	24.6085	-	GGTLC1: Diploid
TCGA-VP-A87C-01	0.659478	13.5163	-	GGTLC1: Shallow Deletion
TCGA-VP-A87D-01	0.329306	5.4509	-	GGTLC1: Gain
TCGA-VP-A87E-01	0.830722	5.062	-	GGTLC1: Diploid
TCGA-VP-A87H-01	0.668991	31.5039	-	GGTLC1: Diploid
TCGA-VP-A87J-01	0.827619	40.7934	-	GGTLC1: Diploid
TCGA-VP-A87K-01	0.520562	25.3715	-	GGTLC1: Diploid
TCGA-VP-AA1N-01	0.407996	9.0269	-	GGTLC1: Diploid
TCGA-WW-A8ZI-01	0.930465	6.9675	-	GGTLC1: Diploid
TCGA-X4-A8KQ-01	0.260895	70.0896	-	GGTLC1: Diploid
TCGA-X4-A8KS-01	0.809031	17.3697	-	GGTLC1: Diploid
TCGA-XA-A8JR-01	0.442822	8.1433	-	GGTLC1: Diploid
TCGA-XJ-A83F-01	0.427295	76.8412	-	GGTLC1: Diploid
TCGA-XJ-A83G-01	0.543524	31.2337	-	GGTLC1: Diploid
TCGA-XJ-A83H-01	0.374174	29.5597	-	GGTLC1: Gain
TCGA-XJ-A9DI-01	0.399949	2.445	-	GGTLC1: Diploid
TCGA-XJ-A9DK-01	0.355344	30.8447	-	GGTLC1: Diploid
TCGA-XJ-A9DQ-01	0.376534	112.935	-	GGTLC1: Diploid
TCGA-XJ-A9DX-01	0.775707	0.4916	-	GGTLC1: Diploid
TCGA-XK-AAIR-01	0.46412	4.2751	-	GGTLC1: Diploid
TCGA-XK-AAIV-01	0.376885	11.5584	-	GGTLC1: Shallow Deletion
TCGA-XK-AAIW-01	0.949133	1.0391	-	GGTLC1: Diploid
TCGA-XK-AAJ3-01	0.358513	15.9213	-	GGTLC1: Diploid
TCGA-XK-AAJA-01	0.8799	16.9719	-	GGTLC1: Diploid
TCGA-XK-AAJP-01	0.858765	15.8202	-	GGTLC1: Diploid
TCGA-XK-AAJR-01	0.424448	10.9963	-	GGTLC1: Diploid
TCGA-XK-AAJT-01	0.746192	12.1156	-	GGTLC1: Diploid
TCGA-XK-AAJU-01	0.428876	17.9843	-	GGTLC1: Diploid
TCGA-XK-AAK1-01	0.86174	2.8116	-	GGTLC1: Diploid
TCGA-XQ-A8TA-01	0.969128	8.2979	-	GGTLC1: Gain
TCGA-XQ-A8TB-01	0.437577	23.0097	-	GGTLC1: Diploid
TCGA-Y6-A8TL-01	0.708153	33.1975	-	GGTLC1: Diploid
TCGA-Y6-A9XI-01	0.357578	6.8628	-	GGTLC1: Diploid
TCGA-YJ-A8SW-01	0.876081	50.3597	GGTLC1: V168I	GGTLC1: Diploid
TCGA-YL-A8HJ-01	0.620527	6.9122	-	GGTLC1: Diploid
TCGA-YL-A8HK-01	0.407789	24.3807	-	GGTLC1: Diploid
TCGA-YL-A8HL-01	0.651452	36.0436	-	GGTLC1: Diploid
TCGA-YL-A8HM-01	0.890893	42.6855	-	GGTLC1: Gain
TCGA-YL-A8HO-01	0.849375	44.586	-	GGTLC1: Diploid
TCGA-YL-A8S8-01	0.702042	31.3877	-	GGTLC1: Diploid
TCGA-YL-A8S9-01	0.430649	6.3644	-	GGTLC1: Diploid
TCGA-YL-A8SA-01	0.761007	32.5203	-	GGTLC1: Diploid
TCGA-YL-A8SB-01	0.68141	21.2022	-	GGTLC1: Diploid
TCGA-YL-A8SC-01	0.506143	18.7544	-	GGTLC1: Diploid
TCGA-YL-A8SF-01	0.528274	6.364	-	GGTLC1: Diploid
TCGA-YL-A8SH-01	0.390492	8.4567	-	GGTLC1: Diploid
TCGA-YL-A8SI-01	0.664275	39.9181	-	GGTLC1: Diploid
TCGA-YL-A8SJ-01	0.384774	10.6624	-	GGTLC1: Diploid
TCGA-YL-A8SK-01	0.441837	7.799	-	GGTLC1: Diploid
TCGA-YL-A8SL-01	0.967325	44.4092	-	GGTLC1: Shallow Deletion
TCGA-YL-A8SO-01	0.436108	74.1333	-	GGTLC1: Diploid
TCGA-YL-A8SP-01	0.464862	2.116	-	GGTLC1: Diploid
TCGA-YL-A8SQ-01	0.385844	24.7253	-	GGTLC1: Diploid
TCGA-YL-A8SR-01	0.660537	1.79	-	GGTLC1: Diploid
TCGA-YL-A9WH-01	0.876482	27.0458	-	GGTLC1: Gain
TCGA-YL-A9WI-01	0.448725	26.5617	-	GGTLC1: Gain
TCGA-YL-A9WJ-01	0.55603	44.958	-	GGTLC1: Diploid
TCGA-YL-A9WK-01	0.439599	27.9048	-	GGTLC1: Diploid
TCGA-YL-A9WL-01	0.937328	23.2182	-	GGTLC1: Diploid
TCGA-YL-A9WX-01	0.603071	18.3938	-	GGTLC1: Diploid
TCGA-YL-A9WY-01	0.520739	16.6168	-	GGTLC1: Diploid
TCGA-ZG-A8QW-01	0.399261	11.8	-	GGTLC1: Diploid
TCGA-ZG-A8QX-01	0.463834	6.5729	-	GGTLC1: Diploid
TCGA-ZG-A8QY-01	0.578457	3.7915	-	GGTLC1: Diploid
TCGA-ZG-A8QZ-01	0.484373	10.9223	-	GGTLC1: Diploid
TCGA-ZG-A9KY-01	0.565443	8.0495	-	GGTLC1: Diploid
TCGA-ZG-A9L0-01	0.338555	2.9528	-	GGTLC1: Shallow Deletion
TCGA-ZG-A9L1-01	0.322762	2.608	-	GGTLC1: Diploid
TCGA-ZG-A9L2-01	0.541174	54.9107	-	GGTLC1: Diploid
TCGA-ZG-A9L4-01	0.546648	15.6323	-	GGTLC1: Diploid
TCGA-ZG-A9L5-01	0.931843	3.096	-	GGTLC1: Diploid
TCGA-ZG-A9L6-01	0.47035	35.648	-	GGTLC1: Diploid
TCGA-ZG-A9L9-01	0.410263	10.907	-	GGTLC1: Diploid
TCGA-ZG-A9LB-01	0.576803	19.2837	-	GGTLC1: Diploid
TCGA-ZG-A9LM-01	0.764194	8.3682	-	GGTLC1: Diploid
TCGA-ZG-A9LN-01	0.5016	14.9776	-	GGTLC1: Diploid
TCGA-ZG-A9LS-01	0.73433	34.0357	-	GGTLC1: Shallow Deletion
TCGA-ZG-A9LU-01	0.68837	19.7787	-	GGTLC1: Shallow Deletion
TCGA-ZG-A9LY-01	0.577317	8.4674	-	GGTLC1: Diploid
TCGA-ZG-A9LZ-01	0.848133	29.0611	-	GGTLC1: Gain
TCGA-ZG-A9M4-01	0.502145	2.1358	-	GGTLC1: Gain
TCGA-ZG-A9MC-01	0.606619	4.004	-	GGTLC1: Diploid
TCGA-ZG-A9N3-01	0.883729	23.6277	-	GGTLC1: Gain
TCGA-ZG-A9ND-01	0.481016	7.6085	-	GGTLC1: Diploid
TCGA-ZG-A9NI-01	0.735233	32.3141	-	GGTLC1: Diploid

## Sheet: GGTLC2
Sample Id	GGTLC2: Methylation (HM450)	GGTLC2: mRNA expression (RNA Seq V2 RSEM) (log2(value + 1))	Mutations	Copy Number Alterations
TCGA-2A-A8VL-01	0.415065	882.595	-	GGTLC2: Diploid
TCGA-2A-A8VO-01	0.383886	97.0348	-	GGTLC2: Diploid
TCGA-2A-A8VT-01	0.414575	410.294	-	GGTLC2: Shallow Deletion
TCGA-2A-A8VV-01	0.399476	874.456	-	GGTLC2: Diploid
TCGA-2A-A8VX-01	0.494456	939.665	-	GGTLC2: Diploid
TCGA-2A-A8W1-01	0.434003	64.6913	-	GGTLC2: Diploid
TCGA-2A-A8W3-01	0.470972	37.2112	-	GGTLC2: Diploid
TCGA-2A-AAYF-01	0.365583	302.207	-	GGTLC2: Diploid
TCGA-2A-AAYO-01	0.338116	74.4625	-	GGTLC2: Diploid
TCGA-2A-AAYU-01	0.297367	636.056	-	GGTLC2: Diploid
TCGA-4L-AA1F-01	0.426296	200.087	-	GGTLC2: Diploid
TCGA-CH-5737-01	0.373791	159.426	-	GGTLC2: Diploid
TCGA-CH-5738-01	0.441662	368.99	-	GGTLC2: Diploid
TCGA-CH-5739-01	0.471936	839.03	-	GGTLC2: Diploid
TCGA-CH-5740-01	0.448697	449.424	-	GGTLC2: Diploid
TCGA-CH-5741-01	0.424535	93.4055	-	GGTLC2: Diploid
TCGA-CH-5743-01	0.471678	129.444	-	GGTLC2: Diploid
TCGA-CH-5744-01	0.396354	1345.82	-	GGTLC2: Diploid
TCGA-CH-5745-01	0.430122	390.736	-	Not Profiled
TCGA-CH-5746-01	0.402115	302.045	-	GGTLC2: Diploid
TCGA-CH-5748-01	0.374963	428.274	-	GGTLC2: Diploid
TCGA-CH-5750-01	0.37639	482.514	-	GGTLC2: Diploid
TCGA-CH-5751-01	0.507787	19.2108	-	GGTLC2: Shallow Deletion
TCGA-CH-5752-01	0.626248	51.902	-	GGTLC2: Diploid
TCGA-CH-5753-01	0.409227	91.3078	-	GGTLC2: Shallow Deletion
TCGA-CH-5754-01	0.465517	181.204	-	GGTLC2: Shallow Deletion
TCGA-CH-5761-01	0.395038	133.362	-	GGTLC2: Shallow Deletion
TCGA-CH-5762-01	0.485332	582.786	-	GGTLC2: Diploid
TCGA-CH-5763-01	0.51994	474.49	-	GGTLC2: Diploid
TCGA-CH-5764-01	0.444611	472.811	-	GGTLC2: Diploid
TCGA-CH-5765-01	0.450721	578.376	-	GGTLC2: Diploid
TCGA-CH-5766-01	0.410248	632.378	-	GGTLC2: Shallow Deletion
TCGA-CH-5767-01	0.352147	268.366	-	GGTLC2: Diploid
TCGA-CH-5768-01	0.475185	436.476	-	GGTLC2: Diploid
TCGA-CH-5769-01	0.393716	506.188	-	GGTLC2: Diploid
TCGA-CH-5771-01	0.475648	236.684	-	GGTLC2: Diploid
TCGA-CH-5772-01	0.45144	78.2609	-	GGTLC2: Shallow Deletion
TCGA-CH-5788-01	0.330479	658.73	-	GGTLC2: Diploid
TCGA-CH-5789-01	0.4517	231.291	-	GGTLC2: Diploid
TCGA-CH-5790-01	0.371962	670.206	-	GGTLC2: Diploid
TCGA-CH-5791-01	0.428977	267.274	-	GGTLC2: Diploid
TCGA-CH-5792-01	0.407261	97.5916	-	GGTLC2: Diploid
TCGA-CH-5794-01	0.387547	320.148	-	GGTLC2: Diploid
TCGA-EJ-5494-01	0.514053	37.5624	-	GGTLC2: Diploid
TCGA-EJ-5495-01	0.51946	376.043	-	GGTLC2: Diploid
TCGA-EJ-5496-01	0.474857	718.391	-	GGTLC2: Diploid
TCGA-EJ-5497-01	0.45599	566.494	-	GGTLC2: Diploid
TCGA-EJ-5498-01	0.449532	287.245	-	GGTLC2: Diploid
TCGA-EJ-5499-01	0.400659	547.501	-	GGTLC2: Diploid
TCGA-EJ-5501-01	0.427924	255.285	-	GGTLC2: Diploid
TCGA-EJ-5502-01	0.451426	332.5	-	GGTLC2: Diploid
TCGA-EJ-5503-01	0.480061	572.209	-	GGTLC2: Diploid
TCGA-EJ-5504-01	0.427446	632.451	-	GGTLC2: Diploid
TCGA-EJ-5505-01	0.415569	135	-	GGTLC2: Diploid
TCGA-EJ-5506-01	0.490881	370.192	-	GGTLC2: Diploid
TCGA-EJ-5507-01	0.363557	652.893	-	GGTLC2: Diploid
TCGA-EJ-5508-01	0.449395	232.097	-	GGTLC2: Diploid
TCGA-EJ-5509-01	0.415127	316.014	-	GGTLC2: Diploid
TCGA-EJ-5510-01	0.402907	234.172	-	GGTLC2: Diploid
TCGA-EJ-5511-01	0.423733	424.944	-	GGTLC2: Shallow Deletion
TCGA-EJ-5512-01	0.410959	571.671	-	GGTLC2: Diploid
TCGA-EJ-5514-01	0.363381	64.7488	-	GGTLC2: Gain
TCGA-EJ-5515-01	0.446641	231.575	-	GGTLC2: Diploid
TCGA-EJ-5516-01	0.440829	671.564	-	GGTLC2: Diploid
TCGA-EJ-5517-01	0.401678	84.3829	-	GGTLC2: Diploid
TCGA-EJ-5518-01	0.387813	555.143	-	GGTLC2: Diploid
TCGA-EJ-5519-01	0.435817	159.229	-	GGTLC2: Diploid
TCGA-EJ-5521-01	0.379396	2309.74	-	GGTLC2: Diploid
TCGA-EJ-5522-01	0.405185	421.805	-	GGTLC2: Diploid
TCGA-EJ-5524-01	0.467602	136.494	-	GGTLC2: Diploid
TCGA-EJ-5525-01	0.344459	912.743	-	GGTLC2: Diploid
TCGA-EJ-5526-01	0.458399	496.02	-	GGTLC2: Diploid
TCGA-EJ-5527-01	0.497739	215.462	-	GGTLC2: Shallow Deletion
TCGA-EJ-5530-01	0.37935	540.629	-	GGTLC2: Diploid
TCGA-EJ-5531-01	0.428843	119.731	-	GGTLC2: Diploid
TCGA-EJ-5532-01	0.392509	123.789	-	GGTLC2: Diploid
TCGA-EJ-5542-01	0.43791	466.309	-	GGTLC2: Diploid
TCGA-EJ-7115-01	0.450268	260.529	-	GGTLC2: Diploid
TCGA-EJ-7123-01	0.431225	129.403	-	GGTLC2: Diploid
TCGA-EJ-7125-01	0.743417	125.841	-	GGTLC2: Diploid
TCGA-EJ-7218-01	0.355804	913.421	-	GGTLC2: Diploid
TCGA-EJ-7312-01	0.54203	553.905	-	GGTLC2: Diploid
TCGA-EJ-7314-01	0.473311	845.075	-	GGTLC2: Diploid
TCGA-EJ-7315-01	0.426835	1075.43	-	GGTLC2: Diploid
TCGA-EJ-7317-01	0.360467	307.368	-	GGTLC2: Diploid
TCGA-EJ-7318-01	0.499464	2028.01	-	GGTLC2: Diploid
TCGA-EJ-7321-01	0.414862	596.863	-	GGTLC2: Diploid
TCGA-EJ-7325-01	0.443235	7203.38	-	GGTLC2: Diploid
TCGA-EJ-7327-01	0.461181	375.835	-	GGTLC2: Diploid
TCGA-EJ-7328-01	0.452784	607.247	-	GGTLC2: Diploid
TCGA-EJ-7330-01	0.478448	252.94	-	GGTLC2: Diploid
TCGA-EJ-7331-01	0.450955	120.428	-	GGTLC2: Diploid
TCGA-EJ-7781-01	0.415632	91.5332	-	GGTLC2: Diploid
TCGA-EJ-7782-01	0.414821	99.1098	-	GGTLC2: Diploid
TCGA-EJ-7783-01	0.45338	119.631	-	GGTLC2: Shallow Deletion
TCGA-EJ-7784-01	0.474673	419.245	-	GGTLC2: Diploid
TCGA-EJ-7785-01	0.451034	613.933	-	GGTLC2: Diploid
TCGA-EJ-7786-01	0.380853	164.71	-	GGTLC2: Diploid
TCGA-EJ-7788-01	0.439493	455.802	-	GGTLC2: Diploid
TCGA-EJ-7789-01	0.565097	300.54	-	GGTLC2: Diploid
TCGA-EJ-7791-01	0.451156	141.732	-	GGTLC2: Diploid
TCGA-EJ-7792-01	0.455043	436.048	-	GGTLC2: Diploid
TCGA-EJ-7793-01	0.399533	659.7	-	GGTLC2: Diploid
TCGA-EJ-7794-01	0.454362	331.308	-	GGTLC2: Diploid
TCGA-EJ-7797-01	0.351078	297.228	-	GGTLC2: Diploid
TCGA-EJ-8468-01	0.457998	102.027	-	GGTLC2: Diploid
TCGA-EJ-8469-01	0.379168	268.593	-	GGTLC2: Diploid
TCGA-EJ-8470-01	0.48083	220.355	-	GGTLC2: Diploid
TCGA-EJ-8472-01	0.488875	298.492	-	GGTLC2: Shallow Deletion
TCGA-EJ-8474-01	0.468513	530.896	-	GGTLC2: Diploid
TCGA-EJ-A46B-01	0.417308	316.435	-	GGTLC2: Diploid
TCGA-EJ-A46D-01	0.479415	953.963	-	GGTLC2: Diploid
TCGA-EJ-A46E-01	0.465227	163.916	-	GGTLC2: Diploid
TCGA-EJ-A46F-01	0.458009	3380.95	-	GGTLC2: Diploid
TCGA-EJ-A46G-01	0.418379	109.239	-	GGTLC2: Diploid
TCGA-EJ-A46H-01	0.477306	129.048	-	GGTLC2: Diploid
TCGA-EJ-A46I-01	0.413128	87.4067	-	GGTLC2: Diploid
TCGA-EJ-A65B-01	0.465422	1926.18	-	GGTLC2: Diploid
TCGA-EJ-A65D-01	0.420618	1875.78	-	GGTLC2: Diploid
TCGA-EJ-A65E-01	0.355651	324.897	-	GGTLC2: Diploid
TCGA-EJ-A65F-01	0.456255	201.046	-	GGTLC2: Diploid
TCGA-EJ-A65G-01	0.363147	548.35	-	GGTLC2: Diploid
TCGA-EJ-A65J-01	0.299755	178.469	-	GGTLC2: Diploid
TCGA-EJ-A65M-01	0.431622	611.354	-	GGTLC2: Diploid
TCGA-EJ-A6RA-01	0.350218	734.673	-	GGTLC2: Diploid
TCGA-EJ-A6RC-01	0.511882	197.688	-	GGTLC2: Diploid
TCGA-EJ-A7NF-01	0.414353	1199.9	-	GGTLC2: Diploid
TCGA-EJ-A7NG-01	0.402145	260.284	-	GGTLC2: Diploid
TCGA-EJ-A7NH-01	0.316004	912.429	-	GGTLC2: Diploid
TCGA-EJ-A7NJ-01	0.413701	769.306	-	GGTLC2: Diploid
TCGA-EJ-A7NK-01	0.47965	1250.71	-	GGTLC2: Diploid
TCGA-EJ-A7NM-01	0.391154	771.37	-	GGTLC2: Diploid
TCGA-EJ-A7NN-01	0.304925	130.68	-	Not Profiled
TCGA-EJ-A8FN-01	0.422198	31.7776	-	GGTLC2: Diploid
TCGA-EJ-A8FO-01	0.435583	729.21	-	GGTLC2: Diploid
TCGA-EJ-A8FP-01	0.433411	605.82	-	GGTLC2: Diploid
TCGA-EJ-A8FS-01	0.416999	203.666	-	GGTLC2: Diploid
TCGA-EJ-A8FU-01	0.465175	270.096	-	GGTLC2: Diploid
TCGA-EJ-AB20-01	0.451018	637.706	-	GGTLC2: Diploid
TCGA-EJ-AB27-01	0.403626	425.024	-	GGTLC2: Diploid
TCGA-FC-7708-01	0.454101	603.516	-	GGTLC2: Diploid
TCGA-FC-7961-01	0.364627	161.425	-	GGTLC2: Diploid
TCGA-FC-A4JI-01	0.362512	21.7411	-	GGTLC2: Diploid
TCGA-FC-A5OB-01	0.317619	7.0621	-	GGTLC2: Diploid
TCGA-FC-A66V-01	0.464194	2003.85	-	GGTLC2: Diploid
TCGA-FC-A6HD-01	0.427543	106.795	-	GGTLC2: Diploid
TCGA-FC-A8O0-01	0.457313	501.441	-	GGTLC2: Diploid
TCGA-G9-6329-01	0.486108	181.096	-	GGTLC2: Diploid
TCGA-G9-6332-01	0.466813	783.143	-	GGTLC2: Diploid
TCGA-G9-6333-01	0.426975	113.696	-	GGTLC2: Diploid
TCGA-G9-6336-01	0.494996	690.021	-	GGTLC2: Diploid
TCGA-G9-6338-01	0.324649	835.821	-	GGTLC2: Diploid
TCGA-G9-6339-01	0.458103	414.319	-	GGTLC2: Diploid
TCGA-G9-6342-01	0.400394	376.022	-	GGTLC2: Diploid
TCGA-G9-6343-01	0.463852	957.996	-	GGTLC2: Diploid
TCGA-G9-6347-01	0.511075	374.582	-	GGTLC2: Diploid
TCGA-G9-6348-01	0.521913	72.3663	-	GGTLC2: Diploid
TCGA-G9-6351-01	0.436669	1152.18	-	GGTLC2: Diploid
TCGA-G9-6353-01	0.437754	1241.86	-	GGTLC2: Diploid
TCGA-G9-6354-01	0.410905	1179.18	-	GGTLC2: Diploid
TCGA-G9-6356-01	0.475886	541.302	-	GGTLC2: Shallow Deletion
TCGA-G9-6361-01	0.434201	624.363	-	GGTLC2: Diploid
TCGA-G9-6362-01	0.453737	152.412	-	GGTLC2: Shallow Deletion
TCGA-G9-6363-01	0.439876	938.335	-	GGTLC2: Diploid
TCGA-G9-6364-01	0.453552	574.657	-	GGTLC2: Diploid
TCGA-G9-6365-01	0.474034	1313.79	-	GGTLC2: Diploid
TCGA-G9-6366-01	0.344915	385.207	-	GGTLC2: Diploid
TCGA-G9-6367-01	0.517627	464.426	-	GGTLC2: Diploid
TCGA-G9-6369-01	0.399523	147.584	-	GGTLC2: Diploid
TCGA-G9-6370-01	0.508468	263.084	-	GGTLC2: Diploid
TCGA-G9-6371-01	0.464331	465.605	-	GGTLC2: Diploid
TCGA-G9-6373-01	0.38915	568.526	-	GGTLC2: Diploid
TCGA-G9-6377-01	0.447249	1147.3	-	GGTLC2: Diploid
TCGA-G9-6378-01	0.441009	174.867	-	GGTLC2: Diploid
TCGA-G9-6379-01	0.457803	2449.42	-	GGTLC2: Diploid
TCGA-G9-6384-01	0.447805	426.836	-	GGTLC2: Diploid
TCGA-G9-6385-01	0.448082	711.253	-	GGTLC2: Diploid
TCGA-G9-6494-01	0.49183	741.896	-	GGTLC2: Diploid
TCGA-G9-6496-01	0.405643	456.178	-	GGTLC2: Diploid
TCGA-G9-6498-01	0.491956	93.6485	-	GGTLC2: Diploid
TCGA-G9-6499-01	0.453098	281.38	-	GGTLC2: Diploid
TCGA-G9-7509-01	0.400849	656.835	-	GGTLC2: Diploid
TCGA-G9-7510-01	0.387212	446.891	-	GGTLC2: Diploid
TCGA-G9-7519-01	0.396322	527.888	-	GGTLC2: Diploid
TCGA-G9-7521-01	0.405133	274.993	-	GGTLC2: Diploid
TCGA-G9-7522-01	0.389233	657.226	-	GGTLC2: Diploid
TCGA-G9-7523-01	0.617578	184.163	-	GGTLC2: Diploid
TCGA-G9-7525-01	0.38126	3343.1	-	GGTLC2: Diploid
TCGA-G9-A9S0-01	0.38145	274.098	-	GGTLC2: Shallow Deletion
TCGA-G9-A9S4-01	0.453737	118.252	-	Not Profiled
TCGA-G9-A9S7-01	0.31055	626.226	-	GGTLC2: Diploid
TCGA-H9-7775-01	0.480627	697.123	-	GGTLC2: Diploid
TCGA-H9-A6BX-01	0.436299	208.008	-	GGTLC2: Diploid
TCGA-H9-A6BY-01	0.446463	2715.16	-	GGTLC2: Diploid
TCGA-HC-7075-01	0.451774	61.6314	-	GGTLC2: Diploid
TCGA-HC-7077-01	0.431757	855.436	-	GGTLC2: Diploid
TCGA-HC-7078-01	0.445961	196.499	-	GGTLC2: Diploid
TCGA-HC-7079-01	0.569209	76.244	-	GGTLC2: Diploid
TCGA-HC-7080-01	0.437929	50.7095	-	GGTLC2: Shallow Deletion
TCGA-HC-7081-01	0.546332	1070.83	-	GGTLC2: Diploid
TCGA-HC-7209-01	0.428712	578.784	-	GGTLC2: Diploid
TCGA-HC-7210-01	0.466881	40.0481	-	GGTLC2: Diploid
TCGA-HC-7211-01	0.360421	49.8378	-	GGTLC2: Diploid
TCGA-HC-7212-01	0.436904	598.077	-	GGTLC2: Diploid
TCGA-HC-7213-01	0.342666	355.413	-	GGTLC2: Diploid
TCGA-HC-7230-01	0.369248	619.078	-	GGTLC2: Diploid
TCGA-HC-7231-01	0.395729	547.792	-	GGTLC2: Diploid
TCGA-HC-7232-01	0.41674	416.55	-	GGTLC2: Diploid
TCGA-HC-7233-01	0.535622	314.092	-	GGTLC2: Diploid
TCGA-HC-7736-01	0.414255	426.355	-	GGTLC2: Diploid
TCGA-HC-7737-01	0.471235	261.722	-	GGTLC2: Diploid
TCGA-HC-7738-01	0.36291	135.69	-	GGTLC2: Diploid
TCGA-HC-7740-01	0.389454	450.591	-	GGTLC2: Diploid
TCGA-HC-7742-01	0.356199	249.906	-	GGTLC2: Diploid
TCGA-HC-7744-01	0.343023	173.505	-	GGTLC2: Diploid
TCGA-HC-7745-01	0.459832	830.994	-	GGTLC2: Diploid
TCGA-HC-7747-01	0.476764	683.471	-	GGTLC2: Diploid
TCGA-HC-7748-01	0.439311	532.434	-	GGTLC2: Diploid
TCGA-HC-7749-01	0.434596	154.134	-	GGTLC2: Deep Deletion
TCGA-HC-7750-01	0.399008	310.065	-	GGTLC2: Diploid
TCGA-HC-7752-01	0.329938	965.159	-	GGTLC2: Diploid
TCGA-HC-7817-01	0.387202	846.615	-	GGTLC2: Diploid
TCGA-HC-7818-01	0.385823	623.102	-	GGTLC2: Diploid
TCGA-HC-7819-01	0.456236	1019.89	-	GGTLC2: Diploid
TCGA-HC-7820-01	0.426373	410.062	-	GGTLC2: Diploid
TCGA-HC-7821-01	0.497824	1053.13	-	GGTLC2: Diploid
TCGA-HC-8213-01	0.439898	818.722	-	GGTLC2: Diploid
TCGA-HC-8216-01	0.387374	186.22	-	GGTLC2: Shallow Deletion
TCGA-HC-8256-01	0.384498	307.357	-	GGTLC2: Diploid
TCGA-HC-8257-01	0.411189	152.266	-	GGTLC2: Diploid
TCGA-HC-8258-01	0.420244	547.192	-	GGTLC2: Diploid
TCGA-HC-8259-01	0.350339	1288.14	-	GGTLC2: Diploid
TCGA-HC-8260-01	0.420295	650.189	-	GGTLC2: Diploid
TCGA-HC-8261-01	0.40716	191.085	-	GGTLC2: Diploid
TCGA-HC-8262-01	0.433564	890.2	-	GGTLC2: Diploid
TCGA-HC-8264-01	0.483104	341.341	-	GGTLC2: Diploid
TCGA-HC-8265-01	0.307393	534.526	-	GGTLC2: Amplification
TCGA-HC-8266-01	0.438339	359.608	-	GGTLC2: Diploid
TCGA-HC-A48F-01	0.292498	292.116	-	GGTLC2: Diploid
TCGA-HC-A4ZV-01	0.372972	307.692	-	GGTLC2: Diploid
TCGA-HC-A631-01	0.304832	19.5517	-	GGTLC2: Diploid
TCGA-HC-A632-01	0.395277	52.0082	-	GGTLC2: Diploid
TCGA-HC-A6AL-01	0.394325	4374.11	-	GGTLC2: Diploid
TCGA-HC-A6AN-01	0.455144	2981.62	-	GGTLC2: Diploid
TCGA-HC-A6AO-01	0.493904	344.325	-	GGTLC2: Diploid
TCGA-HC-A6AP-01	0.416505	1004.82	-	GGTLC2: Diploid
TCGA-HC-A6AQ-01	0.45442	1625.92	-	GGTLC2: Diploid
TCGA-HC-A6AS-01	0.496323	2968.2	-	GGTLC2: Diploid
TCGA-HC-A6HX-01	0.475118	1899.14	-	GGTLC2: Diploid
TCGA-HC-A6HY-01	0.363679	642.25	-	GGTLC2: Diploid
TCGA-HC-A76W-01	0.426413	166.905	-	GGTLC2: Diploid
TCGA-HC-A76X-01	0.357294	721.89	-	GGTLC2: Diploid
TCGA-HC-A8CY-01	0.481751	73.6832	-	GGTLC2: Diploid
TCGA-HC-A8D0-01	0.427097	671.537	-	GGTLC2: Diploid
TCGA-HC-A8D1-01	0.446581	648.703	-	GGTLC2: Diploid
TCGA-HC-A9TE-01	0.317899	243.21	-	GGTLC2: Diploid
TCGA-HC-A9TH-01	0.303979	375.796	-	GGTLC2: Diploid
TCGA-HI-7168-01	0.417384	86.8193	-	GGTLC2: Shallow Deletion
TCGA-HI-7169-01	0.434321	1639.01	-	GGTLC2: Diploid
TCGA-HI-7170-01	0.454125	79.2035	-	GGTLC2: Diploid
TCGA-HI-7171-01	0.424757	508.202	-	GGTLC2: Shallow Deletion
TCGA-J4-8198-01	0.39955	371.191	-	GGTLC2: Diploid
TCGA-J4-8200-01	0.368074	151.249	-	GGTLC2: Diploid
TCGA-J4-A67K-01	0.435987	2188.19	-	GGTLC2: Diploid
TCGA-J4-A67L-01	0.441234	829.867	-	GGTLC2: Diploid
TCGA-J4-A67M-01	0.479917	3553.7	-	GGTLC2: Diploid
TCGA-J4-A67N-01	0.430223	1547.62	-	GGTLC2: Diploid
TCGA-J4-A67O-01	0.480082	5998.9	-	GGTLC2: Diploid
TCGA-J4-A67Q-01	0.465159	2402.52	-	GGTLC2: Diploid
TCGA-J4-A67R-01	0.454206	3297.91	-	GGTLC2: Diploid
TCGA-J4-A67S-01	0.512662	3393.76	-	GGTLC2: Diploid
TCGA-J4-A67T-01	0.4263	875.75	-	GGTLC2: Diploid
TCGA-J4-A6G1-01	0.50491	697.092	-	GGTLC2: Diploid
TCGA-J4-A6G3-01	0.464535	499.872	-	GGTLC2: Diploid
TCGA-J4-A6M7-01	0.427316	217.835	-	GGTLC2: Diploid
TCGA-J4-A83I-01	0.424572	562.028	-	GGTLC2: Diploid
TCGA-J4-A83J-01	0.410109	459.563	-	GGTLC2: Diploid
TCGA-J4-A83K-01	0.407917	511.567	-	GGTLC2: Diploid
TCGA-J4-A83L-01	0.431409	231.461	-	GGTLC2: Diploid
TCGA-J4-A83M-01	0.399324	642.413	-	GGTLC2: Diploid
TCGA-J4-A83N-01	0.413984	1115.88	-	GGTLC2: Diploid
TCGA-J4-AATV-01	0.359803	326.574	-	GGTLC2: Diploid
TCGA-J4-AATZ-01	0.32218	24.674	-	GGTLC2: Diploid
TCGA-J4-AAU2-01	0.287786	186.614	-	GGTLC2: Diploid
TCGA-J9-A52B-01	0.437568	144.387	-	GGTLC2: Diploid
TCGA-J9-A52C-01	0.440721	526.488	-	GGTLC2: Diploid
TCGA-J9-A52D-01	0.451548	536.552	-	Not Profiled
TCGA-J9-A52E-01	0.457811	485.859	-	GGTLC2: Shallow Deletion
TCGA-J9-A8CK-01	0.434586	1341.91	-	GGTLC2: Diploid
TCGA-J9-A8CL-01	0.504496	229.26	-	GGTLC2: Shallow Deletion
TCGA-J9-A8CM-01	0.392874	278.97	-	GGTLC2: Diploid
TCGA-J9-A8CN-01	0.390021	167.598	-	GGTLC2: Diploid
TCGA-J9-A8CP-01	0.473588	87.0273	-	GGTLC2: Diploid
TCGA-KC-A4BL-01	0.470759	209.787	-	GGTLC2: Diploid
TCGA-KC-A4BN-01	0.408222	495.71	-	GGTLC2: Diploid
TCGA-KC-A4BR-01	0.569762	400.19	-	GGTLC2: Diploid
TCGA-KC-A4BV-01	0.42692	219.127	-	GGTLC2: Diploid
TCGA-KC-A7F3-01	0.394838	774.582	-	GGTLC2: Diploid
TCGA-KC-A7F5-01	0.332592	88.3659	-	Not Profiled
TCGA-KC-A7F6-01	0.415651	1174.98	-	GGTLC2: Diploid
TCGA-KC-A7FA-01	0.355137	60.3662	-	GGTLC2: Diploid
TCGA-KC-A7FD-01	0.379233	282.46	-	GGTLC2: Diploid
TCGA-KC-A7FE-01	0.454468	115.282	-	GGTLC2: Diploid
TCGA-KK-A59V-01	0.544638	255.037	-	GGTLC2: Diploid
TCGA-KK-A59X-01	0.393987	1249.6	-	GGTLC2: Diploid
TCGA-KK-A59Y-01	0.418141	899.04	-	GGTLC2: Diploid
TCGA-KK-A59Z-01	0.423949	1892.24	-	GGTLC2: Diploid
TCGA-KK-A5A1-01	0.407201	30.7083	-	Not Profiled
TCGA-KK-A6DY-01	0.381991	615.032	-	GGTLC2: Diploid
TCGA-KK-A6E0-01	0.415835	249.702	-	GGTLC2: Diploid
TCGA-KK-A6E1-01	0.312341	1097.77	-	GGTLC2: Diploid
TCGA-KK-A6E2-01	0.503023	205.918	-	GGTLC2: Diploid
TCGA-KK-A6E3-01	0.421191	1218.47	-	GGTLC2: Diploid
TCGA-KK-A6E4-01	0.400301	2203.42	-	GGTLC2: Diploid
TCGA-KK-A6E5-01	0.413064	1602.69	-	GGTLC2: Diploid
TCGA-KK-A6E6-01	0.470356	940.567	-	GGTLC2: Diploid
TCGA-KK-A6E7-01	0.499724	27.8317	-	GGTLC2: Diploid
TCGA-KK-A6E8-01	0.38424	218.813	-	GGTLC2: Diploid
TCGA-KK-A7AP-01	0.508478	109.675	-	GGTLC2: Diploid
TCGA-KK-A7AQ-01	0.314095	882.652	-	GGTLC2: Diploid
TCGA-KK-A7AU-01	0.463244	863.102	-	GGTLC2: Diploid
TCGA-KK-A7AV-01	0.463944	629.669	-	GGTLC2: Diploid
TCGA-KK-A7AW-01	0.544548	3315.84	-	GGTLC2: Diploid
TCGA-KK-A7AY-01	0.326809	1878.56	-	GGTLC2: Diploid
TCGA-KK-A7AZ-01	0.343697	2762.52	-	GGTLC2: Diploid
TCGA-KK-A7B0-01	0.449105	3272.63	-	GGTLC2: Diploid
TCGA-KK-A7B1-01	0.466649	2959.13	-	GGTLC2: Diploid
TCGA-KK-A7B2-01	0.496191	1131.97	-	GGTLC2: Diploid
TCGA-KK-A7B3-01	0.347525	1176.83	-	GGTLC2: Diploid
TCGA-KK-A7B4-01	0.35641	1055.77	-	GGTLC2: Diploid
TCGA-KK-A8I4-01	0.431923	609.501	-	GGTLC2: Diploid
TCGA-KK-A8I5-01	0.403562	1562.67	-	GGTLC2: Diploid
TCGA-KK-A8I6-01	0.410128	1248.26	-	GGTLC2: Diploid
TCGA-KK-A8I7-01	0.488963	477.265	-	GGTLC2: Diploid
TCGA-KK-A8I8-01	0.382399	1003.28	-	GGTLC2: Diploid
TCGA-KK-A8I9-01	0.455443	289.926	-	GGTLC2: Diploid
TCGA-KK-A8IA-01	0.439294	807.204	-	GGTLC2: Diploid
TCGA-KK-A8IB-01	0.453184	416.359	-	GGTLC2: Diploid
TCGA-KK-A8IC-01	0.419113	487.228	-	GGTLC2: Diploid
TCGA-KK-A8ID-01	0.32902	19.9283	-	GGTLC2: Gain
TCGA-KK-A8IF-01	0.290772	1169.15	-	GGTLC2: Diploid
TCGA-KK-A8IG-01	0.402359	287.192	-	GGTLC2: Shallow Deletion
TCGA-KK-A8IH-01	0.378548	696.584	-	GGTLC2: Diploid
TCGA-KK-A8II-01	0.469772	1005.03	-	GGTLC2: Diploid
TCGA-KK-A8IJ-01	0.382294	300.87	-	GGTLC2: Diploid
TCGA-KK-A8IK-01	0.304348	583.844	-	GGTLC2: Diploid
TCGA-KK-A8IL-01	0.391302	142.665	-	GGTLC2: Diploid
TCGA-KK-A8IM-01	0.378157	632.497	-	GGTLC2: Diploid
TCGA-M7-A71Y-01	0.43185	758.443	-	GGTLC2: Shallow Deletion
TCGA-M7-A71Z-01	0.509765	875	-	GGTLC2: Diploid
TCGA-M7-A720-01	0.515401	518.919	-	GGTLC2: Diploid
TCGA-M7-A721-01	0.431077	536.775	-	GGTLC2: Diploid
TCGA-M7-A722-01	0.622541	48.7062	-	GGTLC2: Diploid
TCGA-M7-A723-01	0.446011	839.927	-	GGTLC2: Diploid
TCGA-M7-A724-01	0.462979	106.981	-	GGTLC2: Diploid
TCGA-M7-A725-01	0.397543	219.165	-	GGTLC2: Shallow Deletion
TCGA-MG-AAMC-01	0.249412	3885.62	-	GGTLC2: Diploid
TCGA-QU-A6IL-01	0.395346	2180.22	-	GGTLC2: Diploid
TCGA-QU-A6IM-01	0.383132	1727.06	-	GGTLC2: Diploid
TCGA-QU-A6IN-01	0.298096	1243.3	-	GGTLC2: Diploid
TCGA-QU-A6IO-01	0.359526	2442.94	-	GGTLC2: Diploid
TCGA-QU-A6IP-01	0.411489	1516.16	-	GGTLC2: Diploid
TCGA-SU-A7E7-01	0.418181	519.027	-	GGTLC2: Diploid
TCGA-TK-A8OK-01	0.477394	34.9867	-	GGTLC2: Diploid
TCGA-TP-A8TT-01	0.367124	219.619	-	GGTLC2: Diploid
TCGA-TP-A8TV-01	0.338762	373.365	-	GGTLC2: Diploid
TCGA-V1-A8MF-01	0.389946	730.744	-	GGTLC2: Diploid
TCGA-V1-A8MG-01	0.41394	731.642	-	GGTLC2: Diploid
TCGA-V1-A8MJ-01	0.48077	480.221	-	GGTLC2: Shallow Deletion
TCGA-V1-A8MK-01	0.426234	595.062	-	GGTLC2: Diploid
TCGA-V1-A8ML-01	0.472025	229.583	-	GGTLC2: Diploid
TCGA-V1-A8MM-01	0.391579	126.595	-	GGTLC2: Diploid
TCGA-V1-A8MU-01	0.419515	958.235	-	GGTLC2: Diploid
TCGA-V1-A8WL-01	0.461071	160.457	-	GGTLC2: Diploid
TCGA-V1-A8WN-01	0.469587	216.959	-	GGTLC2: Diploid
TCGA-V1-A8WS-01	0.418686	317.643	-	GGTLC2: Diploid
TCGA-V1-A8WV-01	0.413644	1634.62	-	GGTLC2: Diploid
TCGA-V1-A8WW-01	0.387387	1250.78	-	GGTLC2: Shallow Deletion
TCGA-V1-A8X3-01	0.538054	1672.62	-	GGTLC2: Shallow Deletion
TCGA-V1-A9O5-01	0.343256	742.474	-	GGTLC2: Diploid
TCGA-V1-A9O5-06	0.369688	122.035	-	Not Profiled
TCGA-V1-A9O7-01	0.396035	64.1881	-	GGTLC2: Shallow Deletion
TCGA-V1-A9O9-01	0.363406	806.327	-	GGTLC2: Diploid
TCGA-V1-A9OA-01	0.409405	203.039	-	GGTLC2: Diploid
TCGA-V1-A9OF-01	0.340871	126.808	-	GGTLC2: Diploid
TCGA-V1-A9OH-01	0.408625	1227.14	-	GGTLC2: Diploid
TCGA-V1-A9OL-01	0.317794	123.977	-	GGTLC2: Shallow Deletion
TCGA-V1-A9OQ-01	0.291186	1411.28	-	GGTLC2: Diploid
TCGA-V1-A9OT-01	0.403931	1361.04	-	GGTLC2: Diploid
TCGA-V1-A9OX-01	0.3249	1273.08	-	GGTLC2: Diploid
TCGA-V1-A9OY-01	0.359671	726.974	-	GGTLC2: Diploid
TCGA-V1-A9Z7-01	0.408364	93.6024	-	GGTLC2: Diploid
TCGA-V1-A9Z8-01	0.393899	422.39	-	GGTLC2: Diploid
TCGA-V1-A9Z9-01	0.296398	153.252	-	GGTLC2: Diploid
TCGA-V1-A9ZG-01	0.447612	235.143	-	GGTLC2: Diploid
TCGA-V1-A9ZI-01	0.383025	902.08	-	GGTLC2: Diploid
TCGA-V1-A9ZK-01	0.329566	560.526	-	GGTLC2: Diploid
TCGA-V1-A9ZR-01	0.448383	208.429	-	GGTLC2: Diploid
TCGA-VN-A88I-01	0.533951	54.023	-	GGTLC2: Diploid
TCGA-VN-A88K-01	0.374467	648.479	-	GGTLC2: Shallow Deletion
TCGA-VN-A88L-01	0.515887	971.897	-	GGTLC2: Diploid
TCGA-VN-A88M-01	0.418131	2417.4	-	GGTLC2: Diploid
TCGA-VN-A88N-01	0.342845	54.8041	-	GGTLC2: Diploid
TCGA-VN-A88O-01	0.390129	201.403	-	GGTLC2: Diploid
TCGA-VN-A88P-01	0.36701	169.078	-	GGTLC2: Diploid
TCGA-VN-A88Q-01	0.384816	242.534	-	GGTLC2: Diploid
TCGA-VN-A88R-01	0.33547	260.19	-	GGTLC2: Diploid
TCGA-VN-A943-01	0.293342	29.417	-	GGTLC2: Diploid
TCGA-VP-A872-01	0.428792	683.058	-	GGTLC2: Shallow Deletion
TCGA-VP-A875-01	0.421872	356.934	-	GGTLC2: Gain
TCGA-VP-A876-01	0.408748	514.811	-	GGTLC2: Gain
TCGA-VP-A878-01	0.446314	321.277	-	GGTLC2: Diploid
TCGA-VP-A879-01	0.371262	621.408	-	GGTLC2: Diploid
TCGA-VP-A87B-01	0.375673	693.512	-	GGTLC2: Diploid
TCGA-VP-A87C-01	0.518438	309.236	-	GGTLC2: Diploid
TCGA-VP-A87D-01	0.39255	71.8533	-	GGTLC2: Diploid
TCGA-VP-A87E-01	0.453513	101.746	-	GGTLC2: Diploid
TCGA-VP-A87H-01	0.441468	513.792	-	GGTLC2: Diploid
TCGA-VP-A87J-01	0.362935	757.485	-	GGTLC2: Shallow Deletion
TCGA-VP-A87K-01	0.311742	617.977	-	GGTLC2: Shallow Deletion
TCGA-VP-AA1N-01	0.276412	230.353	-	GGTLC2: Diploid
TCGA-WW-A8ZI-01	0.436616	12.6683	-	GGTLC2: Diploid
TCGA-X4-A8KQ-01	0.422444	1949.47	-	GGTLC2: Diploid
TCGA-X4-A8KS-01	0.409446	1177.01	-	GGTLC2: Diploid
TCGA-XA-A8JR-01	0.413414	190.554	-	GGTLC2: Diploid
TCGA-XJ-A83F-01	0.361591	2206.35	-	GGTLC2: Diploid
TCGA-XJ-A83G-01	0.337127	620.51	-	GGTLC2: Diploid
TCGA-XJ-A83H-01	0.415252	640.252	-	GGTLC2: Diploid
TCGA-XJ-A9DI-01	0.494399	125.183	-	GGTLC2: Diploid
TCGA-XJ-A9DK-01	0.448437	558.944	-	GGTLC2: Diploid
TCGA-XJ-A9DQ-01	0.419771	2992.37	-	GGTLC2: Amplification
TCGA-XJ-A9DX-01	0.350737	33.9233	-	GGTLC2: Shallow Deletion
TCGA-XK-AAIR-01	0.470311	66.2641	-	GGTLC2: Diploid
TCGA-XK-AAIV-01	0.470654	178.136	-	GGTLC2: Shallow Deletion
TCGA-XK-AAIW-01	0.363347	14.548	-	GGTLC2: Diploid
TCGA-XK-AAJ3-01	0.347405	279.56	-	GGTLC2: Diploid
TCGA-XK-AAJA-01	0.366501	335.666	-	GGTLC2: Shallow Deletion
TCGA-XK-AAJP-01	0.371392	145.618	-	GGTLC2: Diploid
TCGA-XK-AAJR-01	0.364787	152.212	-	GGTLC2: Diploid
TCGA-XK-AAJT-01	0.399017	393.29	-	GGTLC2: Diploid
TCGA-XK-AAJU-01	0.336351	350.693	-	GGTLC2: Diploid
TCGA-XK-AAK1-01	0.365567	26.2418	-	GGTLC2: Diploid
TCGA-XQ-A8TA-01	0.487587	129.862	-	GGTLC2: Shallow Deletion
TCGA-XQ-A8TB-01	0.439194	311.551	-	GGTLC2: Diploid
TCGA-Y6-A8TL-01	0.403133	470.198	-	GGTLC2: Diploid
TCGA-Y6-A9XI-01	0.235864	130.393	-	GGTLC2: Diploid
TCGA-YJ-A8SW-01	0.43417	823.381	-	GGTLC2: Gain
TCGA-YL-A8HJ-01	0.480305	203.478	-	GGTLC2: Diploid
TCGA-YL-A8HK-01	0.414198	473.063	-	GGTLC2: Diploid
TCGA-YL-A8HL-01	0.273418	645.013	-	GGTLC2: Diploid
TCGA-YL-A8HM-01	0.384992	673.436	-	GGTLC2: Shallow Deletion
TCGA-YL-A8HO-01	0.500558	1302.84	-	GGTLC2: Diploid
TCGA-YL-A8S8-01	0.471051	650.973	-	GGTLC2: Diploid
TCGA-YL-A8S9-01	0.405192	91.374	-	GGTLC2: Diploid
TCGA-YL-A8SA-01	0.42436	657.87	-	GGTLC2: Diploid
TCGA-YL-A8SB-01	0.445119	417.277	-	GGTLC2: Shallow Deletion
TCGA-YL-A8SC-01	0.489796	263.977	-	GGTLC2: Diploid
TCGA-YL-A8SF-01	0.451097	88.2478	-	GGTLC2: Diploid
TCGA-YL-A8SH-01	0.426965	135.835	-	GGTLC2: Diploid
TCGA-YL-A8SI-01	0.392665	667.349	-	GGTLC2: Diploid
TCGA-YL-A8SJ-01	0.451535	289.006	-	GGTLC2: Diploid
TCGA-YL-A8SK-01	0.519957	233.102	-	GGTLC2: Diploid
TCGA-YL-A8SL-01	0.494829	827.914	-	GGTLC2: Diploid
TCGA-YL-A8SO-01	0.423746	1868.8	-	GGTLC2: Diploid
TCGA-YL-A8SP-01	0.534213	23.6987	-	GGTLC2: Shallow Deletion
TCGA-YL-A8SQ-01	0.547042	521.978	-	GGTLC2: Shallow Deletion
TCGA-YL-A8SR-01	0.468609	38.0374	-	GGTLC2: Diploid
TCGA-YL-A9WH-01	0.439472	471.711	-	GGTLC2: Shallow Deletion
TCGA-YL-A9WI-01	0.447709	617.314	-	GGTLC2: Diploid
TCGA-YL-A9WJ-01	0.421893	854.202	-	GGTLC2: Diploid
TCGA-YL-A9WK-01	0.429625	274.017	-	GGTLC2: Shallow Deletion
TCGA-YL-A9WL-01	0.355896	477.76	-	GGTLC2: Shallow Deletion
TCGA-YL-A9WX-01	0.377445	386.854	-	GGTLC2: Diploid
TCGA-YL-A9WY-01	0.387394	497.507	-	GGTLC2: Diploid
TCGA-ZG-A8QW-01	0.470327	185.073	-	GGTLC2: Shallow Deletion
TCGA-ZG-A8QX-01	0.50551	104.346	-	GGTLC2: Diploid
TCGA-ZG-A8QY-01	0.54248	60.2422	-	GGTLC2: Diploid
TCGA-ZG-A8QZ-01	0.482819	258.091	-	GGTLC2: Diploid
TCGA-ZG-A9KY-01	0.470839	146.13	-	GGTLC2: Diploid
TCGA-ZG-A9L0-01	0.352938	42.3228	-	GGTLC2: Gain
TCGA-ZG-A9L1-01	0.334066	57.3757	-	GGTLC2: Diploid
TCGA-ZG-A9L2-01	0.454965	1165.64	-	GGTLC2: Diploid
TCGA-ZG-A9L4-01	0.409533	239.695	-	GGTLC2: Diploid
TCGA-ZG-A9L5-01	0.566326	55.4469	-	GGTLC2: Diploid
TCGA-ZG-A9L6-01	0.404119	1028.42	-	GGTLC2: Diploid
TCGA-ZG-A9L9-01	0.339354	331.803	-	GGTLC2: Shallow Deletion
TCGA-ZG-A9LB-01	0.362412	460.055	-	GGTLC2: Diploid
TCGA-ZG-A9LM-01	0.399862	189.679	-	GGTLC2: Shallow Deletion
TCGA-ZG-A9LN-01	0.517951	294.871	-	GGTLC2: Diploid
TCGA-ZG-A9LS-01	0.324367	669.368	-	GGTLC2: Diploid
TCGA-ZG-A9LU-01	0.429918	570.756	-	GGTLC2: Shallow Deletion
TCGA-ZG-A9LY-01	0.391985	166.384	-	GGTLC2: Deep Deletion
TCGA-ZG-A9LZ-01	0.336018	498.882	-	GGTLC2: Shallow Deletion
TCGA-ZG-A9M4-01	0.356434	50.833	-	GGTLC2: Gain
TCGA-ZG-A9MC-01	0.41247	169.169	-	GGTLC2: Shallow Deletion
TCGA-ZG-A9N3-01	0.386996	607.128	-	GGTLC2: Shallow Deletion
TCGA-ZG-A9ND-01	0.365417	96.8356	-	GGTLC2: Diploid
TCGA-ZG-A9NI-01	0.447352	510.262	-	GGTLC2: Diploid
