# Supplementary material for: Aberrant expression of multiple γ-glutamyltransferases is associated with tumor progression and patient outcome in prostate cancers
Source: Front Oncol. 2025 Feb 28;15:1518636. doi: 10.3389/fonc.2025.1518636 (PMC11906340; doi:10.3389/fonc.2025.1518636)
Supplement: Supplementary file 9 [file DataSheet6.xlsx]

## Sheet: FIg 3A
sample_id	PFI_event	PFI_time	GGT5						event	time	value	group			library(survival)
TCGA-2A-A8VL-01A-21R-A37L-07	No	621	3.57802						0	621	3.57802	Low			library(survminer)
TCGA-2A-A8VO-01A-11R-A37L-07	No	1701	3.72487						0	1701	3.72487	Low			library(ggplot2)
TCGA-2A-A8VT-01A-11R-A37L-07	No	1373	3.60657						0	1373	3.60657	Low			head(data)
TCGA-2A-A8VV-01A-11R-A37L-07	No	671	4.29311						0	671	4.29311	High			# event time value group
TCGA-2A-A8VX-01A-11R-A37L-07	No	1378	3.30634						0	1378	3.30634	Low			# 1 0 621 3.578021 Low
TCGA-2A-A8W1-01A-11R-A37L-07	No	112	2.20867						0	112	2.20867	Low			# 2 0 1701 3.724869 Low
TCGA-2A-A8W3-01A-11R-A37L-07	Yes	198	3.66067						1	198	3.66067	Low			# 3 0 1373 3.606573 Low
TCGA-2A-AAYF-01A-11R-A41O-07	No	1364	3.52266						0	1364	3.52266	Low			# 4 0 671 4.293106 High
TCGA-2A-AAYO-01A-11R-A41O-07	No	1272	4.27914						0	1272	4.27914	High			# 5 0 1378 3.306335 Low
TCGA-2A-AAYU-01A-11R-A41O-07	No	615	3.57238						0	615	3.57238	Low			# 6 0 112 2.208673 Low
TCGA-4L-AA1F-01A-11R-A41O-07	No	350	6.32043						0	350	6.32043	High			fit <- survfit(Surv(time, event) ~ group, data = data)
TCGA-CH-5737-01A-11R-1580-07	No	91	3.2649						0	91	3.2649	Low			print(fit)
TCGA-CH-5738-01A-11R-1580-07	No	212	5.27158						0	212	5.27158	High			# Call: survfit(formula = survival::Surv(time, event) ~ group, data = dat)
TCGA-CH-5739-01A-11R-1580-07	No	671	4.70145						0	671	4.70145	High			#
TCGA-CH-5740-01A-11R-1580-07	No	31	3.60779						0	31	3.60779	Low			# n events median 0.95LCL 0.95UCL
TCGA-CH-5741-01A-11R-1580-07	No	395	3.36488						0	395	3.36488	Low			# group=Low 268 40 NA 2473 NA
TCGA-CH-5743-01A-21R-1580-07	Yes	425	3.4221						1	425	3.4221	Low			# group=High 233 54 NA 2104 NA
TCGA-CH-5744-01A-11R-1580-07	No	60	3.9982						0	60	3.9982	Low			# coxph
TCGA-CH-5745-01A-11R-1580-07	No	91	4.96653						0	91	4.96653	High			fit_cox <- coxph(Surv(time, event) ~ group, data = data)
TCGA-CH-5746-01A-11R-1580-07	No	731	2.72207						0	731	2.72207	Low			print(fit_cox)
TCGA-CH-5748-01A-11R-1580-07	No	31	2.93386						0	31	2.93386	Low			# Call:
TCGA-CH-5750-01A-11R-1580-07	No	396	3.69195						0	396	3.69195	Low			# survival::coxph(formula = survival::Surv(time, event) ~ group,
TCGA-CH-5751-01A-11R-1580-07	Yes	365	4.39078						1	365	4.39078	High			# data = dat)
TCGA-CH-5752-01A-11R-1580-07	No	943	3.93517						0	943	3.93517	Low			#
TCGA-CH-5753-01A-11R-1580-07	No	31	3.00058						0	31	3.00058	Low			# n= 501, number of events= 94
TCGA-CH-5754-01A-11R-1580-07	No	62	4.14489						0	62	4.14489	High			#
TCGA-CH-5761-01A-11R-1580-07	No	28	4.2253						0	28	4.2253	High			# coef exp(coef) se(coef) z Pr(>|z|)
TCGA-CH-5762-01A-11R-1580-07	No	1339	4.232						0	1339	4.232	High			# groupHigh 0.5003 1.6493 0.2090 2.394 0.0166 *
TCGA-CH-5763-01A-11R-1580-07	No	365	3.89887						0	365	3.89887	Low			# ---
TCGA-CH-5764-01A-21R-1580-07	No	31	3.61354						0	31	3.61354	Low			# Signif. codes: 0 ‘***’ 0.001 ‘**’ 0.01 ‘*’ 0.05 ‘.’ 0.1 ‘ ’ 1
TCGA-CH-5765-01A-11R-1580-07	No	700	3.03903						0	700	3.03903	Low			#
TCGA-CH-5766-01A-11R-1580-07	No	31	3.4903						0	31	3.4903	Low			# exp(coef) exp(-coef) lower .95 upper .95
TCGA-CH-5767-01A-11R-1789-07	No	458	2.83722						0	458	2.83722	Low			# groupHigh 1.649 0.6063 1.095 2.484
TCGA-CH-5768-01A-11R-1580-07	No	731	3.04063						0	731	3.04063	Low			#
TCGA-CH-5769-01A-11R-1580-07	No	62	3.74666						0	62	3.74666	Low			# Concordance= 0.566 (se = 0.028 )
TCGA-CH-5771-01A-21R-1580-07	No	396	5.25624						0	396	5.25624	High			# Likelihood ratio test= 5.82 on 1 df, p=0.02
TCGA-CH-5772-01A-11R-1580-07	No	486	3.83793						0	486	3.83793	Low			# Wald test = 5.73 on 1 df, p=0.02
TCGA-CH-5788-01A-11R-1580-07	No	821	2.98012						0	821	2.98012	Low			# Score (logrank) test = 5.85 on 1 df, p=0.02
TCGA-CH-5789-01A-11R-1580-07	No	304	3.40508						0	304	3.40508	Low			#
TCGA-CH-5790-01A-11R-1580-07	No	974	3.5292						0	974	3.5292	Low			cox.zph(fit_cox)
TCGA-CH-5791-01A-11R-1580-07	Yes	396	3.75295						1	396	3.75295	Low			# chisq df p
TCGA-CH-5792-01A-11R-1580-07	No	91	4.83948						0	91	4.83948	High			# group 0.166 1 0.68
TCGA-CH-5794-01A-11R-1580-07	No	882	3.51556						0	882	3.51556	Low			# GLOBAL 0.166 1 0.68
TCGA-EJ-5494-01A-01R-1580-07	No	1477	4.82703						0	1477	4.82703	High			## plot
TCGA-EJ-5495-01A-01R-1580-07	No	1760	4.66198						0	1760	4.66198	High			ggsurvplot(fit = fit, data = data, fun = "pct",
TCGA-EJ-5496-01A-01R-1580-07	No	595	2.77983						0	595	2.77983	Low			palette = c("#00468B", "#ED0000", "#42B540", "#0099B4", "#925E9F"),
TCGA-EJ-5497-01A-02R-1580-07	No	405	4.27614						0	405	4.27614	High			linetype = 1, pval = TRUE,
TCGA-EJ-5498-01A-01R-1580-07	No	1720	4.3375						0	1720	4.3375	High			censor = TRUE, censor.size = 7,
TCGA-EJ-5499-01A-01R-1580-07	No	1415	3.48259						0	1415	3.48259	Low			risk.table = TRUE, conf.int = FALSE)
TCGA-EJ-5501-01A-01R-1580-07	No	1365	4.3151						0	1365	4.3151	High
TCGA-EJ-5502-01A-01R-1580-07	No	1171	4.91259						0	1171	4.91259	High
TCGA-EJ-5503-01A-01R-1580-07	No	1391	4.44073						0	1391	4.44073	High
TCGA-EJ-5504-01A-01R-1580-07	No	1427	4.35839						0	1427	4.35839	High			group	cases	event	deletion	ratio
TCGA-EJ-5505-01A-01R-1580-07	No	922	2.93499						0	922	2.93499	Low			Low	268	40	228	0.851
TCGA-EJ-5506-01A-01R-1580-07	No	1381	2.98883						0	1381	2.98883	Low			High	233	54	179	0.768
TCGA-EJ-5507-01A-01R-1580-07	No	1457	3.88359						0	1457	3.88359	Low
TCGA-EJ-5508-01A-02R-1580-07	No	1965	3.82956						0	1965	3.82956	Low
TCGA-EJ-5509-01A-01R-1580-07	No	1464	5.02904						0	1464	5.02904	High			test	statistics	HR	95%CI	p value
TCGA-EJ-5510-01A-01R-1580-07	No	1887	3.91						0	1887	3.91	Low			Log-rank	5.8508	1.646	1.097 - 2.472	0.0156
TCGA-EJ-5511-01A-01R-1580-07	No	1476	3.92692						0	1476	3.92692	Low			Cox regression	5.8172	1.649	1.095 - 2.484	0.0166
TCGA-EJ-5512-01A-01R-1580-07	No	1733	2.76037						0	1733	2.76037	Low
TCGA-EJ-5514-01A-01R-1580-07	No	1829	4.57529						0	1829	4.57529	High
TCGA-EJ-5515-01A-01R-1580-07	No	1832	2.59352						0	1832	2.59352	Low
TCGA-EJ-5516-01A-01R-1580-07	No	1889	4.58191						0	1889	4.58191	High
TCGA-EJ-5517-01A-01R-1580-07	No	1889	3.536						0	1889	3.536	Low
TCGA-EJ-5518-01A-01R-1580-07	Yes	2104	5.25226						1	2104	5.25226	High
TCGA-EJ-5519-01A-01R-1580-07	No	1962	4.29737						0	1962	4.29737	High
TCGA-EJ-5521-01A-01R-1580-07	No	2279	3.47388						0	2279	3.47388	Low
TCGA-EJ-5522-01A-01R-1580-07	No	2079	4.031						0	2079	4.031	Low
TCGA-EJ-5524-01A-01R-1580-07	Yes	265	4.76345						1	265	4.76345	High
TCGA-EJ-5525-01A-01R-1580-07	Yes	546	4.92191						1	546	4.92191	High
TCGA-EJ-5526-01A-01R-1580-07	Yes	537	4.47818						1	537	4.47818	High
TCGA-EJ-5527-01A-01R-1580-07	No	1778	4.48247						0	1778	4.48247	High
TCGA-EJ-5530-01A-01R-1580-07	No	1832	4.42068						0	1832	4.42068	High
TCGA-EJ-5531-01A-01R-1580-07	No	1273	4.37642						0	1273	4.37642	High
TCGA-EJ-5532-01A-01R-1580-07	No	1828	3.8844						0	1828	3.8844	Low
TCGA-EJ-5542-01A-01R-1580-07	No	1513	4.40921						0	1513	4.40921	High
TCGA-EJ-7115-01A-11R-2118-07	No	2687	4.90242						0	2687	4.90242	High
TCGA-EJ-7123-01A-11R-1965-07	No	2572	3.79623						0	2572	3.79623	Low
TCGA-EJ-7125-01A-11R-1965-07	No	2850	4.45889						0	2850	4.45889	High
TCGA-EJ-7218-01B-11R-A32O-07	No	2542	3.34373						0	2542	3.34373	Low
TCGA-EJ-7312-01B-21R-A32O-07	No	1099	3.7907						0	1099	3.7907	Low
TCGA-EJ-7314-01A-31R-2118-07	No	1150	3.25745						0	1150	3.25745	Low
TCGA-EJ-7315-01A-31R-2118-07	No	1008	5.31131						0	1008	5.31131	High
TCGA-EJ-7317-01A-31R-2118-07	No	771	3.46426						0	771	3.46426	Low
TCGA-EJ-7318-01B-11R-A32O-07	Yes	380	4.56767						1	380	4.56767	High
TCGA-EJ-7321-01A-31R-2263-07	No	824	3.48565						0	824	3.48565	Low
TCGA-EJ-7325-01B-11R-A32O-07	No	1070	4.27644						0	1070	4.27644	High
TCGA-EJ-7327-01A-11R-2118-07	No	923	5.40112						0	923	5.40112	High
TCGA-EJ-7328-01A-31R-2118-07	No	842	4.9606						0	842	4.9606	High
TCGA-EJ-7330-01A-11R-2118-07	No	191	3.5982						0	191	3.5982	Low
TCGA-EJ-7331-01A-11R-2118-07	No	742	4.55006						0	742	4.55006	High
TCGA-EJ-7781-01A-11R-2118-07	No	1073	4.25401						0	1073	4.25401	High
TCGA-EJ-7782-01A-11R-2118-07	No	1167	4.08364						0	1167	4.08364	Low
TCGA-EJ-7783-01A-11R-2118-07	No	787	4.12198						0	787	4.12198	Low
TCGA-EJ-7784-01A-11R-2118-07	No	781	3.53574						0	781	3.53574	Low
TCGA-EJ-7785-01A-11R-2118-07	No	1177	4.77759						0	1177	4.77759	High
TCGA-EJ-7786-01A-11R-2118-07	No	1096	4.45912						0	1096	4.45912	High
TCGA-EJ-7788-01A-11R-2118-07	No	859	4.44247						0	859	4.44247	High
TCGA-EJ-7789-01A-11R-2118-07	No	1105	3.20902						0	1105	3.20902	Low
TCGA-EJ-7791-01A-11R-2118-07	No	1118	4.58411						0	1118	4.58411	High
TCGA-EJ-7792-01A-11R-2118-07	No	1396	5.20033						0	1396	5.20033	High
TCGA-EJ-7793-01A-31R-2263-07	No	114	2.71323						0	114	2.71323	Low
TCGA-EJ-7794-01A-11R-2118-07	No	1306	4.42447						0	1306	4.42447	High
TCGA-EJ-7797-01A-11R-2263-07	No	983	3.65818						0	983	3.65818	Low
TCGA-EJ-8468-01A-21R-2403-07	No	2347	4.84659						0	2347	4.84659	High
TCGA-EJ-8469-01A-11R-2403-07	Yes	1925	3.09569						1	1925	3.09569	Low
TCGA-EJ-8470-01A-11R-2403-07	No	1159	3.70738						0	1159	3.70738	Low
TCGA-EJ-8472-01A-11R-2403-07	Yes	196	2.77852						1	196	2.77852	Low
TCGA-EJ-8474-01A-11R-2403-07	No	766	4.1615						0	766	4.1615	High
TCGA-EJ-A46B-01A-31R-A250-07	No	657	3.11625						0	657	3.11625	Low
TCGA-EJ-A46D-01A-21R-A32Y-07	No	626	3.83819						0	626	3.83819	Low
TCGA-EJ-A46E-01A-31R-A250-07	No	524	3.67137						0	524	3.67137	Low
TCGA-EJ-A46F-01A-31R-A250-07	Yes	215	2.82481						1	215	2.82481	Low
TCGA-EJ-A46G-01A-31R-A26U-07	No	668	4.87943						0	668	4.87943	High
TCGA-EJ-A46H-01A-31R-A26U-07	No	724	5.11593						0	724	5.11593	High
TCGA-EJ-A46I-01A-12R-A26U-07	No	668	3.39638						0	668	3.39638	Low
TCGA-EJ-A65B-01A-12R-A30B-07	No	710	5.24256						0	710	5.24256	High
TCGA-EJ-A65D-01A-11R-A30B-07	No	393	3.38469						0	393	3.38469	Low
TCGA-EJ-A65E-01A-11R-A29R-07	No	417	3.88893						0	417	3.88893	Low
TCGA-EJ-A65F-01A-21R-A311-07	Yes	75	4.62995						1	75	4.62995	High
TCGA-EJ-A65G-01A-21R-A29R-07	No	666	3.00768						0	666	3.00768	Low
TCGA-EJ-A65J-01A-11R-A311-07	No	451	4.31325						0	451	4.31325	High
TCGA-EJ-A65M-01A-11R-A29R-07	No	230	3.94897						0	230	3.94897	Low
TCGA-EJ-A6RA-01A-11R-A33R-07	Yes	353	3.5771						1	353	3.5771	Low
TCGA-EJ-A6RC-01A-11R-A32O-07	No	873	4.59157						0	873	4.59157	High
TCGA-EJ-A7NF-01A-11R-A33R-07	No	250	2.68977						0	250	2.68977	Low
TCGA-EJ-A7NG-01A-31R-A33R-07	No	432	3.81301						0	432	3.81301	Low
TCGA-EJ-A7NH-01A-12R-A33R-07	No	474	4.23883						0	474	4.23883	High
TCGA-EJ-A7NJ-01A-22R-A352-07	No	197	2.7529						0	197	2.7529	Low
TCGA-EJ-A7NK-01A-12R-A352-07	No	476	3.25636						0	476	3.25636	Low
TCGA-EJ-A7NM-01A-21R-A33R-07	No	128	5.15213						0	128	5.15213	High
TCGA-EJ-A7NN-01A-11R-A33R-07	Yes	197	3.86267						1	197	3.86267	Low
TCGA-EJ-A8FN-01A-11R-A352-07	No	329	4.18045						0	329	4.18045	High
TCGA-EJ-A8FO-01A-21R-A36G-07	No	282	3.95203						0	282	3.95203	Low
TCGA-EJ-A8FP-01A-21R-A36G-07	Yes	117	3.95273						1	117	3.95273	Low
TCGA-EJ-A8FS-01A-11R-A352-07	Yes	216	2.68574						1	216	2.68574	Low
TCGA-EJ-A8FU-01A-11R-A36G-07	No	138	4.16618						0	138	4.16618	High
TCGA-EJ-AB20-01A-12R-A41O-07	No	131	5.44186						0	131	5.44186	High
TCGA-EJ-AB27-01A-11R-A41O-07	No	145	3.58992						0	145	3.58992	Low
TCGA-FC-7708-01A-11R-2118-07	No	864	5.41745						0	864	5.41745	High
TCGA-FC-7961-01A-11R-A29R-07	No	469	5.11666						0	469	5.11666	High
TCGA-FC-A4JI-01A-11R-A250-07	No	877	1.0916						0	877	1.0916	Low
TCGA-FC-A5OB-01A-11R-A29R-07	No	680	2.68453						0	680	2.68453	Low
TCGA-FC-A66V-01A-21R-A30B-07	No	524	3.77929						0	524	3.77929	Low
TCGA-FC-A6HD-01A-11R-A31N-07	No	789	3.00294						0	789	3.00294	Low
TCGA-FC-A8O0-01A-41R-A37L-07	No	616	3.51478						0	616	3.51478	Low
TCGA-G9-6329-01A-13R-1965-07	No	1266	4.03477						0	1266	4.03477	Low
TCGA-G9-6332-01A-11R-1789-07	Yes	1180	3.07984						1	1180	3.07984	Low
TCGA-G9-6333-01A-12R-1965-07	No	2465	4.0628						0	2465	4.0628	Low
TCGA-G9-6336-01A-11R-1789-07	No	2068	3.61338						0	2068	3.61338	Low
TCGA-G9-6338-01A-12R-1965-07	No	2028	3.69804						0	2028	3.69804	Low
TCGA-G9-6339-01A-12R-A311-07	Yes	1634	3.27392						1	1634	3.27392	Low
TCGA-G9-6342-01A-11R-1965-07	No	1696	3.67089						0	1696	3.67089	Low
TCGA-G9-6343-01A-21R-1965-07	No	2450	3.37011						0	2450	3.37011	Low
TCGA-G9-6347-01A-11R-A31N-07	No	2089	5.60239						0	2089	5.60239	High
TCGA-G9-6348-01A-11R-1789-07	No	1515	4.54639						0	1515	4.54639	High
TCGA-G9-6351-01A-21R-1965-07	No	2048	4.04955						0	2048	4.04955	Low
TCGA-G9-6353-01A-11R-1965-07	No	1542	3.80646						0	1542	3.80646	Low
TCGA-G9-6354-01A-11R-A311-07	No	2066	2.90223						0	2066	2.90223	Low
TCGA-G9-6356-01A-11R-1789-07	No	1434	4.59279						0	1434	4.59279	High
TCGA-G9-6361-01A-21R-1965-07	No	1415	5.06166						0	1415	5.06166	High
TCGA-G9-6362-01A-11R-1789-07	No	1443	3.9189						0	1443	3.9189	Low
TCGA-G9-6363-01A-21R-1789-07	No	1378	4.0129						0	1378	4.0129	Low
TCGA-G9-6364-01A-21R-1789-07	No	1198	4.66538						0	1198	4.66538	High
TCGA-G9-6365-01A-11R-1789-07	No	1363	4.77379						0	1363	4.77379	High
TCGA-G9-6366-01A-11R-2118-07	No	1947	3.94969						0	1947	3.94969	Low
TCGA-G9-6367-01A-11R-1789-07	No	1222	3.57253						0	1222	3.57253	Low
TCGA-G9-6369-01A-21R-1965-07	No	1215	3.39604						0	1215	3.39604	Low
TCGA-G9-6370-01A-11R-1789-07	No	1156	4.12745						0	1156	4.12745	Low
TCGA-G9-6371-01A-11R-1789-07	No	1226	3.17305						0	1226	3.17305	Low
TCGA-G9-6373-01A-11R-1789-07	No	811	4.55022						0	811	4.55022	High
TCGA-G9-6377-01A-11R-1965-07	No	958	4.11333						0	958	4.11333	Low
TCGA-G9-6378-01A-11R-1789-07	No	1155	4.37853						0	1155	4.37853	High
TCGA-G9-6379-01A-11R-A31N-07	No	1778	5.88089						0	1778	5.88089	High
TCGA-G9-6384-01A-11R-1789-07	No	765	4.75867						0	765	4.75867	High
TCGA-G9-6385-01A-11R-1789-07	No	830	3.72836						0	830	3.72836	Low
TCGA-G9-6494-01A-11R-1789-07	No	1771	4.13844						0	1771	4.13844	Low
TCGA-G9-6496-01A-11R-1789-07	No	1726	3.93495						0	1726	3.93495	Low
TCGA-G9-6498-01A-12R-A311-07	Yes	1342	4.79271						1	1342	4.79271	High
TCGA-G9-6499-01A-12R-1965-07	No	1543	3.21996						0	1543	3.21996	Low
TCGA-G9-7509-01A-11R-A41O-07	No	1610	3.8717						0	1610	3.8717	Low
TCGA-G9-7510-01A-11R-2263-07	No	1185	4.67357						0	1185	4.67357	High
TCGA-G9-7519-01A-11R-2263-07	No	849	4.11799						0	849	4.11799	Low
TCGA-G9-7521-01A-11R-2263-07	No	942	5.0337						0	942	5.0337	High
TCGA-G9-7522-01A-11R-2263-07	No	1078	4.71854						0	1078	4.71854	High
TCGA-G9-7523-01A-11R-2263-07	No	857	6.378						0	857	6.378	High
TCGA-G9-7525-01A-31R-2263-07	No	994	4.75211						0	994	4.75211	High
TCGA-G9-A9S0-01A-11R-A41O-07	Yes	423	3.43514						1	423	3.43514	Low
TCGA-G9-A9S4-01A-11R-A41O-07	No	906	2.95414						0	906	2.95414	Low
TCGA-G9-A9S7-01A-11R-A41O-07	No	728	3.43006						0	728	3.43006	Low
TCGA-H9-7775-01A-11R-2118-07	No	185	4.33581						0	185	4.33581	High
TCGA-H9-A6BX-01A-31R-A311-07	No	941	4.6744						0	941	4.6744	High
TCGA-H9-A6BY-01A-11R-A30B-07	No	112	3.57564						0	112	3.57564	Low
TCGA-HC-7075-01A-11R-1965-07	No	601	3.66622						0	601	3.66622	Low
TCGA-HC-7077-01A-11R-1965-07	No	2115	2.6484						0	2115	2.6484	Low
TCGA-HC-7078-01A-11R-2118-07	No	1985	4.4921						0	1985	4.4921	High
TCGA-HC-7079-01A-11R-1965-07	Yes	380	5.26206						1	380	5.26206	High
TCGA-HC-7080-01A-11R-1965-07	Yes	894	3.5014						1	894	3.5014	Low
TCGA-HC-7081-01A-11R-1965-07	No	1136	5.62162						0	1136	5.62162	High
TCGA-HC-7209-01A-11R-2118-07	No	440	3.70506						0	440	3.70506	Low
TCGA-HC-7210-01A-11R-2118-07	No	868	5.27445						0	868	5.27445	High
TCGA-HC-7211-01A-11R-2118-07	No	1221	3.9024						0	1221	3.9024	Low
TCGA-HC-7212-01A-11R-2118-07	No	870	4.48797						0	870	4.48797	High
TCGA-HC-7213-01A-11R-2118-07	Yes	170	4.35144						1	170	4.35144	High
TCGA-HC-7230-01A-11R-2118-07	No	1001	3.10944						0	1001	3.10944	Low
TCGA-HC-7231-01A-11R-2118-07	No	939	3.89374						0	939	3.89374	Low
TCGA-HC-7232-01A-11R-2118-07	Yes	766	4.614						1	766	4.614	High
TCGA-HC-7233-01A-11R-2118-07	No	1355	4.79645						0	1355	4.79645	High
TCGA-HC-7736-01A-11R-2118-07	No	1103	4.48262						0	1103	4.48262	High
TCGA-HC-7737-01A-11R-2118-07	No	1090	4.70529						0	1090	4.70529	High
TCGA-HC-7738-01A-11R-2118-07	Yes	420	3.16284						1	420	3.16284	Low
TCGA-HC-7740-01A-11R-2118-07	No	717	3.97126						0	717	3.97126	Low
TCGA-HC-7740-01B-04R-2302-07	No	717	3.41198						0	717	3.41198	Low
TCGA-HC-7742-01A-11R-2118-07	No	938	4.17714						0	938	4.17714	High
TCGA-HC-7744-01A-11R-2118-07	No	531	3.16187						0	531	3.16187	Low
TCGA-HC-7745-01A-11R-2118-07	No	721	4.26136						0	721	4.26136	High
TCGA-HC-7747-01A-11R-2118-07	No	748	3.79889						0	748	3.79889	Low
TCGA-HC-7748-01A-11R-2118-07	No	792	4.75881						0	792	4.75881	High
TCGA-HC-7749-01A-11R-2118-07	No	724	4.45014						0	724	4.45014	High
TCGA-HC-7750-01A-11R-2118-07	No	522	3.96502						0	522	3.96502	Low
TCGA-HC-7752-01A-11R-2118-07	No	782	3.32961						0	782	3.32961	Low
TCGA-HC-7817-01B-11R-A29R-07	No	928	4.89281						0	928	4.89281	High
TCGA-HC-7818-01A-11R-2118-07	No	938	4.2159						0	938	4.2159	High
TCGA-HC-7819-01A-11R-2118-07	No	543	3.24186						0	543	3.24186	Low
TCGA-HC-7820-01A-11R-2118-07	No	747	3.4323						0	747	3.4323	Low
TCGA-HC-7821-01A-12R-2118-07	No	956	5.07623						0	956	5.07623	High
TCGA-HC-8213-01A-11R-A29R-07	No	589	2.66941						0	589	2.66941	Low
TCGA-HC-8216-01A-11R-A29R-07	No	682	3.80568						0	682	3.80568	Low
TCGA-HC-8256-01A-11R-2263-07	No	860	3.28963						0	860	3.28963	Low
TCGA-HC-8257-01A-11R-2263-07	No	726	3.44906						0	726	3.44906	Low
TCGA-HC-8258-01A-11R-2263-07	No	847	3.04275						0	847	3.04275	Low
TCGA-HC-8258-01B-05R-2302-07	No	847	3.41424						0	847	3.41424	Low
TCGA-HC-8259-01A-11R-2263-07	No	924	2.6045						0	924	2.6045	Low
TCGA-HC-8260-01A-11R-2263-07	No	686	3.79117						0	686	3.79117	Low
TCGA-HC-8261-01A-11R-2263-07	No	546	2.9422						0	546	2.9422	Low
TCGA-HC-8262-01A-11R-2263-07	No	679	3.06852						0	679	3.06852	Low
TCGA-HC-8264-01B-11R-2403-07	No	48	4.81634						0	48	4.81634	High
TCGA-HC-8265-01A-11R-2263-07	No	483	3.67171						0	483	3.67171	Low
TCGA-HC-8265-01B-04R-2302-07	No	483	1.91541						0	483	1.91541	Low
TCGA-HC-8266-01A-11R-2263-07	No	473	4.56432						0	473	4.56432	High
TCGA-HC-A48F-01A-11R-A250-07	No	680	3.99865						0	680	3.99865	Low
TCGA-HC-A4ZV-01A-11R-A26U-07	No	23	5.5179						0	23	5.5179	High
TCGA-HC-A631-01A-11R-A29R-07	No	54	3.31681						0	54	3.31681	Low
TCGA-HC-A632-01A-11R-A29R-07	No	61	5.06309						0	61	5.06309	High
TCGA-HC-A6AL-01A-11R-A30B-07	No	67	4.81512						0	67	4.81512	High
TCGA-HC-A6AN-01A-11R-A30B-07	No	49	4.8316						0	49	4.8316	High
TCGA-HC-A6AO-01A-11R-A30B-07	No	530	4.22825						0	530	4.22825	High
TCGA-HC-A6AP-01A-11R-A30B-07	No	71	4.89903						0	71	4.89903	High
TCGA-HC-A6AQ-01A-11R-A30B-07	No	106	4.25313						0	106	4.25313	High
TCGA-HC-A6AS-01A-11R-A30B-07	No	44	5.50099						0	44	5.50099	High
TCGA-HC-A6HX-01A-11R-A31N-07	No	38	4.62314						0	38	4.62314	High
TCGA-HC-A6HY-01A-11R-A31N-07	No	134	3.83324						0	134	3.83324	Low
TCGA-HC-A76W-01A-11R-A33R-07	No	213	4.62779						0	213	4.62779	High
TCGA-HC-A76X-01A-11R-A33R-07	No	150	3.32239						0	150	3.32239	Low
TCGA-HC-A8CY-01A-11R-A36G-07	No	290	3.90151						0	290	3.90151	Low
TCGA-HC-A8D0-01A-11R-A36G-07	No	775	4.77856						0	775	4.77856	High
TCGA-HC-A8D1-01A-11R-A36G-07	No	573	4.34174						0	573	4.34174	High
TCGA-HC-A9TE-01A-11R-A41O-07	Yes	216	4.52463						1	216	4.52463	High
TCGA-HC-A9TH-01A-11R-A41O-07	Yes	351	4.65447						1	351	4.65447	High
TCGA-HI-7168-01A-11R-2118-07	Yes	2505	4.39291						1	2505	4.39291	High
TCGA-HI-7169-01A-11R-2118-07	No	2684	3.59682						0	2684	3.59682	Low
TCGA-HI-7170-01A-11R-2118-07	No	2522	5.62101						0	2522	5.62101	High
TCGA-HI-7171-01A-12R-2118-07	Yes	1329	4.24398						1	1329	4.24398	High
TCGA-J4-8198-01A-11R-2263-07	No	614	4.34126						0	614	4.34126	High
TCGA-J4-8200-01A-11R-A29R-07	No	1218	3.9292						0	1218	3.9292	Low
TCGA-J4-A67K-01A-21R-A30B-07	No	1004	4.54612						0	1004	4.54612	High
TCGA-J4-A67L-01A-11R-A30B-07	No	770	5.10828						0	770	5.10828	High
TCGA-J4-A67M-01A-11R-A30B-07	No	941	5.46916						0	941	5.46916	High
TCGA-J4-A67N-01A-11R-A30B-07	Yes	442	4.759						1	442	4.759	High
TCGA-J4-A67O-01A-11R-A30B-07	No	839	4.74734						0	839	4.74734	High
TCGA-J4-A67Q-01A-21R-A30B-07	No	975	5.43217						0	975	5.43217	High
TCGA-J4-A67R-01A-21R-A30B-07	No	910	4.87076						0	910	4.87076	High
TCGA-J4-A67S-01A-11R-A30B-07	Yes	708	3.92159						1	708	3.92159	Low
TCGA-J4-A67T-01A-11R-A311-07	No	183	3.61038						0	183	3.61038	Low
TCGA-J4-A6G1-01A-11R-A311-07	No	769	5.10968						0	769	5.10968	High
TCGA-J4-A6G3-01A-11R-A311-07	Yes	618	4.40398						1	618	4.40398	High
TCGA-J4-A6M7-01A-11R-A31N-07	No	512	4.33099						0	512	4.33099	High
TCGA-J4-A83I-01A-11R-A36G-07	No	685	4.11209						0	685	4.11209	Low
TCGA-J4-A83J-01A-11R-A36G-07	No	696	4.23707						0	696	4.23707	High
TCGA-J4-A83K-01A-11R-A352-07	No	328	3.9413						0	328	3.9413	Low
TCGA-J4-A83L-01A-11R-A352-07	No	720	3.76391						0	720	3.76391	Low
TCGA-J4-A83M-01A-11R-A352-07	Yes	521	3.48307						1	521	3.48307	Low
TCGA-J4-A83N-01A-11R-A352-07	Yes	433	3.51812						1	433	3.51812	Low
TCGA-J4-AATV-01A-11R-A41O-07	No	553	4.1802						0	553	4.1802	High
TCGA-J4-AATZ-01A-11R-A41O-07	Yes	79	3.91121						1	79	3.91121	Low
TCGA-J4-AAU2-01A-11R-A41O-07	No	825	3.81531						0	825	3.81531	Low
TCGA-J9-A52B-01A-11R-A26U-07	Yes	57	4.93997						1	57	4.93997	High
TCGA-J9-A52C-01A-11R-A26U-07	No	178	5.15895						0	178	5.15895	High
TCGA-J9-A52D-01A-11R-A29R-07	No	212	2.63131						0	212	2.63131	Low
TCGA-J9-A52E-01A-11R-A26U-07	No	323	5.51696						0	323	5.51696	High
TCGA-J9-A8CK-01A-11R-A352-07	No	321	5.39095						0	321	5.39095	High
TCGA-J9-A8CL-01A-11R-A352-07	Yes	132	5.21358						1	132	5.21358	High
TCGA-J9-A8CM-01A-11R-A352-07	Yes	344	5.28688						1	344	5.28688	High
TCGA-J9-A8CN-01A-11R-A352-07	No	1237	3.34471						0	1237	3.34471	Low
TCGA-J9-A8CP-01A-11R-A352-07	No	386	4.91928						0	386	4.91928	High
TCGA-KC-A4BL-01A-31R-A250-07	Yes	193	4.16014						1	193	4.16014	High
TCGA-KC-A4BN-01A-61R-A250-07	No	1815	2.75719						0	1815	2.75719	Low
TCGA-KC-A4BR-01A-32R-A32Y-07	Yes	1022	4.17524						1	1022	4.17524	High
TCGA-KC-A4BV-01A-31R-A26U-07	Yes	1328	5.4822						1	1328	5.4822	High
TCGA-KC-A7F3-01A-21R-A33R-07	No	665	3.26757						0	665	3.26757	Low
TCGA-KC-A7F5-01A-11R-A33R-07	No	91	3.46123						0	91	3.46123	Low
TCGA-KC-A7F6-01A-11R-A33R-07	No	263	4.21915						0	263	4.21915	High
TCGA-KC-A7FA-01A-21R-A33R-07	No	598	3.18333						0	598	3.18333	Low
TCGA-KC-A7FD-01A-11R-A33R-07	No	270	3.08685						0	270	3.08685	Low
TCGA-KC-A7FE-01A-12R-A33R-07	No	352	4.69439						0	352	4.69439	High
TCGA-KK-A59V-01A-11R-A29R-07	No	3440	4.68621						0	3440	4.68621	High
TCGA-KK-A59X-01A-11R-A29R-07	Yes	2233	3.90218						1	2233	3.90218	Low
TCGA-KK-A59Y-01A-11R-A26U-07	No	1968	3.78307						0	1968	3.78307	Low
TCGA-KK-A59Z-01A-12R-A26U-07	No	2628	4.01147						0	2628	4.01147	Low
TCGA-KK-A5A1-01A-11R-A29R-07	Yes	203	4.18859						1	203	4.18859	High
TCGA-KK-A6DY-01A-12R-A311-07	No	4295	3.54944						0	4295	3.54944	Low
TCGA-KK-A6E0-01A-11R-A311-07	Yes	941	3.33611						1	941	3.33611	Low
TCGA-KK-A6E1-01A-11R-A311-07	No	2198	3.58316						0	2198	3.58316	Low
TCGA-KK-A6E2-01A-11R-A311-07	No	5024	3.1011						0	5024	3.1011	Low
TCGA-KK-A6E3-01A-21R-A30B-07	No	2056	5.07413						0	2056	5.07413	High
TCGA-KK-A6E4-01A-11R-A30B-07	No	3502	3.77379						0	3502	3.77379	Low
TCGA-KK-A6E5-01A-11R-A311-07	No	2073	3.95403						0	2073	3.95403	Low
TCGA-KK-A6E6-01A-11R-A311-07	No	3447	4.74624						0	3447	4.74624	High
TCGA-KK-A6E7-01A-11R-A31N-07	Yes	925	4.06528						1	925	4.06528	Low
TCGA-KK-A6E8-01A-11R-A31N-07	No	1770	3.26045						0	1770	3.26045	Low
TCGA-KK-A7AP-01A-12R-A33R-07	No	196	2.84609						0	196	2.84609	Low
TCGA-KK-A7AQ-01A-11R-A33R-07	Yes	1217	4.22362						1	1217	4.22362	High
TCGA-KK-A7AU-01A-11R-A32O-07	Yes	207	2.80573						1	207	2.80573	Low
TCGA-KK-A7AV-01A-11R-A32O-07	No	822	4.77551						0	822	4.77551	High
TCGA-KK-A7AW-01A-11R-A32O-07	No	1054	4.34095						0	1054	4.34095	High
TCGA-KK-A7AY-01A-11R-A33R-07	Yes	1124	3.31146						1	1124	3.31146	Low
TCGA-KK-A7AZ-01A-12R-A32O-07	No	1519	4.0737						0	1519	4.0737	Low
TCGA-KK-A7B0-01A-11R-A32O-07	Yes	606	4.71495						1	606	4.71495	High
TCGA-KK-A7B1-01A-11R-A32O-07	No	1063	4.93057						0	1063	4.93057	High
TCGA-KK-A7B2-01A-12R-A32O-07	Yes	692	5.60202						1	692	5.60202	High
TCGA-KK-A7B3-01A-11R-A33R-07	Yes	294	5.02335						1	294	5.02335	High
TCGA-KK-A7B4-01A-11R-A32O-07	Yes	637	4.26189						1	637	4.26189	High
TCGA-KK-A8I4-01A-11R-A36G-07	Yes	1162	5.5633						1	1162	5.5633	High
TCGA-KK-A8I5-01A-11R-A36G-07	No	3096	4.1817						0	3096	4.1817	High
TCGA-KK-A8I6-01A-11R-A36G-07	No	668	4.16047						0	668	4.16047	High
TCGA-KK-A8I7-01A-21R-A36G-07	Yes	1088	4.60261						1	1088	4.60261	High
TCGA-KK-A8I8-01A-11R-A36G-07	No	967	3.73783						0	967	3.73783	Low
TCGA-KK-A8I9-01A-11R-A36G-07	Yes	940	4.90704						1	940	4.90704	High
TCGA-KK-A8IA-01A-11R-A36G-07	No	1931	3.44316						0	1931	3.44316	Low
TCGA-KK-A8IB-01A-11R-A36G-07	No	83	4.36702						0	83	4.36702	High
TCGA-KK-A8IC-01A-11R-A36G-07	Yes	1060	5.44091						1	1060	5.44091	High
TCGA-KK-A8ID-01A-11R-A36G-07	No	2107	3.404						0	2107	3.404	Low
TCGA-KK-A8IF-01A-11R-A36G-07	Yes	648	2.97249						1	648	2.97249	Low
TCGA-KK-A8IG-01A-11R-A36G-07	No	2505	4.64261						0	2505	4.64261	High
TCGA-KK-A8IH-01A-11R-A36G-07	No	2013	3.82456						0	2013	3.82456	Low
TCGA-KK-A8II-01A-11R-A36G-07	Yes	626	2.44573						1	626	2.44573	Low
TCGA-KK-A8IJ-01A-11R-A352-07	Yes	307	3.62466						1	307	3.62466	Low
TCGA-KK-A8IK-01A-11R-A36G-07	No	2052	2.22768						0	2052	2.22768	Low
TCGA-KK-A8IL-01A-11R-A36G-07	No	628	4.2584						0	628	4.2584	High
TCGA-KK-A8IM-01A-11R-A36G-07	No	1915	4.43128						0	1915	4.43128	High
TCGA-M7-A71Y-01A-22R-A32O-07	No	493	3.99463						0	493	3.99463	Low
TCGA-M7-A71Z-01A-12R-A32O-07	No	643	2.71864						0	643	2.71864	Low
TCGA-M7-A720-01A-12R-A32O-07	No	384	3.72417						0	384	3.72417	Low
TCGA-M7-A721-01A-12R-A32O-07	No	400	4.06636						0	400	4.06636	Low
TCGA-M7-A722-01A-12R-A36G-07	Yes	559	3.93711						1	559	3.93711	Low
TCGA-M7-A723-01A-12R-A32O-07	No	763	4.03203						0	763	4.03203	Low
TCGA-M7-A724-01A-12R-A32O-07	No	889	2.8202						0	889	2.8202	Low
TCGA-M7-A725-01A-12R-A32O-07	No	573	3.84557						0	573	3.84557	Low
TCGA-MG-AAMC-01A-11R-A41O-07	No	173	3.07849						0	173	3.07849	Low
TCGA-QU-A6IL-01A-11R-A31N-07	No	97	4.29001						0	97	4.29001	High
TCGA-QU-A6IM-01A-11R-A31N-07	No	1247	4.07949						0	1247	4.07949	Low
TCGA-QU-A6IN-01A-11R-A31N-07	No	4264	3.41776						0	4264	3.41776	Low
TCGA-QU-A6IO-01A-11R-A31N-07	No	3716	4.0844						0	3716	4.0844	Low
TCGA-QU-A6IP-01A-11R-A31N-07	No	2620	3.8127						0	2620	3.8127	Low
TCGA-SU-A7E7-01A-22R-A33R-07	No	551	4.23441						0	551	4.23441	High
TCGA-TK-A8OK-01A-22R-A36G-07	No	27	5.06729						0	27	5.06729	High
TCGA-TP-A8TT-01A-12R-A41O-07	No	526	4.85027						0	526	4.85027	High
TCGA-TP-A8TV-01A-11R-A41O-07	No	610	3.09224						0	610	3.09224	Low
TCGA-V1-A8MF-01A-11R-A36G-07	No	1449	3.4145						0	1449	3.4145	Low
TCGA-V1-A8MG-01A-11R-A36G-07	No	857	4.10241						0	857	4.10241	Low
TCGA-V1-A8MJ-01A-11R-A36G-07	No	1791	4.1199						0	1791	4.1199	Low
TCGA-V1-A8MK-01A-11R-A36G-07	No	508	3.51355						0	508	3.51355	Low
TCGA-V1-A8ML-01A-11R-A37L-07	No	448	4.32839						0	448	4.32839	High
TCGA-V1-A8MM-01A-11R-A37L-07	Yes	990	4.7507						1	990	4.7507	High
TCGA-V1-A8MU-01A-11R-A37L-07	No	1876	5.04293						0	1876	5.04293	High
TCGA-V1-A8WL-01A-11R-A37L-07	No	1948	4.6007						0	1948	4.6007	High
TCGA-V1-A8WN-01A-11R-A37L-07	No	924	3.57747						0	924	3.57747	Low
TCGA-V1-A8WS-01A-11R-A37L-07	No	474	3.19695						0	474	3.19695	Low
TCGA-V1-A8WV-01A-11R-A37L-07	No	686	4.92499						0	686	4.92499	High
TCGA-V1-A8WW-01A-11R-A37L-07	No	1078	4.0783						0	1078	4.0783	Low
TCGA-V1-A8X3-01A-11R-A37L-07	No	202	4.50557						0	202	4.50557	High
TCGA-V1-A9O5-01A-11R-A41O-07	Yes	124	4.37757						1	124	4.37757	High
TCGA-V1-A9O5-06A-11R-A41O-07	Yes	124	4.3563						1	124	4.3563	High
TCGA-V1-A9O7-01A-21R-A41O-07	Yes	819	4.57861						1	819	4.57861	High
TCGA-V1-A9O9-01A-11R-A41O-07	No	2870	4.97955						0	2870	4.97955	High
TCGA-V1-A9OA-01A-11R-A41O-07	No	636	3.4861						0	636	3.4861	Low
TCGA-V1-A9OF-01A-11R-A41O-07	No	1184	3.17945						0	1184	3.17945	Low
TCGA-V1-A9OH-01A-11R-A41O-07	No	2403	4.097						0	2403	4.097	Low
TCGA-V1-A9OL-01A-11R-A41O-07	Yes	105	4.38717						1	105	4.38717	High
TCGA-V1-A9OQ-01A-11R-A41O-07	No	371	3.77054						0	371	3.77054	Low
TCGA-V1-A9OT-01A-11R-A41O-07	Yes	292	3.46153						1	292	3.46153	Low
TCGA-V1-A9OX-01A-11R-A41O-07	No	1134	4.00573						0	1134	4.00573	Low
TCGA-V1-A9OY-01A-11R-A41O-07	No	1067	5.35323						0	1067	5.35323	High
TCGA-V1-A9Z7-01A-11R-A41O-07	No	874	4.99631						0	874	4.99631	High
TCGA-V1-A9Z8-01A-11R-A41O-07	No	827	5.28715						0	827	5.28715	High
TCGA-V1-A9Z9-01A-21R-A41O-07	No	540	4.72172						0	540	4.72172	High
TCGA-V1-A9ZG-01A-11R-A41O-07	No	1517	5.64468						0	1517	5.64468	High
TCGA-V1-A9ZI-01A-11R-A41O-07	No	1640	4.7542						0	1640	4.7542	High
TCGA-V1-A9ZK-01A-11R-A41O-07	No	1383	3.92265						0	1383	3.92265	Low
TCGA-V1-A9ZR-01A-11R-A41O-07	No	1361	4.9725						0	1361	4.9725	High
TCGA-VN-A88I-01A-11R-A352-07	No	269	6.04718						0	269	6.04718	High
TCGA-VN-A88K-01A-11R-A352-07	No	776	4.96874						0	776	4.96874	High
TCGA-VN-A88L-01A-11R-A352-07	No	746	4.74936						0	746	4.74936	High
TCGA-VN-A88M-01A-11R-A352-07	No	189	4.00239						0	189	4.00239	Low
TCGA-VN-A88N-01A-11R-A36G-07	No	766	3.51382						0	766	3.51382	Low
TCGA-VN-A88O-01A-11R-A352-07	No	481	3.50645						0	481	3.50645	Low
TCGA-VN-A88P-01A-11R-A352-07	No	1260	4.77156						0	1260	4.77156	High
TCGA-VN-A88Q-01A-11R-A352-07	No	1366	3.67041						0	1366	3.67041	Low
TCGA-VN-A88R-01A-11R-A36G-07	Yes	512	4.84226						1	512	4.84226	High
TCGA-VN-A943-01A-11R-A41O-07	No	496	1.98068						0	496	1.98068	Low
TCGA-VP-A872-01A-11R-A352-07	No	3631	5.12496						0	3631	5.12496	High
TCGA-VP-A875-01A-31R-A352-07	No	2309	3.01055						0	2309	3.01055	Low
TCGA-VP-A876-01A-11R-A352-07	No	3333	3.21583						0	3333	3.21583	Low
TCGA-VP-A878-01A-31R-A352-07	Yes	98	4.80023						1	98	4.80023	High
TCGA-VP-A879-01A-11R-A352-07	No	728	3.58796						0	728	3.58796	Low
TCGA-VP-A87B-01A-11R-A352-07	Yes	2473	3.44199						1	2473	3.44199	Low
TCGA-VP-A87C-01A-11R-A352-07	No	1690	5.18227						0	1690	5.18227	High
TCGA-VP-A87D-01A-11R-A352-07	Yes	1194	3.89266						1	1194	3.89266	Low
TCGA-VP-A87E-01A-31R-A352-07	No	2037	4.57097						0	2037	4.57097	High
TCGA-VP-A87H-01A-11R-A352-07	No	663	4.11202						0	663	4.11202	Low
TCGA-VP-A87J-01A-11R-A352-07	No	1774	3.46641						0	1774	3.46641	Low
TCGA-VP-A87K-01A-11R-A352-07	Yes	533	3.46199						1	533	3.46199	Low
TCGA-VP-AA1N-01A-31R-A41O-07	No	1365	5.01032						0	1365	5.01032	High
TCGA-WW-A8ZI-01A-11R-A37L-07	No	449	3.37285						0	449	3.37285	Low
TCGA-X4-A8KQ-01A-12R-A36G-07	No	1383	4.4239						0	1383	4.4239	High
TCGA-X4-A8KS-01A-12R-A36G-07	No	979	3.03949						0	979	3.03949	Low
TCGA-XA-A8JR-01A-11R-A36G-07	No	376	3.7459						0	376	3.7459	Low
TCGA-XJ-A83F-01A-11R-A352-07	No	1127	4.34591						0	1127	4.34591	High
TCGA-XJ-A83G-01A-11R-A352-07	No	1461	3.39787						0	1461	3.39787	Low
TCGA-XJ-A83H-01A-11R-A352-07	No	1280	3.19297						0	1280	3.19297	Low
TCGA-XJ-A9DI-01A-11R-A37L-07	No	1461	5.47129						0	1461	5.47129	High
TCGA-XJ-A9DK-01A-11R-A37L-07	No	275	4.03443						0	275	4.03443	Low
TCGA-XJ-A9DQ-01A-11R-A37L-07	No	91	4.82053						0	91	4.82053	High
TCGA-XJ-A9DX-01A-11R-A37L-07	No	973	3.43764						0	973	3.43764	Low
TCGA-XK-AAIR-01A-11R-A41O-07	No	972	4.35538						0	972	4.35538	High
TCGA-XK-AAIV-01A-11R-A41O-07	No	1133	4.9585						0	1133	4.9585	High
TCGA-XK-AAIW-01A-11R-A41O-07	Yes	427	2.95552						1	427	2.95552	Low
TCGA-XK-AAJ3-01A-11R-A41O-07	No	1262	3.88834						0	1262	3.88834	Low
TCGA-XK-AAJA-01A-11R-A41O-07	No	930	3.78619						0	930	3.78619	Low
TCGA-XK-AAJP-01A-11R-A41O-07	No	1259	3.69962						0	1259	3.69962	Low
TCGA-XK-AAJR-01A-11R-A41O-07	Yes	131	4.19062						1	131	4.19062	High
TCGA-XK-AAJT-01A-11R-A41O-07	No	1434	4.08865						0	1434	4.08865	Low
TCGA-XK-AAJU-01A-11R-A41O-07	No	1576	3.38393						0	1576	3.38393	Low
TCGA-XK-AAK1-01A-11R-A41O-07	No	979	4.45112						0	979	4.45112	High
TCGA-XQ-A8TA-01A-11R-A36G-07	Yes	146	2.21428						1	146	2.21428	Low
TCGA-XQ-A8TB-01A-11R-A36G-07	No	770	4.5303						0	770	4.5303	High
TCGA-Y6-A8TL-01A-21R-A37L-07	No	992	3.89698						0	992	3.89698	Low
TCGA-Y6-A9XI-01A-11R-A41O-07	No	526	3.58346						0	526	3.58346	Low
TCGA-YJ-A8SW-01A-11R-A37L-07	No	148	3.22399						0	148	3.22399	Low
TCGA-YL-A8HJ-01A-11R-A36G-07	No	1611	5.2043						0	1611	5.2043	High
TCGA-YL-A8HK-01A-11R-A36G-07	Yes	1376	4.82622						1	1376	4.82622	High
TCGA-YL-A8HL-01A-11R-A36G-07	No	1565	3.56989						0	1565	3.56989	Low
TCGA-YL-A8HM-01A-11R-A36G-07	Yes	1473	3.55729						1	1473	3.55729	Low
TCGA-YL-A8HO-01A-11R-A36G-07	Yes	1068	4.92687						1	1068	4.92687	High
TCGA-YL-A8S8-01A-11R-A37L-07	Yes	679	4.01581						1	679	4.01581	Low
TCGA-YL-A8S9-01A-11R-A37L-07	Yes	1006	2.50564						1	1006	2.50564	Low
TCGA-YL-A8SA-01A-21R-A37L-07	No	512	2.94357						0	512	2.94357	Low
TCGA-YL-A8SB-01A-31R-A37L-07	Yes	1384	4.69498						1	1384	4.69498	High
TCGA-YL-A8SC-01A-11R-A37L-07	Yes	152	4.21675						1	152	4.21675	High
TCGA-YL-A8SF-01A-11R-A37L-07	No	1373	4.99264						0	1373	4.99264	High
TCGA-YL-A8SH-01B-11R-A37L-07	No	875	4.23953						0	875	4.23953	High
TCGA-YL-A8SI-01A-11R-A41O-07	Yes	1423	3.95397						1	1423	3.95397	Low
TCGA-YL-A8SJ-01B-11R-A37L-07	Yes	752	4.50601						1	752	4.50601	High
TCGA-YL-A8SK-01B-21R-A37L-07	No	1408	4.27981						0	1408	4.27981	High
TCGA-YL-A8SL-01B-21R-A37L-07	No	987	3.147						0	987	3.147	Low
TCGA-YL-A8SO-01B-31R-A37L-07	No	3479	4.31125						0	3479	4.31125	High
TCGA-YL-A8SP-01B-11R-A37L-07	Yes	2036	3.87079						1	2036	3.87079	Low
TCGA-YL-A8SQ-01B-11R-A37L-07	Yes	329	4.63639						1	329	4.63639	High
TCGA-YL-A8SR-01B-11R-A37L-07	No	273	5.14894						0	273	5.14894	High
TCGA-YL-A9WH-01A-11R-A37L-07	No	427	3.50023						0	427	3.50023	Low
TCGA-YL-A9WI-01A-11R-A37L-07	No	1623	3.31719						0	1623	3.31719	Low
TCGA-YL-A9WJ-01A-11R-A37L-07	Yes	1476	4.71901						1	1476	4.71901	High
TCGA-YL-A9WK-01A-11R-A37L-07	Yes	1009	5.70286						1	1009	5.70286	High
TCGA-YL-A9WL-01A-11R-A41O-07	Yes	740	3.43506						1	740	3.43506	Low
TCGA-YL-A9WX-01A-21R-A41O-07	Yes	1506	4.3598						1	1506	4.3598	High
TCGA-YL-A9WY-01A-11R-A41O-07	Yes	765	5.20185						1	765	5.20185	High
TCGA-ZG-A8QW-01A-11R-A37L-07	No	94	4.18854						0	94	4.18854	High
TCGA-ZG-A8QX-01A-11R-A37L-07	No	442	3.50287						0	442	3.50287	Low
TCGA-ZG-A8QY-01A-11R-A37L-07	No	404	4.11263						0	404	4.11263	Low
TCGA-ZG-A8QZ-01A-11R-A37L-07	No	308	4.91447						0	308	4.91447	High
TCGA-ZG-A9KY-01A-11R-A41O-07	No	130	3.65283						0	130	3.65283	Low
TCGA-ZG-A9L0-01A-11R-A41O-07	No	355	5.2549						0	355	5.2549	High
TCGA-ZG-A9L1-01A-11R-A41O-07	No	1302	4.91321						0	1302	4.91321	High
TCGA-ZG-A9L2-01A-31R-A41O-07	Yes	180	5.97684						1	180	5.97684	High
TCGA-ZG-A9L4-01A-11R-A41O-07	No	1108	5.91838						0	1108	5.91838	High
TCGA-ZG-A9L5-01A-12R-A41O-07	No	908	3.72344						0	908	3.72344	Low
TCGA-ZG-A9L6-01A-11R-A41O-07	Yes	664	5.01846						1	664	5.01846	High
TCGA-ZG-A9L9-01A-11R-A41O-07	Yes	51	4.79752						1	51	4.79752	High
TCGA-ZG-A9LB-01A-11R-A41O-07	No	583	3.81328						0	583	3.81328	Low
TCGA-ZG-A9LM-01A-11R-A41O-07	No	378	3.7709						0	378	3.7709	Low
TCGA-ZG-A9LN-01A-11R-A41O-07	No	115	4.83461						0	115	4.83461	High
TCGA-ZG-A9LS-01A-12R-A41O-07	No	516	5.28895						0	516	5.28895	High
TCGA-ZG-A9LU-01A-11R-A41O-07	No	579	3.72258						0	579	3.72258	Low
TCGA-ZG-A9LY-01A-11R-A41O-07	No	370	4.73156						0	370	4.73156	High
TCGA-ZG-A9LZ-01A-11R-A41O-07	No	692	3.4886						0	692	3.4886	Low
TCGA-ZG-A9M4-01A-11R-A41O-07	No	547	3.61543						0	547	3.61543	Low
TCGA-ZG-A9MC-01A-31R-A41O-07	No	455	5.27578						0	455	5.27578	High
TCGA-ZG-A9N3-01A-11R-A41O-07	No	349	2.92611						0	349	2.92611	Low
TCGA-ZG-A9ND-01A-11R-A41O-07	No	410	3.82143						0	410	3.82143	Low
TCGA-ZG-A9NI-01A-11R-A41O-07	No	132	5.2814						0	132	5.2814	High

## Sheet: Fig 3B
sample_id	PFI_event	PFI_time	GGT7				event	time	value	group			library(survival)
TCGA-2A-A8VL-01A-21R-A37L-07	No	621	5.12321				0	621	5.12321	Low			library(survminer)
TCGA-2A-A8VO-01A-11R-A37L-07	No	1701	5.22637				0	1701	5.22637	Low			library(ggplot2)
TCGA-2A-A8VT-01A-11R-A37L-07	No	1373	5.82911				0	1373	5.82911	High			head(data)
TCGA-2A-A8VV-01A-11R-A37L-07	No	671	4.06686				0	671	4.06686	Low			# event time value group
TCGA-2A-A8VX-01A-11R-A37L-07	No	1378	4.70007				0	1378	4.70007	Low			# 1 0 621 5.123211 Low
TCGA-2A-A8W1-01A-11R-A37L-07	No	112	5.18536				0	112	5.18536	Low			# 2 0 1701 5.226374 Low
TCGA-2A-A8W3-01A-11R-A37L-07	Yes	198	4.985				1	198	4.985	Low			# 3 0 1373 5.829109 High
TCGA-2A-AAYF-01A-11R-A41O-07	No	1364	6.15456				0	1364	6.15456	High			# 4 0 671 4.066856 Low
TCGA-2A-AAYO-01A-11R-A41O-07	No	1272	5.40116				0	1272	5.40116	High			# 5 0 1378 4.700073 Low
TCGA-2A-AAYU-01A-11R-A41O-07	No	615	4.95125				0	615	4.95125	Low			# 6 0 112 5.185359 Low
TCGA-4L-AA1F-01A-11R-A41O-07	No	350	3.58257				0	350	3.58257	Low			fit <- survfit(Surv(time, event) ~ group, data = data)
TCGA-CH-5737-01A-11R-1580-07	No	91	6.16494				0	91	6.16494	High			print(fit)
TCGA-CH-5738-01A-11R-1580-07	No	212	5.25806				0	212	5.25806	Low			# Call: survfit(formula = survival::Surv(time, event) ~ group, data = dat)
TCGA-CH-5739-01A-11R-1580-07	No	671	3.83774				0	671	3.83774	Low			#
TCGA-CH-5740-01A-11R-1580-07	No	31	5.09522				0	31	5.09522	Low			# n events median 0.95LCL 0.95UCL
TCGA-CH-5741-01A-11R-1580-07	No	395	5.30329				0	395	5.30329	High			# group=Low 306 50 NA NA NA
TCGA-CH-5743-01A-21R-1580-07	Yes	425	5.88338				1	425	5.88338	High			# group=High 195 44 2473 2104 NA
TCGA-CH-5744-01A-11R-1580-07	No	60	3.74666				0	60	3.74666	Low			# coxph
TCGA-CH-5745-01A-11R-1580-07	No	91	5.22862				0	91	5.22862	Low			fit_cox <- coxph(Surv(time, event) ~ group, data = data)
TCGA-CH-5746-01A-11R-1580-07	No	731	5.03831				0	731	5.03831	Low			print(fit_cox)
TCGA-CH-5748-01A-11R-1580-07	No	31	5.24321				0	31	5.24321	Low			# Call:
TCGA-CH-5750-01A-11R-1580-07	No	396	5.24322				0	396	5.24322	Low			# survival::coxph(formula = survival::Surv(time, event) ~ group,
TCGA-CH-5751-01A-11R-1580-07	Yes	365	4.74426				1	365	4.74426	Low			# data = dat)
TCGA-CH-5752-01A-11R-1580-07	No	943	4.73317				0	943	4.73317	Low			#
TCGA-CH-5753-01A-11R-1580-07	No	31	4.19632				0	31	4.19632	Low			# n= 501, number of events= 94
TCGA-CH-5754-01A-11R-1580-07	No	62	3.85124				0	62	3.85124	Low			#
TCGA-CH-5761-01A-11R-1580-07	No	28	4.90481				0	28	4.90481	Low			# coef exp(coef) se(coef) z Pr(>|z|)
TCGA-CH-5762-01A-11R-1580-07	No	1339	4.64661				0	1339	4.64661	Low			# groupHigh 0.4089 1.5052 0.2071 1.975 0.0483 *
TCGA-CH-5763-01A-11R-1580-07	No	365	5.10006				0	365	5.10006	Low			# ---
TCGA-CH-5764-01A-21R-1580-07	No	31	4.59241				0	31	4.59241	Low			# Signif. codes: 0 ‘***’ 0.001 ‘**’ 0.01 ‘*’ 0.05 ‘.’ 0.1 ‘ ’ 1
TCGA-CH-5765-01A-11R-1580-07	No	700	3.28531				0	700	3.28531	Low			#
TCGA-CH-5766-01A-11R-1580-07	No	31	5.40592				0	31	5.40592	High			# exp(coef) exp(-coef) lower .95 upper .95
TCGA-CH-5767-01A-11R-1789-07	No	458	5.72456				0	458	5.72456	High			# groupHigh 1.505 0.6644 1.003 2.259
TCGA-CH-5768-01A-11R-1580-07	No	731	5.0369				0	731	5.0369	Low			#
TCGA-CH-5769-01A-11R-1580-07	No	62	3.7883				0	62	3.7883	Low			# Concordance= 0.545 (se = 0.028 )
TCGA-CH-5771-01A-21R-1580-07	No	396	4.8714				0	396	4.8714	Low			# Likelihood ratio test= 3.84 on 1 df, p=0.05
TCGA-CH-5772-01A-11R-1580-07	No	486	4.52392				0	486	4.52392	Low			# Wald test = 3.9 on 1 df, p=0.05
TCGA-CH-5788-01A-11R-1580-07	No	821	5.32749				0	821	5.32749	High			# Score (logrank) test = 3.95 on 1 df, p=0.05
TCGA-CH-5789-01A-11R-1580-07	No	304	5.58536				0	304	5.58536	High			#
TCGA-CH-5790-01A-11R-1580-07	No	974	4.53776				0	974	4.53776	Low			cox.zph(fit_cox)
TCGA-CH-5791-01A-11R-1580-07	Yes	396	3.89616				1	396	3.89616	Low			# chisq df p
TCGA-CH-5792-01A-11R-1580-07	No	91	5.38116				0	91	5.38116	High			# group 0.079 1 0.78
TCGA-CH-5794-01A-11R-1580-07	No	882	4.37608				0	882	4.37608	Low			# GLOBAL 0.079 1 0.78
TCGA-EJ-5494-01A-01R-1580-07	No	1477	6.25018				0	1477	6.25018	High			## plot
TCGA-EJ-5495-01A-01R-1580-07	No	1760	4.48087				0	1760	4.48087	Low			ggsurvplot(fit = fit, data = data, fun = "pct",
TCGA-EJ-5496-01A-01R-1580-07	No	595	4.3069				0	595	4.3069	Low			palette = c("#00468B", "#ED0000", "#42B540", "#0099B4", "#925E9F"),
TCGA-EJ-5497-01A-02R-1580-07	No	405	5.47563				0	405	5.47563	High			linetype = 1, pval = TRUE,
TCGA-EJ-5498-01A-01R-1580-07	No	1720	5.06618				0	1720	5.06618	Low			censor = TRUE, censor.size = 7,
TCGA-EJ-5499-01A-01R-1580-07	No	1415	3.97933				0	1415	3.97933	Low			risk.table = TRUE, conf.int = FALSE)
TCGA-EJ-5501-01A-01R-1580-07	No	1365	4.77423				0	1365	4.77423	Low
TCGA-EJ-5502-01A-01R-1580-07	No	1171	5.60289				0	1171	5.60289	High
TCGA-EJ-5503-01A-01R-1580-07	No	1391	5.84055				0	1391	5.84055	High
TCGA-EJ-5504-01A-01R-1580-07	No	1427	5.0509				0	1427	5.0509	Low			group	cases	event	deletion	ratio
TCGA-EJ-5505-01A-01R-1580-07	No	922	5.6812				0	922	5.6812	High			Low	306	50	256	0.837
TCGA-EJ-5506-01A-01R-1580-07	No	1381	4.6769				0	1381	4.6769	Low			High	195	44	151	0.774
TCGA-EJ-5507-01A-01R-1580-07	No	1457	4.36597				0	1457	4.36597	Low
TCGA-EJ-5508-01A-02R-1580-07	No	1965	4.94592				0	1965	4.94592	Low
TCGA-EJ-5509-01A-01R-1580-07	No	1464	6.25729				0	1464	6.25729	High
TCGA-EJ-5510-01A-01R-1580-07	No	1887	5.05089				0	1887	5.05089	Low			test	statistics	HR	95%CI	p value
TCGA-EJ-5511-01A-01R-1580-07	No	1476	5.2543				0	1476	5.2543	Low			Log-rank	3.9521	1.503	0.989 - 2.285	0.0468
TCGA-EJ-5512-01A-01R-1580-07	No	1733	5.43587				0	1733	5.43587	High			Cox regression	3.8398	1.505	1.003 - 2.259	0.0483
TCGA-EJ-5514-01A-01R-1580-07	No	1829	3.93731				0	1829	3.93731	Low
TCGA-EJ-5515-01A-01R-1580-07	No	1832	5.1463				0	1832	5.1463	Low
TCGA-EJ-5516-01A-01R-1580-07	No	1889	3.99626				0	1889	3.99626	Low
TCGA-EJ-5517-01A-01R-1580-07	No	1889	5.52157				0	1889	5.52157	High
TCGA-EJ-5518-01A-01R-1580-07	Yes	2104	5.53146				1	2104	5.53146	High
TCGA-EJ-5519-01A-01R-1580-07	No	1962	5.12076				0	1962	5.12076	Low
TCGA-EJ-5521-01A-01R-1580-07	No	2279	3.93762				0	2279	3.93762	Low
TCGA-EJ-5522-01A-01R-1580-07	No	2079	4.81578				0	2079	4.81578	Low
TCGA-EJ-5524-01A-01R-1580-07	Yes	265	3.95324				1	265	3.95324	Low
TCGA-EJ-5525-01A-01R-1580-07	Yes	546	3.94739				1	546	3.94739	Low
TCGA-EJ-5526-01A-01R-1580-07	Yes	537	4.6311				1	537	4.6311	Low
TCGA-EJ-5527-01A-01R-1580-07	No	1778	4.44974				0	1778	4.44974	Low
TCGA-EJ-5530-01A-01R-1580-07	No	1832	3.70575				0	1832	3.70575	Low
TCGA-EJ-5531-01A-01R-1580-07	No	1273	5.90157				0	1273	5.90157	High
TCGA-EJ-5532-01A-01R-1580-07	No	1828	6.68366				0	1828	6.68366	High
TCGA-EJ-5542-01A-01R-1580-07	No	1513	4.4837				0	1513	4.4837	Low
TCGA-EJ-7115-01A-11R-2118-07	No	2687	5.74388				0	2687	5.74388	High
TCGA-EJ-7123-01A-11R-1965-07	No	2572	5.62537				0	2572	5.62537	High
TCGA-EJ-7125-01A-11R-1965-07	No	2850	5.43414				0	2850	5.43414	High
TCGA-EJ-7218-01B-11R-A32O-07	No	2542	6.06865				0	2542	6.06865	High
TCGA-EJ-7312-01B-21R-A32O-07	No	1099	5.70465				0	1099	5.70465	High
TCGA-EJ-7314-01A-31R-2118-07	No	1150	4.91009				0	1150	4.91009	Low
TCGA-EJ-7315-01A-31R-2118-07	No	1008	3.40628				0	1008	3.40628	Low
TCGA-EJ-7317-01A-31R-2118-07	No	771	5.68945				0	771	5.68945	High
TCGA-EJ-7318-01B-11R-A32O-07	Yes	380	5.4888				1	380	5.4888	High
TCGA-EJ-7321-01A-31R-2263-07	No	824	3.89121				0	824	3.89121	Low
TCGA-EJ-7325-01B-11R-A32O-07	No	1070	4.79195				0	1070	4.79195	Low
TCGA-EJ-7327-01A-11R-2118-07	No	923	4.99726				0	923	4.99726	Low
TCGA-EJ-7328-01A-31R-2118-07	No	842	5.04184				0	842	5.04184	Low
TCGA-EJ-7330-01A-11R-2118-07	No	191	5.91327				0	191	5.91327	High
TCGA-EJ-7331-01A-11R-2118-07	No	742	5.85091				0	742	5.85091	High
TCGA-EJ-7781-01A-11R-2118-07	No	1073	6.43504				0	1073	6.43504	High
TCGA-EJ-7782-01A-11R-2118-07	No	1167	6.04172				0	1167	6.04172	High
TCGA-EJ-7783-01A-11R-2118-07	No	787	4.97629				0	787	4.97629	Low
TCGA-EJ-7784-01A-11R-2118-07	No	781	4.63513				0	781	4.63513	Low
TCGA-EJ-7785-01A-11R-2118-07	No	1177	4.93637				0	1177	4.93637	Low
TCGA-EJ-7786-01A-11R-2118-07	No	1096	5.80496				0	1096	5.80496	High
TCGA-EJ-7788-01A-11R-2118-07	No	859	2.96874				0	859	2.96874	Low
TCGA-EJ-7789-01A-11R-2118-07	No	1105	5.14884				0	1105	5.14884	Low
TCGA-EJ-7791-01A-11R-2118-07	No	1118	5.54677				0	1118	5.54677	High
TCGA-EJ-7792-01A-11R-2118-07	No	1396	5.36524				0	1396	5.36524	High
TCGA-EJ-7793-01A-31R-2263-07	No	114	5.09827				0	114	5.09827	Low
TCGA-EJ-7794-01A-11R-2118-07	No	1306	5.85709				0	1306	5.85709	High
TCGA-EJ-7797-01A-11R-2263-07	No	983	5.06462				0	983	5.06462	Low
TCGA-EJ-8468-01A-21R-2403-07	No	2347	5.72107				0	2347	5.72107	High
TCGA-EJ-8469-01A-11R-2403-07	Yes	1925	3.99357				1	1925	3.99357	Low
TCGA-EJ-8470-01A-11R-2403-07	No	1159	5.58362				0	1159	5.58362	High
TCGA-EJ-8472-01A-11R-2403-07	Yes	196	3.39583				1	196	3.39583	Low
TCGA-EJ-8474-01A-11R-2403-07	No	766	3.70103				0	766	3.70103	Low
TCGA-EJ-A46B-01A-31R-A250-07	No	657	6.09552				0	657	6.09552	High
TCGA-EJ-A46D-01A-21R-A32Y-07	No	626	5.73764				0	626	5.73764	High
TCGA-EJ-A46E-01A-31R-A250-07	No	524	6.31818				0	524	6.31818	High
TCGA-EJ-A46F-01A-31R-A250-07	Yes	215	3.3949				1	215	3.3949	Low
TCGA-EJ-A46G-01A-31R-A26U-07	No	668	4.15917				0	668	4.15917	Low
TCGA-EJ-A46H-01A-31R-A26U-07	No	724	6.08393				0	724	6.08393	High
TCGA-EJ-A46I-01A-12R-A26U-07	No	668	6.07948				0	668	6.07948	High
TCGA-EJ-A65B-01A-12R-A30B-07	No	710	4.95174				0	710	4.95174	Low
TCGA-EJ-A65D-01A-11R-A30B-07	No	393	3.2034				0	393	3.2034	Low
TCGA-EJ-A65E-01A-11R-A29R-07	No	417	5.69366				0	417	5.69366	High
TCGA-EJ-A65F-01A-21R-A311-07	Yes	75	3.55257				1	75	3.55257	Low
TCGA-EJ-A65G-01A-21R-A29R-07	No	666	6.04639				0	666	6.04639	High
TCGA-EJ-A65J-01A-11R-A311-07	No	451	5.21383				0	451	5.21383	Low
TCGA-EJ-A65M-01A-11R-A29R-07	No	230	5.51473				0	230	5.51473	High
TCGA-EJ-A6RA-01A-11R-A33R-07	Yes	353	5.75088				1	353	5.75088	High
TCGA-EJ-A6RC-01A-11R-A32O-07	No	873	5.69699				0	873	5.69699	High
TCGA-EJ-A7NF-01A-11R-A33R-07	No	250	3.83919				0	250	3.83919	Low
TCGA-EJ-A7NG-01A-31R-A33R-07	No	432	5.92126				0	432	5.92126	High
TCGA-EJ-A7NH-01A-12R-A33R-07	No	474	5.93994				0	474	5.93994	High
TCGA-EJ-A7NJ-01A-22R-A352-07	No	197	5.44539				0	197	5.44539	High
TCGA-EJ-A7NK-01A-12R-A352-07	No	476	5.78433				0	476	5.78433	High
TCGA-EJ-A7NM-01A-21R-A33R-07	No	128	5.61683				0	128	5.61683	High
TCGA-EJ-A7NN-01A-11R-A33R-07	Yes	197	5.45983				1	197	5.45983	High
TCGA-EJ-A8FN-01A-11R-A352-07	No	329	5.50355				0	329	5.50355	High
TCGA-EJ-A8FO-01A-21R-A36G-07	No	282	5.51081				0	282	5.51081	High
TCGA-EJ-A8FP-01A-21R-A36G-07	Yes	117	5.70714				1	117	5.70714	High
TCGA-EJ-A8FS-01A-11R-A352-07	Yes	216	5.9744				1	216	5.9744	High
TCGA-EJ-A8FU-01A-11R-A36G-07	No	138	5.67301				0	138	5.67301	High
TCGA-EJ-AB20-01A-12R-A41O-07	No	131	5.24569				0	131	5.24569	Low
TCGA-EJ-AB27-01A-11R-A41O-07	No	145	5.71768				0	145	5.71768	High
TCGA-FC-7708-01A-11R-2118-07	No	864	5.58913				0	864	5.58913	High
TCGA-FC-7961-01A-11R-A29R-07	No	469	6.0106				0	469	6.0106	High
TCGA-FC-A4JI-01A-11R-A250-07	No	877	3.9047				0	877	3.9047	Low
TCGA-FC-A5OB-01A-11R-A29R-07	No	680	3.63975				0	680	3.63975	Low
TCGA-FC-A66V-01A-21R-A30B-07	No	524	5.77458				0	524	5.77458	High
TCGA-FC-A6HD-01A-11R-A31N-07	No	789	4.00276				0	789	4.00276	Low
TCGA-FC-A8O0-01A-41R-A37L-07	No	616	6.0159				0	616	6.0159	High
TCGA-G9-6329-01A-13R-1965-07	No	1266	4.05657				0	1266	4.05657	Low
TCGA-G9-6332-01A-11R-1789-07	Yes	1180	4.31403				1	1180	4.31403	Low
TCGA-G9-6333-01A-12R-1965-07	No	2465	4.90435				0	2465	4.90435	Low
TCGA-G9-6336-01A-11R-1789-07	No	2068	4.64078				0	2068	4.64078	Low
TCGA-G9-6338-01A-12R-1965-07	No	2028	3.3602				0	2028	3.3602	Low
TCGA-G9-6339-01A-12R-A311-07	Yes	1634	3.97595				1	1634	3.97595	Low
TCGA-G9-6342-01A-11R-1965-07	No	1696	4.24801				0	1696	4.24801	Low
TCGA-G9-6343-01A-21R-1965-07	No	2450	4.43138				0	2450	4.43138	Low
TCGA-G9-6347-01A-11R-A31N-07	No	2089	4.60826				0	2089	4.60826	Low
TCGA-G9-6348-01A-11R-1789-07	No	1515	4.40595				0	1515	4.40595	Low
TCGA-G9-6351-01A-21R-1965-07	No	2048	4.69546				0	2048	4.69546	Low
TCGA-G9-6353-01A-11R-1965-07	No	1542	5.09483				0	1542	5.09483	Low
TCGA-G9-6354-01A-11R-A311-07	No	2066	4.30411				0	2066	4.30411	Low
TCGA-G9-6356-01A-11R-1789-07	No	1434	4.76761				0	1434	4.76761	Low
TCGA-G9-6361-01A-21R-1965-07	No	1415	3.96456				0	1415	3.96456	Low
TCGA-G9-6362-01A-11R-1789-07	No	1443	2.51856				0	1443	2.51856	Low
TCGA-G9-6363-01A-21R-1789-07	No	1378	3.92471				0	1378	3.92471	Low
TCGA-G9-6364-01A-21R-1789-07	No	1198	4.70493				0	1198	4.70493	Low
TCGA-G9-6365-01A-11R-1789-07	No	1363	3.88167				0	1363	3.88167	Low
TCGA-G9-6366-01A-11R-2118-07	No	1947	5.50768				0	1947	5.50768	High
TCGA-G9-6367-01A-11R-1789-07	No	1222	5.52091				0	1222	5.52091	High
TCGA-G9-6369-01A-21R-1965-07	No	1215	4.31756				0	1215	4.31756	Low
TCGA-G9-6370-01A-11R-1789-07	No	1156	5.83554				0	1156	5.83554	High
TCGA-G9-6371-01A-11R-1789-07	No	1226	4.59929				0	1226	4.59929	Low
TCGA-G9-6373-01A-11R-1789-07	No	811	2.93015				0	811	2.93015	Low
TCGA-G9-6377-01A-11R-1965-07	No	958	4.93128				0	958	4.93128	Low
TCGA-G9-6378-01A-11R-1789-07	No	1155	4.50267				0	1155	4.50267	Low
TCGA-G9-6379-01A-11R-A31N-07	No	1778	5.1952				0	1778	5.1952	Low
TCGA-G9-6384-01A-11R-1789-07	No	765	5.11829				0	765	5.11829	Low
TCGA-G9-6385-01A-11R-1789-07	No	830	5.22771				0	830	5.22771	Low
TCGA-G9-6494-01A-11R-1789-07	No	1771	5.74997				0	1771	5.74997	High
TCGA-G9-6496-01A-11R-1789-07	No	1726	3.70368				0	1726	3.70368	Low
TCGA-G9-6498-01A-12R-A311-07	Yes	1342	3.52767				1	1342	3.52767	Low
TCGA-G9-6499-01A-12R-1965-07	No	1543	5.29762				0	1543	5.29762	High
TCGA-G9-7509-01A-11R-A41O-07	No	1610	5.35458				0	1610	5.35458	High
TCGA-G9-7510-01A-11R-2263-07	No	1185	5.56484				0	1185	5.56484	High
TCGA-G9-7519-01A-11R-2263-07	No	849	4.69538				0	849	4.69538	Low
TCGA-G9-7521-01A-11R-2263-07	No	942	5.47076				0	942	5.47076	High
TCGA-G9-7522-01A-11R-2263-07	No	1078	4.93104				0	1078	4.93104	Low
TCGA-G9-7523-01A-11R-2263-07	No	857	4.24384				0	857	4.24384	Low
TCGA-G9-7525-01A-31R-2263-07	No	994	3.07471				0	994	3.07471	Low
TCGA-G9-A9S0-01A-11R-A41O-07	Yes	423	4.32101				1	423	4.32101	Low
TCGA-G9-A9S4-01A-11R-A41O-07	No	906	3.84881				0	906	3.84881	Low
TCGA-G9-A9S7-01A-11R-A41O-07	No	728	4.63519				0	728	4.63519	Low
TCGA-H9-7775-01A-11R-2118-07	No	185	5.29147				0	185	5.29147	High
TCGA-H9-A6BX-01A-31R-A311-07	No	941	5.66603				0	941	5.66603	High
TCGA-H9-A6BY-01A-11R-A30B-07	No	112	3.56723				0	112	3.56723	Low
TCGA-HC-7075-01A-11R-1965-07	No	601	5.50382				0	601	5.50382	High
TCGA-HC-7077-01A-11R-1965-07	No	2115	4.38073				0	2115	4.38073	Low
TCGA-HC-7078-01A-11R-2118-07	No	1985	5.24747				0	1985	5.24747	Low
TCGA-HC-7079-01A-11R-1965-07	Yes	380	4.8449				1	380	4.8449	Low
TCGA-HC-7080-01A-11R-1965-07	Yes	894	5.78973				1	894	5.78973	High
TCGA-HC-7081-01A-11R-1965-07	No	1136	4.35749				0	1136	4.35749	Low
TCGA-HC-7209-01A-11R-2118-07	No	440	4.47926				0	440	4.47926	Low
TCGA-HC-7210-01A-11R-2118-07	No	868	5.15839				0	868	5.15839	Low
TCGA-HC-7211-01A-11R-2118-07	No	1221	5.1991				0	1221	5.1991	Low
TCGA-HC-7212-01A-11R-2118-07	No	870	3.43372				0	870	3.43372	Low
TCGA-HC-7213-01A-11R-2118-07	Yes	170	4.11703				1	170	4.11703	Low
TCGA-HC-7230-01A-11R-2118-07	No	1001	3.11265				0	1001	3.11265	Low
TCGA-HC-7231-01A-11R-2118-07	No	939	4.34686				0	939	4.34686	Low
TCGA-HC-7232-01A-11R-2118-07	Yes	766	3.63156				1	766	3.63156	Low
TCGA-HC-7233-01A-11R-2118-07	No	1355	5.21223				0	1355	5.21223	Low
TCGA-HC-7736-01A-11R-2118-07	No	1103	6.01553				0	1103	6.01553	High
TCGA-HC-7737-01A-11R-2118-07	No	1090	5.42147				0	1090	5.42147	High
TCGA-HC-7738-01A-11R-2118-07	Yes	420	6.00422				1	420	6.00422	High
TCGA-HC-7740-01A-11R-2118-07	No	717	5.53592				0	717	5.53592	High
TCGA-HC-7740-01B-04R-2302-07	No	717	4.3322				0	717	4.3322	Low
TCGA-HC-7742-01A-11R-2118-07	No	938	5.34664				0	938	5.34664	High
TCGA-HC-7744-01A-11R-2118-07	No	531	3.38796				0	531	3.38796	Low
TCGA-HC-7745-01A-11R-2118-07	No	721	5.13839				0	721	5.13839	Low
TCGA-HC-7747-01A-11R-2118-07	No	748	5.1705				0	748	5.1705	Low
TCGA-HC-7748-01A-11R-2118-07	No	792	4.78106				0	792	4.78106	Low
TCGA-HC-7749-01A-11R-2118-07	No	724	3.7721				0	724	3.7721	Low
TCGA-HC-7750-01A-11R-2118-07	No	522	5.14935				0	522	5.14935	Low
TCGA-HC-7752-01A-11R-2118-07	No	782	3.2507				0	782	3.2507	Low
TCGA-HC-7817-01B-11R-A29R-07	No	928	4.99661				0	928	4.99661	Low
TCGA-HC-7818-01A-11R-2118-07	No	938	4.99446				0	938	4.99446	Low
TCGA-HC-7819-01A-11R-2118-07	No	543	4.82822				0	543	4.82822	Low
TCGA-HC-7820-01A-11R-2118-07	No	747	5.70246				0	747	5.70246	High
TCGA-HC-7821-01A-12R-2118-07	No	956	3.97854				0	956	3.97854	Low
TCGA-HC-8213-01A-11R-A29R-07	No	589	4.28311				0	589	4.28311	Low
TCGA-HC-8216-01A-11R-A29R-07	No	682	5.03064				0	682	5.03064	Low
TCGA-HC-8256-01A-11R-2263-07	No	860	6.02794				0	860	6.02794	High
TCGA-HC-8257-01A-11R-2263-07	No	726	4.91205				0	726	4.91205	Low
TCGA-HC-8258-01A-11R-2263-07	No	847	5.77253				0	847	5.77253	High
TCGA-HC-8258-01B-05R-2302-07	No	847	2.7862				0	847	2.7862	Low
TCGA-HC-8259-01A-11R-2263-07	No	924	5.00634				0	924	5.00634	Low
TCGA-HC-8260-01A-11R-2263-07	No	686	5.72209				0	686	5.72209	High
TCGA-HC-8261-01A-11R-2263-07	No	546	5.88166				0	546	5.88166	High
TCGA-HC-8262-01A-11R-2263-07	No	679	4.79792				0	679	4.79792	Low
TCGA-HC-8264-01B-11R-2403-07	No	48	5.23837				0	48	5.23837	Low
TCGA-HC-8265-01A-11R-2263-07	No	483	5.53925				0	483	5.53925	High
TCGA-HC-8265-01B-04R-2302-07	No	483	2.88448				0	483	2.88448	Low
TCGA-HC-8266-01A-11R-2263-07	No	473	5.95877				0	473	5.95877	High
TCGA-HC-A48F-01A-11R-A250-07	No	680	2.20442				0	680	2.20442	Low
TCGA-HC-A4ZV-01A-11R-A26U-07	No	23	3.86729				0	23	3.86729	Low
TCGA-HC-A631-01A-11R-A29R-07	No	54	3.21751				0	54	3.21751	Low
TCGA-HC-A632-01A-11R-A29R-07	No	61	3.76613				0	61	3.76613	Low
TCGA-HC-A6AL-01A-11R-A30B-07	No	67	4.28871				0	67	4.28871	Low
TCGA-HC-A6AN-01A-11R-A30B-07	No	49	3.69204				0	49	3.69204	Low
TCGA-HC-A6AO-01A-11R-A30B-07	No	530	5.94127				0	530	5.94127	High
TCGA-HC-A6AP-01A-11R-A30B-07	No	71	5.96754				0	71	5.96754	High
TCGA-HC-A6AQ-01A-11R-A30B-07	No	106	4.92117				0	106	4.92117	Low
TCGA-HC-A6AS-01A-11R-A30B-07	No	44	5.24211				0	44	5.24211	Low
TCGA-HC-A6HX-01A-11R-A31N-07	No	38	5.76625				0	38	5.76625	High
TCGA-HC-A6HY-01A-11R-A31N-07	No	134	4.36878				0	134	4.36878	Low
TCGA-HC-A76W-01A-11R-A33R-07	No	213	5.27886				0	213	5.27886	High
TCGA-HC-A76X-01A-11R-A33R-07	No	150	3.99829				0	150	3.99829	Low
TCGA-HC-A8CY-01A-11R-A36G-07	No	290	2.98028				0	290	2.98028	Low
TCGA-HC-A8D0-01A-11R-A36G-07	No	775	4.95836				0	775	4.95836	Low
TCGA-HC-A8D1-01A-11R-A36G-07	No	573	5.05688				0	573	5.05688	Low
TCGA-HC-A9TE-01A-11R-A41O-07	Yes	216	3.03072				1	216	3.03072	Low
TCGA-HC-A9TH-01A-11R-A41O-07	Yes	351	3.62928				1	351	3.62928	Low
TCGA-HI-7168-01A-11R-2118-07	Yes	2505	3.97678				1	2505	3.97678	Low
TCGA-HI-7169-01A-11R-2118-07	No	2684	2.31725				0	2684	2.31725	Low
TCGA-HI-7170-01A-11R-2118-07	No	2522	4.8496				0	2522	4.8496	Low
TCGA-HI-7171-01A-12R-2118-07	Yes	1329	2.49129				1	1329	2.49129	Low
TCGA-J4-8198-01A-11R-2263-07	No	614	4.90111				0	614	4.90111	Low
TCGA-J4-8200-01A-11R-A29R-07	No	1218	5.69627				0	1218	5.69627	High
TCGA-J4-A67K-01A-21R-A30B-07	No	1004	4.41488				0	1004	4.41488	Low
TCGA-J4-A67L-01A-11R-A30B-07	No	770	5.0408				0	770	5.0408	Low
TCGA-J4-A67M-01A-11R-A30B-07	No	941	5.23317				0	941	5.23317	Low
TCGA-J4-A67N-01A-11R-A30B-07	Yes	442	4.00918				1	442	4.00918	Low
TCGA-J4-A67O-01A-11R-A30B-07	No	839	4.40983				0	839	4.40983	Low
TCGA-J4-A67Q-01A-21R-A30B-07	No	975	5.11656				0	975	5.11656	Low
TCGA-J4-A67R-01A-21R-A30B-07	No	910	5.14283				0	910	5.14283	Low
TCGA-J4-A67S-01A-11R-A30B-07	Yes	708	5.41263				1	708	5.41263	High
TCGA-J4-A67T-01A-11R-A311-07	No	183	5.32816				0	183	5.32816	High
TCGA-J4-A6G1-01A-11R-A311-07	No	769	4.83939				0	769	4.83939	Low
TCGA-J4-A6G3-01A-11R-A311-07	Yes	618	6.11037				1	618	6.11037	High
TCGA-J4-A6M7-01A-11R-A31N-07	No	512	3.50022				0	512	3.50022	Low
TCGA-J4-A83I-01A-11R-A36G-07	No	685	5.79274				0	685	5.79274	High
TCGA-J4-A83J-01A-11R-A36G-07	No	696	5.16027				0	696	5.16027	Low
TCGA-J4-A83K-01A-11R-A352-07	No	328	5.28466				0	328	5.28466	High
TCGA-J4-A83L-01A-11R-A352-07	No	720	6.00719				0	720	6.00719	High
TCGA-J4-A83M-01A-11R-A352-07	Yes	521	3.97879				1	521	3.97879	Low
TCGA-J4-A83N-01A-11R-A352-07	Yes	433	4.62252				1	433	4.62252	Low
TCGA-J4-AATV-01A-11R-A41O-07	No	553	5.72253				0	553	5.72253	High
TCGA-J4-AATZ-01A-11R-A41O-07	Yes	79	5.48308				1	79	5.48308	High
TCGA-J4-AAU2-01A-11R-A41O-07	No	825	5.26982				0	825	5.26982	High
TCGA-J9-A52B-01A-11R-A26U-07	Yes	57	5.43214				1	57	5.43214	High
TCGA-J9-A52C-01A-11R-A26U-07	No	178	5.05608				0	178	5.05608	Low
TCGA-J9-A52D-01A-11R-A29R-07	No	212	6.24518				0	212	6.24518	High
TCGA-J9-A52E-01A-11R-A26U-07	No	323	6.08846				0	323	6.08846	High
TCGA-J9-A8CK-01A-11R-A352-07	No	321	4.61702				0	321	4.61702	Low
TCGA-J9-A8CL-01A-11R-A352-07	Yes	132	6.05368				1	132	6.05368	High
TCGA-J9-A8CM-01A-11R-A352-07	Yes	344	4.76347				1	344	4.76347	Low
TCGA-J9-A8CN-01A-11R-A352-07	No	1237	4.17549				0	1237	4.17549	Low
TCGA-J9-A8CP-01A-11R-A352-07	No	386	5.31943				0	386	5.31943	High
TCGA-KC-A4BL-01A-31R-A250-07	Yes	193	5.92848				1	193	5.92848	High
TCGA-KC-A4BN-01A-61R-A250-07	No	1815	5.64963				0	1815	5.64963	High
TCGA-KC-A4BR-01A-32R-A32Y-07	Yes	1022	5.35534				1	1022	5.35534	High
TCGA-KC-A4BV-01A-31R-A26U-07	Yes	1328	3.52682				1	1328	3.52682	Low
TCGA-KC-A7F3-01A-21R-A33R-07	No	665	5.89021				0	665	5.89021	High
TCGA-KC-A7F5-01A-11R-A33R-07	No	91	4.22399				0	91	4.22399	Low
TCGA-KC-A7F6-01A-11R-A33R-07	No	263	5.08496				0	263	5.08496	Low
TCGA-KC-A7FA-01A-21R-A33R-07	No	598	4.99443				0	598	4.99443	Low
TCGA-KC-A7FD-01A-11R-A33R-07	No	270	4.60686				0	270	4.60686	Low
TCGA-KC-A7FE-01A-12R-A33R-07	No	352	5.67398				0	352	5.67398	High
TCGA-KK-A59V-01A-11R-A29R-07	No	3440	4.85315				0	3440	4.85315	Low
TCGA-KK-A59X-01A-11R-A29R-07	Yes	2233	4.66044				1	2233	4.66044	Low
TCGA-KK-A59Y-01A-11R-A26U-07	No	1968	4.42666				0	1968	4.42666	Low
TCGA-KK-A59Z-01A-12R-A26U-07	No	2628	4.73749				0	2628	4.73749	Low
TCGA-KK-A5A1-01A-11R-A29R-07	Yes	203	5.35423				1	203	5.35423	High
TCGA-KK-A6DY-01A-12R-A311-07	No	4295	4.98977				0	4295	4.98977	Low
TCGA-KK-A6E0-01A-11R-A311-07	Yes	941	5.34279				1	941	5.34279	High
TCGA-KK-A6E1-01A-11R-A311-07	No	2198	2.99181				0	2198	2.99181	Low
TCGA-KK-A6E2-01A-11R-A311-07	No	5024	3.1599				0	5024	3.1599	Low
TCGA-KK-A6E3-01A-21R-A30B-07	No	2056	6.00751				0	2056	6.00751	High
TCGA-KK-A6E4-01A-11R-A30B-07	No	3502	4.9894				0	3502	4.9894	Low
TCGA-KK-A6E5-01A-11R-A311-07	No	2073	5.52591				0	2073	5.52591	High
TCGA-KK-A6E6-01A-11R-A311-07	No	3447	3.80692				0	3447	3.80692	Low
TCGA-KK-A6E7-01A-11R-A31N-07	Yes	925	5.15255				1	925	5.15255	Low
TCGA-KK-A6E8-01A-11R-A31N-07	No	1770	5.08435				0	1770	5.08435	Low
TCGA-KK-A7AP-01A-12R-A33R-07	No	196	2.29916				0	196	2.29916	Low
TCGA-KK-A7AQ-01A-11R-A33R-07	Yes	1217	5.56925				1	1217	5.56925	High
TCGA-KK-A7AU-01A-11R-A32O-07	Yes	207	4.41932				1	207	4.41932	Low
TCGA-KK-A7AV-01A-11R-A32O-07	No	822	6.00266				0	822	6.00266	High
TCGA-KK-A7AW-01A-11R-A32O-07	No	1054	4.23855				0	1054	4.23855	Low
TCGA-KK-A7AY-01A-11R-A33R-07	Yes	1124	4.81059				1	1124	4.81059	Low
TCGA-KK-A7AZ-01A-12R-A32O-07	No	1519	4.92635				0	1519	4.92635	Low
TCGA-KK-A7B0-01A-11R-A32O-07	Yes	606	5.68615				1	606	5.68615	High
TCGA-KK-A7B1-01A-11R-A32O-07	No	1063	4.37136				0	1063	4.37136	Low
TCGA-KK-A7B2-01A-12R-A32O-07	Yes	692	5.60422				1	692	5.60422	High
TCGA-KK-A7B3-01A-11R-A33R-07	Yes	294	3.96267				1	294	3.96267	Low
TCGA-KK-A7B4-01A-11R-A32O-07	Yes	637	3.43094				1	637	3.43094	Low
TCGA-KK-A8I4-01A-11R-A36G-07	Yes	1162	5.40549				1	1162	5.40549	High
TCGA-KK-A8I5-01A-11R-A36G-07	No	3096	4.1612				0	3096	4.1612	Low
TCGA-KK-A8I6-01A-11R-A36G-07	No	668	4.62476				0	668	4.62476	Low
TCGA-KK-A8I7-01A-21R-A36G-07	Yes	1088	5.26977				1	1088	5.26977	High
TCGA-KK-A8I8-01A-11R-A36G-07	No	967	4.05237				0	967	4.05237	Low
TCGA-KK-A8I9-01A-11R-A36G-07	Yes	940	5.5542				1	940	5.5542	High
TCGA-KK-A8IA-01A-11R-A36G-07	No	1931	2.79971				0	1931	2.79971	Low
TCGA-KK-A8IB-01A-11R-A36G-07	No	83	4.3363				0	83	4.3363	Low
TCGA-KK-A8IC-01A-11R-A36G-07	Yes	1060	4.69682				1	1060	4.69682	Low
TCGA-KK-A8ID-01A-11R-A36G-07	No	2107	5.03881				0	2107	5.03881	Low
TCGA-KK-A8IF-01A-11R-A36G-07	Yes	648	5.72592				1	648	5.72592	High
TCGA-KK-A8IG-01A-11R-A36G-07	No	2505	5.36991				0	2505	5.36991	High
TCGA-KK-A8IH-01A-11R-A36G-07	No	2013	4.52153				0	2013	4.52153	Low
TCGA-KK-A8II-01A-11R-A36G-07	Yes	626	5.44838				1	626	5.44838	High
TCGA-KK-A8IJ-01A-11R-A352-07	Yes	307	5.99988				1	307	5.99988	High
TCGA-KK-A8IK-01A-11R-A36G-07	No	2052	5.24415				0	2052	5.24415	Low
TCGA-KK-A8IL-01A-11R-A36G-07	No	628	5.71181				0	628	5.71181	High
TCGA-KK-A8IM-01A-11R-A36G-07	No	1915	5.15125				0	1915	5.15125	Low
TCGA-M7-A71Y-01A-22R-A32O-07	No	493	5.22043				0	493	5.22043	Low
TCGA-M7-A71Z-01A-12R-A32O-07	No	643	3.64966				0	643	3.64966	Low
TCGA-M7-A720-01A-12R-A32O-07	No	384	5.42253				0	384	5.42253	High
TCGA-M7-A721-01A-12R-A32O-07	No	400	5.92676				0	400	5.92676	High
TCGA-M7-A722-01A-12R-A36G-07	Yes	559	5.20476				1	559	5.20476	Low
TCGA-M7-A723-01A-12R-A32O-07	No	763	4.90746				0	763	4.90746	Low
TCGA-M7-A724-01A-12R-A32O-07	No	889	5.41385				0	889	5.41385	High
TCGA-M7-A725-01A-12R-A32O-07	No	573	4.41973				0	573	4.41973	Low
TCGA-MG-AAMC-01A-11R-A41O-07	No	173	2.34457				0	173	2.34457	Low
TCGA-QU-A6IL-01A-11R-A31N-07	No	97	4.80004				0	97	4.80004	Low
TCGA-QU-A6IM-01A-11R-A31N-07	No	1247	4.63755				0	1247	4.63755	Low
TCGA-QU-A6IN-01A-11R-A31N-07	No	4264	2.84085				0	4264	2.84085	Low
TCGA-QU-A6IO-01A-11R-A31N-07	No	3716	5.73906				0	3716	5.73906	High
TCGA-QU-A6IP-01A-11R-A31N-07	No	2620	4.84814				0	2620	4.84814	Low
TCGA-SU-A7E7-01A-22R-A33R-07	No	551	5.75825				0	551	5.75825	High
TCGA-TK-A8OK-01A-22R-A36G-07	No	27	4.77775				0	27	4.77775	Low
TCGA-TP-A8TT-01A-12R-A41O-07	No	526	4.53752				0	526	4.53752	Low
TCGA-TP-A8TV-01A-11R-A41O-07	No	610	5.9611				0	610	5.9611	High
TCGA-V1-A8MF-01A-11R-A36G-07	No	1449	4.71895				0	1449	4.71895	Low
TCGA-V1-A8MG-01A-11R-A36G-07	No	857	5.72309				0	857	5.72309	High
TCGA-V1-A8MJ-01A-11R-A36G-07	No	1791	5.16075				0	1791	5.16075	Low
TCGA-V1-A8MK-01A-11R-A36G-07	No	508	5.48306				0	508	5.48306	High
TCGA-V1-A8ML-01A-11R-A37L-07	No	448	5.38981				0	448	5.38981	High
TCGA-V1-A8MM-01A-11R-A37L-07	Yes	990	5.33345				1	990	5.33345	High
TCGA-V1-A8MU-01A-11R-A37L-07	No	1876	5.60362				0	1876	5.60362	High
TCGA-V1-A8WL-01A-11R-A37L-07	No	1948	5.74325				0	1948	5.74325	High
TCGA-V1-A8WN-01A-11R-A37L-07	No	924	5.84008				0	924	5.84008	High
TCGA-V1-A8WS-01A-11R-A37L-07	No	474	3.91769				0	474	3.91769	Low
TCGA-V1-A8WV-01A-11R-A37L-07	No	686	5.55583				0	686	5.55583	High
TCGA-V1-A8WW-01A-11R-A37L-07	No	1078	5.48155				0	1078	5.48155	High
TCGA-V1-A8X3-01A-11R-A37L-07	No	202	4.88758				0	202	4.88758	Low
TCGA-V1-A9O5-01A-11R-A41O-07	Yes	124	5.31481				1	124	5.31481	High
TCGA-V1-A9O5-06A-11R-A41O-07	Yes	124	5.53983				1	124	5.53983	High
TCGA-V1-A9O7-01A-21R-A41O-07	Yes	819	5.54172				1	819	5.54172	High
TCGA-V1-A9O9-01A-11R-A41O-07	No	2870	4.38383				0	2870	4.38383	Low
TCGA-V1-A9OA-01A-11R-A41O-07	No	636	5.26341				0	636	5.26341	High
TCGA-V1-A9OF-01A-11R-A41O-07	No	1184	5.98655				0	1184	5.98655	High
TCGA-V1-A9OH-01A-11R-A41O-07	No	2403	4.92059				0	2403	4.92059	Low
TCGA-V1-A9OL-01A-11R-A41O-07	Yes	105	5.77877				1	105	5.77877	High
TCGA-V1-A9OQ-01A-11R-A41O-07	No	371	5.19549				0	371	5.19549	Low
TCGA-V1-A9OT-01A-11R-A41O-07	Yes	292	3.77966				1	292	3.77966	Low
TCGA-V1-A9OX-01A-11R-A41O-07	No	1134	5.04544				0	1134	5.04544	Low
TCGA-V1-A9OY-01A-11R-A41O-07	No	1067	5.14342				0	1067	5.14342	Low
TCGA-V1-A9Z7-01A-11R-A41O-07	No	874	5.64763				0	874	5.64763	High
TCGA-V1-A9Z8-01A-11R-A41O-07	No	827	5.20713				0	827	5.20713	Low
TCGA-V1-A9Z9-01A-21R-A41O-07	No	540	5.35141				0	540	5.35141	High
TCGA-V1-A9ZG-01A-11R-A41O-07	No	1517	4.46396				0	1517	4.46396	Low
TCGA-V1-A9ZI-01A-11R-A41O-07	No	1640	5.29922				0	1640	5.29922	High
TCGA-V1-A9ZK-01A-11R-A41O-07	No	1383	5.59127				0	1383	5.59127	High
TCGA-V1-A9ZR-01A-11R-A41O-07	No	1361	5.62549				0	1361	5.62549	High
TCGA-VN-A88I-01A-11R-A352-07	No	269	5.62823				0	269	5.62823	High
TCGA-VN-A88K-01A-11R-A352-07	No	776	4.44256				0	776	4.44256	Low
TCGA-VN-A88L-01A-11R-A352-07	No	746	3.73023				0	746	3.73023	Low
TCGA-VN-A88M-01A-11R-A352-07	No	189	3.61953				0	189	3.61953	Low
TCGA-VN-A88N-01A-11R-A36G-07	No	766	4.52287				0	766	4.52287	Low
TCGA-VN-A88O-01A-11R-A352-07	No	481	5.48514				0	481	5.48514	High
TCGA-VN-A88P-01A-11R-A352-07	No	1260	5.42336				0	1260	5.42336	High
TCGA-VN-A88Q-01A-11R-A352-07	No	1366	4.35062				0	1366	4.35062	Low
TCGA-VN-A88R-01A-11R-A36G-07	Yes	512	4.3753				1	512	4.3753	Low
TCGA-VN-A943-01A-11R-A41O-07	No	496	5.91376				0	496	5.91376	High
TCGA-VP-A872-01A-11R-A352-07	No	3631	4.52392				0	3631	4.52392	Low
TCGA-VP-A875-01A-31R-A352-07	No	2309	4.1583				0	2309	4.1583	Low
TCGA-VP-A876-01A-11R-A352-07	No	3333	4.40399				0	3333	4.40399	Low
TCGA-VP-A878-01A-31R-A352-07	Yes	98	5.56718				1	98	5.56718	High
TCGA-VP-A879-01A-11R-A352-07	No	728	5.43186				0	728	5.43186	High
TCGA-VP-A87B-01A-11R-A352-07	Yes	2473	5.89754				1	2473	5.89754	High
TCGA-VP-A87C-01A-11R-A352-07	No	1690	5.46809				0	1690	5.46809	High
TCGA-VP-A87D-01A-11R-A352-07	Yes	1194	3.82873				1	1194	3.82873	Low
TCGA-VP-A87E-01A-31R-A352-07	No	2037	5.34357				0	2037	5.34357	High
TCGA-VP-A87H-01A-11R-A352-07	No	663	5.67271				0	663	5.67271	High
TCGA-VP-A87J-01A-11R-A352-07	No	1774	3.27533				0	1774	3.27533	Low
TCGA-VP-A87K-01A-11R-A352-07	Yes	533	4.58811				1	533	4.58811	Low
TCGA-VP-AA1N-01A-31R-A41O-07	No	1365	5.06318				0	1365	5.06318	Low
TCGA-WW-A8ZI-01A-11R-A37L-07	No	449	5.29409				0	449	5.29409	High
TCGA-X4-A8KQ-01A-12R-A36G-07	No	1383	4.01983				0	1383	4.01983	Low
TCGA-X4-A8KS-01A-12R-A36G-07	No	979	4.03914				0	979	4.03914	Low
TCGA-XA-A8JR-01A-11R-A36G-07	No	376	5.75985				0	376	5.75985	High
TCGA-XJ-A83F-01A-11R-A352-07	No	1127	3.21866				0	1127	3.21866	Low
TCGA-XJ-A83G-01A-11R-A352-07	No	1461	5.19091				0	1461	5.19091	Low
TCGA-XJ-A83H-01A-11R-A352-07	No	1280	5.56427				0	1280	5.56427	High
TCGA-XJ-A9DI-01A-11R-A37L-07	No	1461	5.92673				0	1461	5.92673	High
TCGA-XJ-A9DK-01A-11R-A37L-07	No	275	5.68709				0	275	5.68709	High
TCGA-XJ-A9DQ-01A-11R-A37L-07	No	91	5.27187				0	91	5.27187	High
TCGA-XJ-A9DX-01A-11R-A37L-07	No	973	4.03895				0	973	4.03895	Low
TCGA-XK-AAIR-01A-11R-A41O-07	No	972	5.23081				0	972	5.23081	Low
TCGA-XK-AAIV-01A-11R-A41O-07	No	1133	4.98502				0	1133	4.98502	Low
TCGA-XK-AAIW-01A-11R-A41O-07	Yes	427	6.02978				1	427	6.02978	High
TCGA-XK-AAJ3-01A-11R-A41O-07	No	1262	5.84984				0	1262	5.84984	High
TCGA-XK-AAJA-01A-11R-A41O-07	No	930	5.86677				0	930	5.86677	High
TCGA-XK-AAJP-01A-11R-A41O-07	No	1259	5.1918				0	1259	5.1918	Low
TCGA-XK-AAJR-01A-11R-A41O-07	Yes	131	4.89213				1	131	4.89213	Low
TCGA-XK-AAJT-01A-11R-A41O-07	No	1434	5.5392				0	1434	5.5392	High
TCGA-XK-AAJU-01A-11R-A41O-07	No	1576	6.12961				0	1576	6.12961	High
TCGA-XK-AAK1-01A-11R-A41O-07	No	979	5.98591				0	979	5.98591	High
TCGA-XQ-A8TA-01A-11R-A36G-07	Yes	146	6.69625				1	146	6.69625	High
TCGA-XQ-A8TB-01A-11R-A36G-07	No	770	4.41004				0	770	4.41004	Low
TCGA-Y6-A8TL-01A-21R-A37L-07	No	992	5.69643				0	992	5.69643	High
TCGA-Y6-A9XI-01A-11R-A41O-07	No	526	5.18916				0	526	5.18916	Low
TCGA-YJ-A8SW-01A-11R-A37L-07	No	148	6.06368				0	148	6.06368	High
TCGA-YL-A8HJ-01A-11R-A36G-07	No	1611	4.44833				0	1611	4.44833	Low
TCGA-YL-A8HK-01A-11R-A36G-07	Yes	1376	4.92028				1	1376	4.92028	Low
TCGA-YL-A8HL-01A-11R-A36G-07	No	1565	5.07814				0	1565	5.07814	Low
TCGA-YL-A8HM-01A-11R-A36G-07	Yes	1473	5.72036				1	1473	5.72036	High
TCGA-YL-A8HO-01A-11R-A36G-07	Yes	1068	5.06675				1	1068	5.06675	Low
TCGA-YL-A8S8-01A-11R-A37L-07	Yes	679	6.14835				1	679	6.14835	High
TCGA-YL-A8S9-01A-11R-A37L-07	Yes	1006	4.80771				1	1006	4.80771	Low
TCGA-YL-A8SA-01A-21R-A37L-07	No	512	4.4533				0	512	4.4533	Low
TCGA-YL-A8SB-01A-31R-A37L-07	Yes	1384	5.61011				1	1384	5.61011	High
TCGA-YL-A8SC-01A-11R-A37L-07	Yes	152	3.1144				1	152	3.1144	Low
TCGA-YL-A8SF-01A-11R-A37L-07	No	1373	3.71474				0	1373	3.71474	Low
TCGA-YL-A8SH-01B-11R-A37L-07	No	875	5.49031				0	875	5.49031	High
TCGA-YL-A8SI-01A-11R-A41O-07	Yes	1423	5.65249				1	1423	5.65249	High
TCGA-YL-A8SJ-01B-11R-A37L-07	Yes	752	5.11518				1	752	5.11518	Low
TCGA-YL-A8SK-01B-21R-A37L-07	No	1408	6.09565				0	1408	6.09565	High
TCGA-YL-A8SL-01B-21R-A37L-07	No	987	4.22612				0	987	4.22612	Low
TCGA-YL-A8SO-01B-31R-A37L-07	No	3479	5.86282				0	3479	5.86282	High
TCGA-YL-A8SP-01B-11R-A37L-07	Yes	2036	4.49755				1	2036	4.49755	Low
TCGA-YL-A8SQ-01B-11R-A37L-07	Yes	329	5.83469				1	329	5.83469	High
TCGA-YL-A8SR-01B-11R-A37L-07	No	273	4.5479				0	273	4.5479	Low
TCGA-YL-A9WH-01A-11R-A37L-07	No	427	2.25175				0	427	2.25175	Low
TCGA-YL-A9WI-01A-11R-A37L-07	No	1623	6.00124				0	1623	6.00124	High
TCGA-YL-A9WJ-01A-11R-A37L-07	Yes	1476	5.32418				1	1476	5.32418	High
TCGA-YL-A9WK-01A-11R-A37L-07	Yes	1009	5.27543				1	1009	5.27543	High
TCGA-YL-A9WL-01A-11R-A41O-07	Yes	740	3.83455				1	740	3.83455	Low
TCGA-YL-A9WX-01A-21R-A41O-07	Yes	1506	5.71535				1	1506	5.71535	High
TCGA-YL-A9WY-01A-11R-A41O-07	Yes	765	5.20535				1	765	5.20535	Low
TCGA-ZG-A8QW-01A-11R-A37L-07	No	94	5.11262				0	94	5.11262	Low
TCGA-ZG-A8QX-01A-11R-A37L-07	No	442	5.01974				0	442	5.01974	Low
TCGA-ZG-A8QY-01A-11R-A37L-07	No	404	4.82223				0	404	4.82223	Low
TCGA-ZG-A8QZ-01A-11R-A37L-07	No	308	4.54741				0	308	4.54741	Low
TCGA-ZG-A9KY-01A-11R-A41O-07	No	130	2.31814				0	130	2.31814	Low
TCGA-ZG-A9L0-01A-11R-A41O-07	No	355	4.45777				0	355	4.45777	Low
TCGA-ZG-A9L1-01A-11R-A41O-07	No	1302	3.76586				0	1302	3.76586	Low
TCGA-ZG-A9L2-01A-31R-A41O-07	Yes	180	4.07127				1	180	4.07127	Low
TCGA-ZG-A9L4-01A-11R-A41O-07	No	1108	3.78208				0	1108	3.78208	Low
TCGA-ZG-A9L5-01A-12R-A41O-07	No	908	4.6023				0	908	4.6023	Low
TCGA-ZG-A9L6-01A-11R-A41O-07	Yes	664	5.22118				1	664	5.22118	Low
TCGA-ZG-A9L9-01A-11R-A41O-07	Yes	51	3.26128				1	51	3.26128	Low
TCGA-ZG-A9LB-01A-11R-A41O-07	No	583	4.7472				0	583	4.7472	Low
TCGA-ZG-A9LM-01A-11R-A41O-07	No	378	4.05724				0	378	4.05724	Low
TCGA-ZG-A9LN-01A-11R-A41O-07	No	115	3.94617				0	115	3.94617	Low
TCGA-ZG-A9LS-01A-12R-A41O-07	No	516	5.19081				0	516	5.19081	Low
TCGA-ZG-A9LU-01A-11R-A41O-07	No	579	5.10429				0	579	5.10429	Low
TCGA-ZG-A9LY-01A-11R-A41O-07	No	370	4.31223				0	370	4.31223	Low
TCGA-ZG-A9LZ-01A-11R-A41O-07	No	692	4.43471				0	692	4.43471	Low
TCGA-ZG-A9M4-01A-11R-A41O-07	No	547	5.40409				0	547	5.40409	High
TCGA-ZG-A9MC-01A-31R-A41O-07	No	455	5.3371				0	455	5.3371	High
TCGA-ZG-A9N3-01A-11R-A41O-07	No	349	3.75622				0	349	3.75622	Low
TCGA-ZG-A9ND-01A-11R-A41O-07	No	410	5.87856				0	410	5.87856	High
TCGA-ZG-A9NI-01A-11R-A41O-07	No	132	4.2168				0	132	4.2168	Low

## Sheet: Fig 3C
sample_id	PFI_event	PFI_time	GGT6			event	time	value	group			library(survival)
TCGA-2A-A8VL-01A-21R-A37L-07	No	621	2.58427			0	621	2.58427	High			library(survminer)
TCGA-2A-A8VO-01A-11R-A37L-07	No	1701	0.755742			0	1701	0.755742	Low			library(ggplot2)
TCGA-2A-A8VT-01A-11R-A37L-07	No	1373	2.6901			0	1373	2.6901	High			head(data)
TCGA-2A-A8VV-01A-11R-A37L-07	No	671	2.68661			0	671	2.68661	High			# event time value group
TCGA-2A-A8VX-01A-11R-A37L-07	No	1378	1.06709			0	1378	1.06709	Low			# 1 0 621 2.5842650 High
TCGA-2A-A8W1-01A-11R-A37L-07	No	112	1.21058			0	112	1.21058	Low			# 2 0 1701 0.7557422 Low
TCGA-2A-A8W3-01A-11R-A37L-07	Yes	198	3.33934			1	198	3.33934	High			# 3 0 1373 2.6901042 High
TCGA-2A-AAYF-01A-11R-A41O-07	No	1364	3.0593			0	1364	3.0593	High			# 4 0 671 2.6866126 High
TCGA-2A-AAYO-01A-11R-A41O-07	No	1272	1.08658			0	1272	1.08658	Low			# 5 0 1378 1.0670880 Low
TCGA-2A-AAYU-01A-11R-A41O-07	No	615	1.90369			0	615	1.90369	Low			# 6 0 112 1.2105759 Low
TCGA-4L-AA1F-01A-11R-A41O-07	No	350	1.18859			0	350	1.18859	Low			fit <- survfit(Surv(time, event) ~ group, data = data)
TCGA-CH-5737-01A-11R-1580-07	No	91	1.94692			0	91	1.94692	Low			print(fit)
TCGA-CH-5738-01A-11R-1580-07	No	212	3.76713			0	212	3.76713	High			# Call: survfit(formula = survival::Surv(time, event) ~ group, data = dat)
TCGA-CH-5739-01A-11R-1580-07	No	671	1.81995			0	671	1.81995	Low			#
TCGA-CH-5740-01A-11R-1580-07	No	31	2.44034			0	31	2.44034	High			# n events median 0.95LCL 0.95UCL
TCGA-CH-5741-01A-11R-1580-07	No	395	2.53057			0	395	2.53057	High			# group=Low 157 39 2473 2036 NA
TCGA-CH-5743-01A-21R-1580-07	Yes	425	5.2276			1	425	5.2276	High			# group=High 344 55 NA NA NA
TCGA-CH-5744-01A-11R-1580-07	No	60	3.11367			0	60	3.11367	High			# coxph
TCGA-CH-5745-01A-11R-1580-07	No	91	3.0941			0	91	3.0941	High			fit_cox <- coxph(Surv(time, event) ~ group, data = data)
TCGA-CH-5746-01A-11R-1580-07	No	731	4.51784			0	731	4.51784	High			print(fit_cox)
TCGA-CH-5748-01A-11R-1580-07	No	31	2.18894			0	31	2.18894	Low			# Call:
TCGA-CH-5750-01A-11R-1580-07	No	396	1.98881			0	396	1.98881	Low			# survival::coxph(formula = survival::Surv(time, event) ~ group,
TCGA-CH-5751-01A-11R-1580-07	Yes	365	0.0724489			1	365	0.0724489	Low			# data = dat)
TCGA-CH-5752-01A-11R-1580-07	No	943	0.56774			0	943	0.56774	Low			#
TCGA-CH-5753-01A-11R-1580-07	No	31	1.88253			0	31	1.88253	Low			# n= 501, number of events= 94
TCGA-CH-5754-01A-11R-1580-07	No	62	2.36949			0	62	2.36949	High			#
TCGA-CH-5761-01A-11R-1580-07	No	28	1.64233			0	28	1.64233	Low			# coef exp(coef) se(coef) z Pr(>|z|)
TCGA-CH-5762-01A-11R-1580-07	No	1339	3.95115			0	1339	3.95115	High			# groupHigh -0.5610 0.5706 0.2099 -2.673 0.00753 **
TCGA-CH-5763-01A-11R-1580-07	No	365	4.61033			0	365	4.61033	High			# ---
TCGA-CH-5764-01A-21R-1580-07	No	31	3.61568			0	31	3.61568	High			# Signif. codes: 0 ‘***’ 0.001 ‘**’ 0.01 ‘*’ 0.05 ‘.’ 0.1 ‘ ’ 1
TCGA-CH-5765-01A-11R-1580-07	No	700	2.24175			0	700	2.24175	High			#
TCGA-CH-5766-01A-11R-1580-07	No	31	6.91392			0	31	6.91392	High			# exp(coef) exp(-coef) lower .95 upper .95
TCGA-CH-5767-01A-11R-1789-07	No	458	1.04082			0	458	1.04082	Low			# groupHigh 0.5706 1.752 0.3781 0.8611
TCGA-CH-5768-01A-11R-1580-07	No	731	2.98424			0	731	2.98424	High			#
TCGA-CH-5769-01A-11R-1580-07	No	62	3.78182			0	62	3.78182	High			# Concordance= 0.565 (se = 0.028 )
TCGA-CH-5771-01A-21R-1580-07	No	396	4.32562			0	396	4.32562	High			# Likelihood ratio test= 6.84 on 1 df, p=0.009
TCGA-CH-5772-01A-11R-1580-07	No	486	3.10115			0	486	3.10115	High			# Wald test = 7.14 on 1 df, p=0.008
TCGA-CH-5788-01A-11R-1580-07	No	821	1.1275			0	821	1.1275	Low			# Score (logrank) test = 7.33 on 1 df, p=0.007
TCGA-CH-5789-01A-11R-1580-07	No	304	3.07712			0	304	3.07712	High			#
TCGA-CH-5790-01A-11R-1580-07	No	974	2.25166			0	974	2.25166	High			cox.zph(fit_cox)
TCGA-CH-5791-01A-11R-1580-07	Yes	396	2.98517			1	396	2.98517	High			# chisq df p
TCGA-CH-5792-01A-11R-1580-07	No	91	3.69349			0	91	3.69349	High			# group 0.00258 1 0.96
TCGA-CH-5794-01A-11R-1580-07	No	882	2.94804			0	882	2.94804	High			# GLOBAL 0.00258 1 0.96
TCGA-EJ-5494-01A-01R-1580-07	No	1477	1.90246			0	1477	1.90246	Low			## plot
TCGA-EJ-5495-01A-01R-1580-07	No	1760	2.93285			0	1760	2.93285	High			ggsurvplot(fit = fit, data = data, fun = "pct",
TCGA-EJ-5496-01A-01R-1580-07	No	595	3.18039			0	595	3.18039	High			palette = c("#00468B", "#ED0000", "#42B540", "#0099B4", "#925E9F"),
TCGA-EJ-5497-01A-02R-1580-07	No	405	4.29246			0	405	4.29246	High			linetype = 1, pval = TRUE,
TCGA-EJ-5498-01A-01R-1580-07	No	1720	4.37905			0	1720	4.37905	High			censor = TRUE, censor.size = 7,
TCGA-EJ-5499-01A-01R-1580-07	No	1415	3.67193			0	1415	3.67193	High			risk.table = TRUE, conf.int = FALSE)
TCGA-EJ-5501-01A-01R-1580-07	No	1365	3.16331			0	1365	3.16331	High
TCGA-EJ-5502-01A-01R-1580-07	No	1171	3.94555			0	1171	3.94555	High
TCGA-EJ-5503-01A-01R-1580-07	No	1391	5.17778			0	1391	5.17778	High
TCGA-EJ-5504-01A-01R-1580-07	No	1427	1.79186			0	1427	1.79186	Low
TCGA-EJ-5505-01A-01R-1580-07	No	922	2.29502			0	922	2.29502	High			group	cases	event	deletion	ratio
TCGA-EJ-5506-01A-01R-1580-07	No	1381	5.00389			0	1381	5.00389	High			Low	157	39	118	0.752
TCGA-EJ-5507-01A-01R-1580-07	No	1457	2.75886			0	1457	2.75886	High			High	344	55	289	0.84
TCGA-EJ-5508-01A-02R-1580-07	No	1965	3.79453			0	1965	3.79453	High
TCGA-EJ-5509-01A-01R-1580-07	No	1464	2.83764			0	1464	2.83764	High
TCGA-EJ-5510-01A-01R-1580-07	No	1887	4.46877			0	1887	4.46877	High
TCGA-EJ-5511-01A-01R-1580-07	No	1476	2.53182			0	1476	2.53182	High
TCGA-EJ-5512-01A-01R-1580-07	No	1733	4.40092			0	1733	4.40092	High			test	statistics	HR	95%CI	p value
TCGA-EJ-5514-01A-01R-1580-07	No	1829	2.27029			0	1829	2.27029	High			Log-rank	7.3294	0.572	0.366 - 0.894	0.0068
TCGA-EJ-5515-01A-01R-1580-07	No	1832	3.15097			0	1832	3.15097	High			Cox回归	6.8402	0.571	0.378 - 0.861	0.0075
TCGA-EJ-5516-01A-01R-1580-07	No	1889	3.21895			0	1889	3.21895	High
TCGA-EJ-5517-01A-01R-1580-07	No	1889	3.8848			0	1889	3.8848	High
TCGA-EJ-5518-01A-01R-1580-07	Yes	2104	2.37028			1	2104	2.37028	High
TCGA-EJ-5519-01A-01R-1580-07	No	1962	2.45431			0	1962	2.45431	High
TCGA-EJ-5521-01A-01R-1580-07	No	2279	3.27639			0	2279	3.27639	High
TCGA-EJ-5522-01A-01R-1580-07	No	2079	3.60444			0	2079	3.60444	High
TCGA-EJ-5524-01A-01R-1580-07	Yes	265	2.65109			1	265	2.65109	High
TCGA-EJ-5525-01A-01R-1580-07	Yes	546	0.811882			1	546	0.811882	Low
TCGA-EJ-5526-01A-01R-1580-07	Yes	537	4.31425			1	537	4.31425	High
TCGA-EJ-5527-01A-01R-1580-07	No	1778	3.48574			0	1778	3.48574	High
TCGA-EJ-5530-01A-01R-1580-07	No	1832	2.26942			0	1832	2.26942	High
TCGA-EJ-5531-01A-01R-1580-07	No	1273	4.13838			0	1273	4.13838	High
TCGA-EJ-5532-01A-01R-1580-07	No	1828	4.44779			0	1828	4.44779	High
TCGA-EJ-5542-01A-01R-1580-07	No	1513	3.55591			0	1513	3.55591	High
TCGA-EJ-7115-01A-11R-2118-07	No	2687	3.50736			0	2687	3.50736	High
TCGA-EJ-7123-01A-11R-1965-07	No	2572	1.64136			0	2572	1.64136	Low
TCGA-EJ-7125-01A-11R-1965-07	No	2850	0.0938306			0	2850	0.0938306	Low
TCGA-EJ-7218-01B-11R-A32O-07	No	2542	1.57841			0	2542	1.57841	Low
TCGA-EJ-7312-01B-21R-A32O-07	No	1099	4.43298			0	1099	4.43298	High
TCGA-EJ-7314-01A-31R-2118-07	No	1150	2.60296			0	1150	2.60296	High
TCGA-EJ-7315-01A-31R-2118-07	No	1008	1.60994			0	1008	1.60994	Low
TCGA-EJ-7317-01A-31R-2118-07	No	771	1.6707			0	771	1.6707	Low
TCGA-EJ-7318-01B-11R-A32O-07	Yes	380	2.59134			1	380	2.59134	High
TCGA-EJ-7321-01A-31R-2263-07	No	824	2.98255			0	824	2.98255	High
TCGA-EJ-7325-01B-11R-A32O-07	No	1070	2.41776			0	1070	2.41776	High
TCGA-EJ-7327-01A-11R-2118-07	No	923	3.1154			0	923	3.1154	High
TCGA-EJ-7328-01A-31R-2118-07	No	842	4.41525			0	842	4.41525	High
TCGA-EJ-7330-01A-11R-2118-07	No	191	4.98308			0	191	4.98308	High
TCGA-EJ-7331-01A-11R-2118-07	No	742	2.48965			0	742	2.48965	High
TCGA-EJ-7781-01A-11R-2118-07	No	1073	4.13581			0	1073	4.13581	High
TCGA-EJ-7782-01A-11R-2118-07	No	1167	2.41981			0	1167	2.41981	High
TCGA-EJ-7783-01A-11R-2118-07	No	787	4.67664			0	787	4.67664	High
TCGA-EJ-7784-01A-11R-2118-07	No	781	2.40059			0	781	2.40059	High
TCGA-EJ-7785-01A-11R-2118-07	No	1177	4.10351			0	1177	4.10351	High
TCGA-EJ-7786-01A-11R-2118-07	No	1096	2.2716			0	1096	2.2716	High
TCGA-EJ-7788-01A-11R-2118-07	No	859	1.37573			0	859	1.37573	Low
TCGA-EJ-7789-01A-11R-2118-07	No	1105	1.33976			0	1105	1.33976	Low
TCGA-EJ-7791-01A-11R-2118-07	No	1118	3.5496			0	1118	3.5496	High
TCGA-EJ-7792-01A-11R-2118-07	No	1396	4.20094			0	1396	4.20094	High
TCGA-EJ-7793-01A-31R-2263-07	No	114	3.06242			0	114	3.06242	High
TCGA-EJ-7794-01A-11R-2118-07	No	1306	3.91901			0	1306	3.91901	High
TCGA-EJ-7797-01A-11R-2263-07	No	983	3.80233			0	983	3.80233	High
TCGA-EJ-8468-01A-21R-2403-07	No	2347	2.19459			0	2347	2.19459	Low
TCGA-EJ-8469-01A-11R-2403-07	Yes	1925	3.57838			1	1925	3.57838	High
TCGA-EJ-8470-01A-11R-2403-07	No	1159	4.2513			0	1159	4.2513	High
TCGA-EJ-8472-01A-11R-2403-07	Yes	196	2.96934			1	196	2.96934	High
TCGA-EJ-8474-01A-11R-2403-07	No	766	2.35907			0	766	2.35907	High
TCGA-EJ-A46B-01A-31R-A250-07	No	657	3.62389			0	657	3.62389	High
TCGA-EJ-A46D-01A-21R-A32Y-07	No	626	4.93527			0	626	4.93527	High
TCGA-EJ-A46E-01A-31R-A250-07	No	524	5.44761			0	524	5.44761	High
TCGA-EJ-A46F-01A-31R-A250-07	Yes	215	1.41981			1	215	1.41981	Low
TCGA-EJ-A46G-01A-31R-A26U-07	No	668	1.02843			0	668	1.02843	Low
TCGA-EJ-A46H-01A-31R-A26U-07	No	724	5.9555			0	724	5.9555	High
TCGA-EJ-A46I-01A-12R-A26U-07	No	668	4.70403			0	668	4.70403	High
TCGA-EJ-A65B-01A-12R-A30B-07	No	710	4.16529			0	710	4.16529	High
TCGA-EJ-A65D-01A-11R-A30B-07	No	393	3.74621			0	393	3.74621	High
TCGA-EJ-A65E-01A-11R-A29R-07	No	417	3.72287			0	417	3.72287	High
TCGA-EJ-A65F-01A-21R-A311-07	Yes	75	1.92471			1	75	1.92471	Low
TCGA-EJ-A65G-01A-21R-A29R-07	No	666	0.748375			0	666	0.748375	Low
TCGA-EJ-A65J-01A-11R-A311-07	No	451	3.41002			0	451	3.41002	High
TCGA-EJ-A65M-01A-11R-A29R-07	No	230	3.30939			0	230	3.30939	High
TCGA-EJ-A6RA-01A-11R-A33R-07	Yes	353	4.35539			1	353	4.35539	High
TCGA-EJ-A6RC-01A-11R-A32O-07	No	873	2.80985			0	873	2.80985	High
TCGA-EJ-A7NF-01A-11R-A33R-07	No	250	2.00072			0	250	2.00072	Low
TCGA-EJ-A7NG-01A-31R-A33R-07	No	432	4.55437			0	432	4.55437	High
TCGA-EJ-A7NH-01A-12R-A33R-07	No	474	2.95157			0	474	2.95157	High
TCGA-EJ-A7NJ-01A-22R-A352-07	No	197	4.90307			0	197	4.90307	High
TCGA-EJ-A7NK-01A-12R-A352-07	No	476	4.88557			0	476	4.88557	High
TCGA-EJ-A7NM-01A-21R-A33R-07	No	128	2.09906			0	128	2.09906	Low
TCGA-EJ-A7NN-01A-11R-A33R-07	Yes	197	3.69474			1	197	3.69474	High
TCGA-EJ-A8FN-01A-11R-A352-07	No	329	1.63101			0	329	1.63101	Low
TCGA-EJ-A8FO-01A-21R-A36G-07	No	282	3.13147			0	282	3.13147	High
TCGA-EJ-A8FP-01A-21R-A36G-07	Yes	117	4.06096			1	117	4.06096	High
TCGA-EJ-A8FS-01A-11R-A352-07	Yes	216	1.95929			1	216	1.95929	Low
TCGA-EJ-A8FU-01A-11R-A36G-07	No	138	4.06256			0	138	4.06256	High
TCGA-EJ-AB20-01A-12R-A41O-07	No	131	4.40532			0	131	4.40532	High
TCGA-EJ-AB27-01A-11R-A41O-07	No	145	3.44228			0	145	3.44228	High
TCGA-FC-7708-01A-11R-2118-07	No	864	3.99527			0	864	3.99527	High
TCGA-FC-7961-01A-11R-A29R-07	No	469	1.93319			0	469	1.93319	Low
TCGA-FC-A4JI-01A-11R-A250-07	No	877	4.07381			0	877	4.07381	High
TCGA-FC-A5OB-01A-11R-A29R-07	No	680	0.735349			0	680	0.735349	Low
TCGA-FC-A66V-01A-21R-A30B-07	No	524	4.78698			0	524	4.78698	High
TCGA-FC-A6HD-01A-11R-A31N-07	No	789	1.56759			0	789	1.56759	Low
TCGA-FC-A8O0-01A-41R-A37L-07	No	616	4.48533			0	616	4.48533	High
TCGA-G9-6329-01A-13R-1965-07	No	1266	4.04273			0	1266	4.04273	High
TCGA-G9-6332-01A-11R-1789-07	Yes	1180	2.49483			1	1180	2.49483	High
TCGA-G9-6333-01A-12R-1965-07	No	2465	2.64268			0	2465	2.64268	High
TCGA-G9-6336-01A-11R-1789-07	No	2068	4.15576			0	2068	4.15576	High
TCGA-G9-6338-01A-12R-1965-07	No	2028	1.28729			0	2028	1.28729	Low
TCGA-G9-6339-01A-12R-A311-07	Yes	1634	3.28142			1	1634	3.28142	High
TCGA-G9-6342-01A-11R-1965-07	No	1696	3.19613			0	1696	3.19613	High
TCGA-G9-6343-01A-21R-1965-07	No	2450	1.46697			0	2450	1.46697	Low
TCGA-G9-6347-01A-11R-A31N-07	No	2089	1.05457			0	2089	1.05457	Low
TCGA-G9-6348-01A-11R-1789-07	No	1515	3.68473			0	1515	3.68473	High
TCGA-G9-6351-01A-21R-1965-07	No	2048	3.08858			0	2048	3.08858	High
TCGA-G9-6353-01A-11R-1965-07	No	1542	3.91376			0	1542	3.91376	High
TCGA-G9-6354-01A-11R-A311-07	No	2066	2.26646			0	2066	2.26646	High
TCGA-G9-6356-01A-11R-1789-07	No	1434	4.12277			0	1434	4.12277	High
TCGA-G9-6361-01A-21R-1965-07	No	1415	3.5726			0	1415	3.5726	High
TCGA-G9-6362-01A-11R-1789-07	No	1443	0.0745054			0	1443	0.0745054	Low
TCGA-G9-6363-01A-21R-1789-07	No	1378	3.9797			0	1378	3.9797	High
TCGA-G9-6364-01A-21R-1789-07	No	1198	2.51566			0	1198	2.51566	High
TCGA-G9-6365-01A-11R-1789-07	No	1363	4.6511			0	1363	4.6511	High
TCGA-G9-6366-01A-11R-2118-07	No	1947	4.5321			0	1947	4.5321	High
TCGA-G9-6367-01A-11R-1789-07	No	1222	4.43331			0	1222	4.43331	High
TCGA-G9-6369-01A-21R-1965-07	No	1215	0.206268			0	1215	0.206268	Low
TCGA-G9-6370-01A-11R-1789-07	No	1156	5.33397			0	1156	5.33397	High
TCGA-G9-6371-01A-11R-1789-07	No	1226	1.51813			0	1226	1.51813	Low
TCGA-G9-6373-01A-11R-1789-07	No	811	2.00357			0	811	2.00357	Low
TCGA-G9-6377-01A-11R-1965-07	No	958	2.31626			0	958	2.31626	High
TCGA-G9-6378-01A-11R-1789-07	No	1155	4.61367			0	1155	4.61367	High
TCGA-G9-6379-01A-11R-A31N-07	No	1778	4.45427			0	1778	4.45427	High
TCGA-G9-6384-01A-11R-1789-07	No	765	3.22358			0	765	3.22358	High
TCGA-G9-6385-01A-11R-1789-07	No	830	3.76221			0	830	3.76221	High
TCGA-G9-6494-01A-11R-1789-07	No	1771	2.83463			0	1771	2.83463	High
TCGA-G9-6496-01A-11R-1789-07	No	1726	1.83964			0	1726	1.83964	Low
TCGA-G9-6498-01A-12R-A311-07	Yes	1342	2.02382			1	1342	2.02382	Low
TCGA-G9-6499-01A-12R-1965-07	No	1543	2.87328			0	1543	2.87328	High
TCGA-G9-7509-01A-11R-A41O-07	No	1610	3.09107			0	1610	3.09107	High
TCGA-G9-7510-01A-11R-2263-07	No	1185	3.31357			0	1185	3.31357	High
TCGA-G9-7519-01A-11R-2263-07	No	849	2.2919			0	849	2.2919	High
TCGA-G9-7521-01A-11R-2263-07	No	942	1.17983			0	942	1.17983	Low
TCGA-G9-7522-01A-11R-2263-07	No	1078	2.75585			0	1078	2.75585	High
TCGA-G9-7523-01A-11R-2263-07	No	857	0.0391384			0	857	0.0391384	Low
TCGA-G9-7525-01A-31R-2263-07	No	994	2.014			0	994	2.014	Low
TCGA-G9-A9S0-01A-11R-A41O-07	Yes	423	2.21506			1	423	2.21506	Low
TCGA-G9-A9S4-01A-11R-A41O-07	No	906	2.59197			0	906	2.59197	High
TCGA-G9-A9S7-01A-11R-A41O-07	No	728	2.87627			0	728	2.87627	High
TCGA-H9-7775-01A-11R-2118-07	No	185	1.36799			0	185	1.36799	Low
TCGA-H9-A6BX-01A-31R-A311-07	No	941	4.37283			0	941	4.37283	High
TCGA-H9-A6BY-01A-11R-A30B-07	No	112	1.90014			0	112	1.90014	Low
TCGA-HC-7075-01A-11R-1965-07	No	601	0.290896			0	601	0.290896	Low
TCGA-HC-7077-01A-11R-1965-07	No	2115	2.68316			0	2115	2.68316	High
TCGA-HC-7078-01A-11R-2118-07	No	1985	2.40248			0	1985	2.40248	High
TCGA-HC-7079-01A-11R-1965-07	Yes	380	4.04501			1	380	4.04501	High
TCGA-HC-7080-01A-11R-1965-07	Yes	894	0.406646			1	894	0.406646	Low
TCGA-HC-7081-01A-11R-1965-07	No	1136	1.8132			0	1136	1.8132	Low
TCGA-HC-7209-01A-11R-2118-07	No	440	2.91466			0	440	2.91466	High
TCGA-HC-7210-01A-11R-2118-07	No	868	2.72557			0	868	2.72557	High
TCGA-HC-7211-01A-11R-2118-07	No	1221	2.22857			0	1221	2.22857	High
TCGA-HC-7212-01A-11R-2118-07	No	870	1.10158			0	870	1.10158	Low
TCGA-HC-7213-01A-11R-2118-07	Yes	170	3.31924			1	170	3.31924	High
TCGA-HC-7230-01A-11R-2118-07	No	1001	1.78446			0	1001	1.78446	Low
TCGA-HC-7231-01A-11R-2118-07	No	939	4.02021			0	939	4.02021	High
TCGA-HC-7232-01A-11R-2118-07	Yes	766	2.21692			1	766	2.21692	High
TCGA-HC-7233-01A-11R-2118-07	No	1355	2.46412			0	1355	2.46412	High
TCGA-HC-7736-01A-11R-2118-07	No	1103	3.12295			0	1103	3.12295	High
TCGA-HC-7737-01A-11R-2118-07	No	1090	3.36212			0	1090	3.36212	High
TCGA-HC-7738-01A-11R-2118-07	Yes	420	2.35067			1	420	2.35067	High
TCGA-HC-7740-01A-11R-2118-07	No	717	5.058			0	717	5.058	High
TCGA-HC-7740-01B-04R-2302-07	No	717	3.04993			0	717	3.04993	High
TCGA-HC-7742-01A-11R-2118-07	No	938	2.72378			0	938	2.72378	High
TCGA-HC-7744-01A-11R-2118-07	No	531	2.6208			0	531	2.6208	High
TCGA-HC-7745-01A-11R-2118-07	No	721	3.87593			0	721	3.87593	High
TCGA-HC-7747-01A-11R-2118-07	No	748	3.84858			0	748	3.84858	High
TCGA-HC-7748-01A-11R-2118-07	No	792	3.05242			0	792	3.05242	High
TCGA-HC-7749-01A-11R-2118-07	No	724	3.13396			0	724	3.13396	High
TCGA-HC-7750-01A-11R-2118-07	No	522	2.98448			0	522	2.98448	High
TCGA-HC-7752-01A-11R-2118-07	No	782	1.23677			0	782	1.23677	Low
TCGA-HC-7817-01B-11R-A29R-07	No	928	4.53673			0	928	4.53673	High
TCGA-HC-7818-01A-11R-2118-07	No	938	3.49021			0	938	3.49021	High
TCGA-HC-7819-01A-11R-2118-07	No	543	1.69341			0	543	1.69341	Low
TCGA-HC-7820-01A-11R-2118-07	No	747	3.52825			0	747	3.52825	High
TCGA-HC-7821-01A-12R-2118-07	No	956	0.0776532			0	956	0.0776532	Low
TCGA-HC-8213-01A-11R-A29R-07	No	589	2.69633			0	589	2.69633	High
TCGA-HC-8216-01A-11R-A29R-07	No	682	3.97185			0	682	3.97185	High
TCGA-HC-8256-01A-11R-2263-07	No	860	2.25755			0	860	2.25755	High
TCGA-HC-8257-01A-11R-2263-07	No	726	2.49593			0	726	2.49593	High
TCGA-HC-8258-01A-11R-2263-07	No	847	4.74802			0	847	4.74802	High
TCGA-HC-8258-01B-05R-2302-07	No	847	1.72247			0	847	1.72247	Low
TCGA-HC-8259-01A-11R-2263-07	No	924	4.06825			0	924	4.06825	High
TCGA-HC-8260-01A-11R-2263-07	No	686	4.11961			0	686	4.11961	High
TCGA-HC-8261-01A-11R-2263-07	No	546	2.90406			0	546	2.90406	High
TCGA-HC-8262-01A-11R-2263-07	No	679	3.64291			0	679	3.64291	High
TCGA-HC-8264-01B-11R-2403-07	No	48	0.862035			0	48	0.862035	Low
TCGA-HC-8265-01A-11R-2263-07	No	483	2.62723			0	483	2.62723	High
TCGA-HC-8265-01B-04R-2302-07	No	483	0.291957			0	483	0.291957	Low
TCGA-HC-8266-01A-11R-2263-07	No	473	4.11371			0	473	4.11371	High
TCGA-HC-A48F-01A-11R-A250-07	No	680	0.420294			0	680	0.420294	Low
TCGA-HC-A4ZV-01A-11R-A26U-07	No	23	1.97717			0	23	1.97717	Low
TCGA-HC-A631-01A-11R-A29R-07	No	54	1.27166			0	54	1.27166	Low
TCGA-HC-A632-01A-11R-A29R-07	No	61	0.691713			0	61	0.691713	Low
TCGA-HC-A6AL-01A-11R-A30B-07	No	67	1.15127			0	67	1.15127	Low
TCGA-HC-A6AN-01A-11R-A30B-07	No	49	1.98401			0	49	1.98401	Low
TCGA-HC-A6AO-01A-11R-A30B-07	No	530	2.24708			0	530	2.24708	High
TCGA-HC-A6AP-01A-11R-A30B-07	No	71	3.57635			0	71	3.57635	High
TCGA-HC-A6AQ-01A-11R-A30B-07	No	106	3.72897			0	106	3.72897	High
TCGA-HC-A6AS-01A-11R-A30B-07	No	44	4.00833			0	44	4.00833	High
TCGA-HC-A6HX-01A-11R-A31N-07	No	38	5.2674			0	38	5.2674	High
TCGA-HC-A6HY-01A-11R-A31N-07	No	134	2.61899			0	134	2.61899	High
TCGA-HC-A76W-01A-11R-A33R-07	No	213	3.29309			0	213	3.29309	High
TCGA-HC-A76X-01A-11R-A33R-07	No	150	1.09936			0	150	1.09936	Low
TCGA-HC-A8CY-01A-11R-A36G-07	No	290	2.27193			0	290	2.27193	High
TCGA-HC-A8D0-01A-11R-A36G-07	No	775	3.79669			0	775	3.79669	High
TCGA-HC-A8D1-01A-11R-A36G-07	No	573	3.67478			0	573	3.67478	High
TCGA-HC-A9TE-01A-11R-A41O-07	Yes	216	1.81373			1	216	1.81373	Low
TCGA-HC-A9TH-01A-11R-A41O-07	Yes	351	2.61977			1	351	2.61977	High
TCGA-HI-7168-01A-11R-2118-07	Yes	2505	2.1564			1	2505	2.1564	Low
TCGA-HI-7169-01A-11R-2118-07	No	2684	1.36608			0	2684	1.36608	Low
TCGA-HI-7170-01A-11R-2118-07	No	2522	4.17726			0	2522	4.17726	High
TCGA-HI-7171-01A-12R-2118-07	Yes	1329	1.87484			1	1329	1.87484	Low
TCGA-J4-8198-01A-11R-2263-07	No	614	3.19848			0	614	3.19848	High
TCGA-J4-8200-01A-11R-A29R-07	No	1218	4.90589			0	1218	4.90589	High
TCGA-J4-A67K-01A-21R-A30B-07	No	1004	2.99344			0	1004	2.99344	High
TCGA-J4-A67L-01A-11R-A30B-07	No	770	3.10653			0	770	3.10653	High
TCGA-J4-A67M-01A-11R-A30B-07	No	941	4.50241			0	941	4.50241	High
TCGA-J4-A67N-01A-11R-A30B-07	Yes	442	2.28321			1	442	2.28321	High
TCGA-J4-A67O-01A-11R-A30B-07	No	839	2.7595			0	839	2.7595	High
TCGA-J4-A67Q-01A-21R-A30B-07	No	975	3.281			0	975	3.281	High
TCGA-J4-A67R-01A-21R-A30B-07	No	910	4.38941			0	910	4.38941	High
TCGA-J4-A67S-01A-11R-A30B-07	Yes	708	2.81748			1	708	2.81748	High
TCGA-J4-A67T-01A-11R-A311-07	No	183	2.13567			0	183	2.13567	Low
TCGA-J4-A6G1-01A-11R-A311-07	No	769	4.2178			0	769	4.2178	High
TCGA-J4-A6G3-01A-11R-A311-07	Yes	618	4.43427			1	618	4.43427	High
TCGA-J4-A6M7-01A-11R-A31N-07	No	512	0.765365			0	512	0.765365	Low
TCGA-J4-A83I-01A-11R-A36G-07	No	685	1.08079			0	685	1.08079	Low
TCGA-J4-A83J-01A-11R-A36G-07	No	696	2.3978			0	696	2.3978	High
TCGA-J4-A83K-01A-11R-A352-07	No	328	2.75037			0	328	2.75037	High
TCGA-J4-A83L-01A-11R-A352-07	No	720	3.10271			0	720	3.10271	High
TCGA-J4-A83M-01A-11R-A352-07	Yes	521	2.73199			1	521	2.73199	High
TCGA-J4-A83N-01A-11R-A352-07	Yes	433	2.50939			1	433	2.50939	High
TCGA-J4-AATV-01A-11R-A41O-07	No	553	3.67087			0	553	3.67087	High
TCGA-J4-AATZ-01A-11R-A41O-07	Yes	79	2.56501			1	79	2.56501	High
TCGA-J4-AAU2-01A-11R-A41O-07	No	825	0.527371			0	825	0.527371	Low
TCGA-J9-A52B-01A-11R-A26U-07	Yes	57	2.66687			1	57	2.66687	High
TCGA-J9-A52C-01A-11R-A26U-07	No	178	3.81632			0	178	3.81632	High
TCGA-J9-A52D-01A-11R-A29R-07	No	212	0.660929			0	212	0.660929	Low
TCGA-J9-A52E-01A-11R-A26U-07	No	323	3.62825			0	323	3.62825	High
TCGA-J9-A8CK-01A-11R-A352-07	No	321	2.75719			0	321	2.75719	High
TCGA-J9-A8CL-01A-11R-A352-07	Yes	132	1.21381			1	132	1.21381	Low
TCGA-J9-A8CM-01A-11R-A352-07	Yes	344	1.89678			1	344	1.89678	Low
TCGA-J9-A8CN-01A-11R-A352-07	No	1237	2.43611			0	1237	2.43611	High
TCGA-J9-A8CP-01A-11R-A352-07	No	386	1.57046			0	386	1.57046	Low
TCGA-KC-A4BL-01A-31R-A250-07	Yes	193	5.10243			1	193	5.10243	High
TCGA-KC-A4BN-01A-61R-A250-07	No	1815	2.89257			0	1815	2.89257	High
TCGA-KC-A4BR-01A-32R-A32Y-07	Yes	1022	2.76844			1	1022	2.76844	High
TCGA-KC-A4BV-01A-31R-A26U-07	Yes	1328	4.36227			1	1328	4.36227	High
TCGA-KC-A7F3-01A-21R-A33R-07	No	665	3.13932			0	665	3.13932	High
TCGA-KC-A7F5-01A-11R-A33R-07	No	91	0.306612			0	91	0.306612	Low
TCGA-KC-A7F6-01A-11R-A33R-07	No	263	4.24177			0	263	4.24177	High
TCGA-KC-A7FA-01A-21R-A33R-07	No	598	0.74123			0	598	0.74123	Low
TCGA-KC-A7FD-01A-11R-A33R-07	No	270	1.09997			0	270	1.09997	Low
TCGA-KC-A7FE-01A-12R-A33R-07	No	352	3.7607			0	352	3.7607	High
TCGA-KK-A59V-01A-11R-A29R-07	No	3440	2.21881			0	3440	2.21881	High
TCGA-KK-A59X-01A-11R-A29R-07	Yes	2233	1.97669			1	2233	1.97669	Low
TCGA-KK-A59Y-01A-11R-A26U-07	No	1968	3.04271			0	1968	3.04271	High
TCGA-KK-A59Z-01A-12R-A26U-07	No	2628	4.35757			0	2628	4.35757	High
TCGA-KK-A5A1-01A-11R-A29R-07	Yes	203	0.436588			1	203	0.436588	Low
TCGA-KK-A6DY-01A-12R-A311-07	No	4295	3.92832			0	4295	3.92832	High
TCGA-KK-A6E0-01A-11R-A311-07	Yes	941	1.9637			1	941	1.9637	Low
TCGA-KK-A6E1-01A-11R-A311-07	No	2198	2.84465			0	2198	2.84465	High
TCGA-KK-A6E2-01A-11R-A311-07	No	5024	0.554933			0	5024	0.554933	Low
TCGA-KK-A6E3-01A-21R-A30B-07	No	2056	5.24036			0	2056	5.24036	High
TCGA-KK-A6E4-01A-11R-A30B-07	No	3502	2.68652			0	3502	2.68652	High
TCGA-KK-A6E5-01A-11R-A311-07	No	2073	3.09046			0	2073	3.09046	High
TCGA-KK-A6E6-01A-11R-A311-07	No	3447	3.01368			0	3447	3.01368	High
TCGA-KK-A6E7-01A-11R-A31N-07	Yes	925	1.01278			1	925	1.01278	Low
TCGA-KK-A6E8-01A-11R-A31N-07	No	1770	0.504264			0	1770	0.504264	Low
TCGA-KK-A7AP-01A-12R-A33R-07	No	196	1.29314			0	196	1.29314	Low
TCGA-KK-A7AQ-01A-11R-A33R-07	Yes	1217	2.44575			1	1217	2.44575	High
TCGA-KK-A7AU-01A-11R-A32O-07	Yes	207	1.92166			1	207	1.92166	Low
TCGA-KK-A7AV-01A-11R-A32O-07	No	822	4.24411			0	822	4.24411	High
TCGA-KK-A7AW-01A-11R-A32O-07	No	1054	1.84563			0	1054	1.84563	Low
TCGA-KK-A7AY-01A-11R-A33R-07	Yes	1124	2.82991			1	1124	2.82991	High
TCGA-KK-A7AZ-01A-12R-A32O-07	No	1519	2.23937			0	1519	2.23937	High
TCGA-KK-A7B0-01A-11R-A32O-07	Yes	606	3.94746			1	606	3.94746	High
TCGA-KK-A7B1-01A-11R-A32O-07	No	1063	3.37475			0	1063	3.37475	High
TCGA-KK-A7B2-01A-12R-A32O-07	Yes	692	4.10599			1	692	4.10599	High
TCGA-KK-A7B3-01A-11R-A33R-07	Yes	294	1.85244			1	294	1.85244	Low
TCGA-KK-A7B4-01A-11R-A32O-07	Yes	637	3.38272			1	637	3.38272	High
TCGA-KK-A8I4-01A-11R-A36G-07	Yes	1162	4.4615			1	1162	4.4615	High
TCGA-KK-A8I5-01A-11R-A36G-07	No	3096	3.26383			0	3096	3.26383	High
TCGA-KK-A8I6-01A-11R-A36G-07	No	668	3.03791			0	668	3.03791	High
TCGA-KK-A8I7-01A-21R-A36G-07	Yes	1088	3.50901			1	1088	3.50901	High
TCGA-KK-A8I8-01A-11R-A36G-07	No	967	3.64552			0	967	3.64552	High
TCGA-KK-A8I9-01A-11R-A36G-07	Yes	940	3.61751			1	940	3.61751	High
TCGA-KK-A8IA-01A-11R-A36G-07	No	1931	1.68769			0	1931	1.68769	Low
TCGA-KK-A8IB-01A-11R-A36G-07	No	83	2.69751			0	83	2.69751	High
TCGA-KK-A8IC-01A-11R-A36G-07	Yes	1060	3.58154			1	1060	3.58154	High
TCGA-KK-A8ID-01A-11R-A36G-07	No	2107	1.13126			0	2107	1.13126	Low
TCGA-KK-A8IF-01A-11R-A36G-07	Yes	648	1.27387			1	648	1.27387	Low
TCGA-KK-A8IG-01A-11R-A36G-07	No	2505	0.763072			0	2505	0.763072	Low
TCGA-KK-A8IH-01A-11R-A36G-07	No	2013	3.43953			0	2013	3.43953	High
TCGA-KK-A8II-01A-11R-A36G-07	Yes	626	0.739675			1	626	0.739675	Low
TCGA-KK-A8IJ-01A-11R-A352-07	Yes	307	1.89728			1	307	1.89728	Low
TCGA-KK-A8IK-01A-11R-A36G-07	No	2052	1.24793			0	2052	1.24793	Low
TCGA-KK-A8IL-01A-11R-A36G-07	No	628	3.56049			0	628	3.56049	High
TCGA-KK-A8IM-01A-11R-A36G-07	No	1915	4.16092			0	1915	4.16092	High
TCGA-M7-A71Y-01A-22R-A32O-07	No	493	5.01802			0	493	5.01802	High
TCGA-M7-A71Z-01A-12R-A32O-07	No	643	0.777367			0	643	0.777367	Low
TCGA-M7-A720-01A-12R-A32O-07	No	384	4.39331			0	384	4.39331	High
TCGA-M7-A721-01A-12R-A32O-07	No	400	2.63064			0	400	2.63064	High
TCGA-M7-A722-01A-12R-A36G-07	Yes	559	1.24957			1	559	1.24957	Low
TCGA-M7-A723-01A-12R-A32O-07	No	763	2.39331			0	763	2.39331	High
TCGA-M7-A724-01A-12R-A32O-07	No	889	0.0467006			0	889	0.0467006	Low
TCGA-M7-A725-01A-12R-A32O-07	No	573	4.62223			0	573	4.62223	High
TCGA-MG-AAMC-01A-11R-A41O-07	No	173	1.11557			0	173	1.11557	Low
TCGA-QU-A6IL-01A-11R-A31N-07	No	97	2.23524			0	97	2.23524	High
TCGA-QU-A6IM-01A-11R-A31N-07	No	1247	3.14468			0	1247	3.14468	High
TCGA-QU-A6IN-01A-11R-A31N-07	No	4264	3.84576			0	4264	3.84576	High
TCGA-QU-A6IO-01A-11R-A31N-07	No	3716	3.75127			0	3716	3.75127	High
TCGA-QU-A6IP-01A-11R-A31N-07	No	2620	3.47893			0	2620	3.47893	High
TCGA-SU-A7E7-01A-22R-A33R-07	No	551	3.6109			0	551	3.6109	High
TCGA-TK-A8OK-01A-22R-A36G-07	No	27	2.4194			0	27	2.4194	High
TCGA-TP-A8TT-01A-12R-A41O-07	No	526	2.58518			0	526	2.58518	High
TCGA-TP-A8TV-01A-11R-A41O-07	No	610	0.275841			0	610	0.275841	Low
TCGA-V1-A8MF-01A-11R-A36G-07	No	1449	2.51245			0	1449	2.51245	High
TCGA-V1-A8MG-01A-11R-A36G-07	No	857	4.05189			0	857	4.05189	High
TCGA-V1-A8MJ-01A-11R-A36G-07	No	1791	4.41434			0	1791	4.41434	High
TCGA-V1-A8MK-01A-11R-A36G-07	No	508	3.4725			0	508	3.4725	High
TCGA-V1-A8ML-01A-11R-A37L-07	No	448	2.73453			0	448	2.73453	High
TCGA-V1-A8MM-01A-11R-A37L-07	Yes	990	1.10225			1	990	1.10225	Low
TCGA-V1-A8MU-01A-11R-A37L-07	No	1876	3.52418			0	1876	3.52418	High
TCGA-V1-A8WL-01A-11R-A37L-07	No	1948	5.04675			0	1948	5.04675	High
TCGA-V1-A8WN-01A-11R-A37L-07	No	924	3.19552			0	924	3.19552	High
TCGA-V1-A8WS-01A-11R-A37L-07	No	474	1.57299			0	474	1.57299	Low
TCGA-V1-A8WV-01A-11R-A37L-07	No	686	3.72807			0	686	3.72807	High
TCGA-V1-A8WW-01A-11R-A37L-07	No	1078	0.804219			0	1078	0.804219	Low
TCGA-V1-A8X3-01A-11R-A37L-07	No	202	1.15607			0	202	1.15607	Low
TCGA-V1-A9O5-01A-11R-A41O-07	Yes	124	3.12641			1	124	3.12641	High
TCGA-V1-A9O5-06A-11R-A41O-07	Yes	124	2.94864			1	124	2.94864	High
TCGA-V1-A9O7-01A-21R-A41O-07	Yes	819	4.02249			1	819	4.02249	High
TCGA-V1-A9O9-01A-11R-A41O-07	No	2870	2.67974			0	2870	2.67974	High
TCGA-V1-A9OA-01A-11R-A41O-07	No	636	4.18778			0	636	4.18778	High
TCGA-V1-A9OF-01A-11R-A41O-07	No	1184	2.53458			0	1184	2.53458	High
TCGA-V1-A9OH-01A-11R-A41O-07	No	2403	2.87151			0	2403	2.87151	High
TCGA-V1-A9OL-01A-11R-A41O-07	Yes	105	3.25571			1	105	3.25571	High
TCGA-V1-A9OQ-01A-11R-A41O-07	No	371	0.474358			0	371	0.474358	Low
TCGA-V1-A9OT-01A-11R-A41O-07	Yes	292	3.2705			1	292	3.2705	High
TCGA-V1-A9OX-01A-11R-A41O-07	No	1134	3.82534			0	1134	3.82534	High
TCGA-V1-A9OY-01A-11R-A41O-07	No	1067	3.73718			0	1067	3.73718	High
TCGA-V1-A9Z7-01A-11R-A41O-07	No	874	0			0	874	0	Low
TCGA-V1-A9Z8-01A-11R-A41O-07	No	827	4.37557			0	827	4.37557	High
TCGA-V1-A9Z9-01A-21R-A41O-07	No	540	3.37067			0	540	3.37067	High
TCGA-V1-A9ZG-01A-11R-A41O-07	No	1517	3.65549			0	1517	3.65549	High
TCGA-V1-A9ZI-01A-11R-A41O-07	No	1640	2.16479			0	1640	2.16479	Low
TCGA-V1-A9ZK-01A-11R-A41O-07	No	1383	3.73654			0	1383	3.73654	High
TCGA-V1-A9ZR-01A-11R-A41O-07	No	1361	3.39573			0	1361	3.39573	High
TCGA-VN-A88I-01A-11R-A352-07	No	269	4.43815			0	269	4.43815	High
TCGA-VN-A88K-01A-11R-A352-07	No	776	3.34635			0	776	3.34635	High
TCGA-VN-A88L-01A-11R-A352-07	No	746	2.63847			0	746	2.63847	High
TCGA-VN-A88M-01A-11R-A352-07	No	189	1.62583			0	189	1.62583	Low
TCGA-VN-A88N-01A-11R-A36G-07	No	766	2.26751			0	766	2.26751	High
TCGA-VN-A88O-01A-11R-A352-07	No	481	1.83427			0	481	1.83427	Low
TCGA-VN-A88P-01A-11R-A352-07	No	1260	2.80795			0	1260	2.80795	High
TCGA-VN-A88Q-01A-11R-A352-07	No	1366	2.65807			0	1366	2.65807	High
TCGA-VN-A88R-01A-11R-A36G-07	Yes	512	0.541614			1	512	0.541614	Low
TCGA-VN-A943-01A-11R-A41O-07	No	496	0.10675			0	496	0.10675	Low
TCGA-VP-A872-01A-11R-A352-07	No	3631	2.55812			0	3631	2.55812	High
TCGA-VP-A875-01A-31R-A352-07	No	2309	1.9961			0	2309	1.9961	Low
TCGA-VP-A876-01A-11R-A352-07	No	3333	0.749663			0	3333	0.749663	Low
TCGA-VP-A878-01A-31R-A352-07	Yes	98	3.93069			1	98	3.93069	High
TCGA-VP-A879-01A-11R-A352-07	No	728	3.91827			0	728	3.91827	High
TCGA-VP-A87B-01A-11R-A352-07	Yes	2473	0.956577			1	2473	0.956577	Low
TCGA-VP-A87C-01A-11R-A352-07	No	1690	3.55596			0	1690	3.55596	High
TCGA-VP-A87D-01A-11R-A352-07	Yes	1194	2.08488			1	1194	2.08488	Low
TCGA-VP-A87E-01A-31R-A352-07	No	2037	1.34312			0	2037	1.34312	Low
TCGA-VP-A87H-01A-11R-A352-07	No	663	3.36109			0	663	3.36109	High
TCGA-VP-A87J-01A-11R-A352-07	No	1774	0.445303			0	1774	0.445303	Low
TCGA-VP-A87K-01A-11R-A352-07	Yes	533	1.56282			1	533	1.56282	Low
TCGA-VP-AA1N-01A-31R-A41O-07	No	1365	4.426			0	1365	4.426	High
TCGA-WW-A8ZI-01A-11R-A37L-07	No	449	0.588805			0	449	0.588805	Low
TCGA-X4-A8KQ-01A-12R-A36G-07	No	1383	3.02974			0	1383	3.02974	High
TCGA-X4-A8KS-01A-12R-A36G-07	No	979	3.60433			0	979	3.60433	High
TCGA-XA-A8JR-01A-11R-A36G-07	No	376	3.0022			0	376	3.0022	High
TCGA-XJ-A83F-01A-11R-A352-07	No	1127	1.12889			0	1127	1.12889	Low
TCGA-XJ-A83G-01A-11R-A352-07	No	1461	2.85713			0	1461	2.85713	High
TCGA-XJ-A83H-01A-11R-A352-07	No	1280	2.66694			0	1280	2.66694	High
TCGA-XJ-A9DI-01A-11R-A37L-07	No	1461	4.94588			0	1461	4.94588	High
TCGA-XJ-A9DK-01A-11R-A37L-07	No	275	4.71433			0	275	4.71433	High
TCGA-XJ-A9DQ-01A-11R-A37L-07	No	91	4.38056			0	91	4.38056	High
TCGA-XJ-A9DX-01A-11R-A37L-07	No	973	1.336			0	973	1.336	Low
TCGA-XK-AAIR-01A-11R-A41O-07	No	972	4.15242			0	972	4.15242	High
TCGA-XK-AAIV-01A-11R-A41O-07	No	1133	3.18215			0	1133	3.18215	High
TCGA-XK-AAIW-01A-11R-A41O-07	Yes	427	0.290542			1	427	0.290542	Low
TCGA-XK-AAJ3-01A-11R-A41O-07	No	1262	1.44885			0	1262	1.44885	Low
TCGA-XK-AAJA-01A-11R-A41O-07	No	930	2.28336			0	930	2.28336	High
TCGA-XK-AAJP-01A-11R-A41O-07	No	1259	1.58005			0	1259	1.58005	Low
TCGA-XK-AAJR-01A-11R-A41O-07	Yes	131	2.68856			1	131	2.68856	High
TCGA-XK-AAJT-01A-11R-A41O-07	No	1434	3.67876			0	1434	3.67876	High
TCGA-XK-AAJU-01A-11R-A41O-07	No	1576	5.10151			0	1576	5.10151	High
TCGA-XK-AAK1-01A-11R-A41O-07	No	979	1.9809			0	979	1.9809	Low
TCGA-XQ-A8TA-01A-11R-A36G-07	Yes	146	0.381062			1	146	0.381062	Low
TCGA-XQ-A8TB-01A-11R-A36G-07	No	770	3.31046			0	770	3.31046	High
TCGA-Y6-A8TL-01A-21R-A37L-07	No	992	1.81648			0	992	1.81648	Low
TCGA-Y6-A9XI-01A-11R-A41O-07	No	526	2.32616			0	526	2.32616	High
TCGA-YJ-A8SW-01A-11R-A37L-07	No	148	5.75036			0	148	5.75036	High
TCGA-YL-A8HJ-01A-11R-A36G-07	No	1611	2.66657			0	1611	2.66657	High
TCGA-YL-A8HK-01A-11R-A36G-07	Yes	1376	3.45083			1	1376	3.45083	High
TCGA-YL-A8HL-01A-11R-A36G-07	No	1565	2.97803			0	1565	2.97803	High
TCGA-YL-A8HM-01A-11R-A36G-07	Yes	1473	0.496309			1	1473	0.496309	Low
TCGA-YL-A8HO-01A-11R-A36G-07	Yes	1068	2.78274			1	1068	2.78274	High
TCGA-YL-A8S8-01A-11R-A37L-07	Yes	679	5.07867			1	679	5.07867	High
TCGA-YL-A8S9-01A-11R-A37L-07	Yes	1006	0.322966			1	1006	0.322966	Low
TCGA-YL-A8SA-01A-21R-A37L-07	No	512	1.64057			0	512	1.64057	Low
TCGA-YL-A8SB-01A-31R-A37L-07	Yes	1384	2.89544			1	1384	2.89544	High
TCGA-YL-A8SC-01A-11R-A37L-07	Yes	152	1.86437			1	152	1.86437	Low
TCGA-YL-A8SF-01A-11R-A37L-07	No	1373	2.65478			0	1373	2.65478	High
TCGA-YL-A8SH-01B-11R-A37L-07	No	875	2.73129			0	875	2.73129	High
TCGA-YL-A8SI-01A-11R-A41O-07	Yes	1423	1.62915			1	1423	1.62915	Low
TCGA-YL-A8SJ-01B-11R-A37L-07	Yes	752	2.9689			1	752	2.9689	High
TCGA-YL-A8SK-01B-21R-A37L-07	No	1408	5.39744			0	1408	5.39744	High
TCGA-YL-A8SL-01B-21R-A37L-07	No	987	1.24233			0	987	1.24233	Low
TCGA-YL-A8SO-01B-31R-A37L-07	No	3479	3.39512			0	3479	3.39512	High
TCGA-YL-A8SP-01B-11R-A37L-07	Yes	2036	0			1	2036	0	Low
TCGA-YL-A8SQ-01B-11R-A37L-07	Yes	329	1.51879			1	329	1.51879	Low
TCGA-YL-A8SR-01B-11R-A37L-07	No	273	2.13307			0	273	2.13307	Low
TCGA-YL-A9WH-01A-11R-A37L-07	No	427	0.382833			0	427	0.382833	Low
TCGA-YL-A9WI-01A-11R-A37L-07	No	1623	1.20364			0	1623	1.20364	Low
TCGA-YL-A9WJ-01A-11R-A37L-07	Yes	1476	3.59516			1	1476	3.59516	High
TCGA-YL-A9WK-01A-11R-A37L-07	Yes	1009	3.83955			1	1009	3.83955	High
TCGA-YL-A9WL-01A-11R-A41O-07	Yes	740	0.519139			1	740	0.519139	Low
TCGA-YL-A9WX-01A-21R-A41O-07	Yes	1506	4.14742			1	1506	4.14742	High
TCGA-YL-A9WY-01A-11R-A41O-07	Yes	765	3.01782			1	765	3.01782	High
TCGA-ZG-A8QW-01A-11R-A37L-07	No	94	3.12702			0	94	3.12702	High
TCGA-ZG-A8QX-01A-11R-A37L-07	No	442	0.280719			0	442	0.280719	Low
TCGA-ZG-A8QY-01A-11R-A37L-07	No	404	1.98546			0	404	1.98546	Low
TCGA-ZG-A8QZ-01A-11R-A37L-07	No	308	4.08128			0	308	4.08128	High
TCGA-ZG-A9KY-01A-11R-A41O-07	No	130	0.104739			0	130	0.104739	Low
TCGA-ZG-A9L0-01A-11R-A41O-07	No	355	2.86011			0	355	2.86011	High
TCGA-ZG-A9L1-01A-11R-A41O-07	No	1302	0.0536674			0	1302	0.0536674	Low
TCGA-ZG-A9L2-01A-31R-A41O-07	Yes	180	1.31962			1	180	1.31962	Low
TCGA-ZG-A9L4-01A-11R-A41O-07	No	1108	2.62677			0	1108	2.62677	High
TCGA-ZG-A9L5-01A-12R-A41O-07	No	908	0.858618			0	908	0.858618	Low
TCGA-ZG-A9L6-01A-11R-A41O-07	Yes	664	3.32934			1	664	3.32934	High
TCGA-ZG-A9L9-01A-11R-A41O-07	Yes	51	0.378068			1	51	0.378068	Low
TCGA-ZG-A9LB-01A-11R-A41O-07	No	583	3.19878			0	583	3.19878	High
TCGA-ZG-A9LM-01A-11R-A41O-07	No	378	3.95862			0	378	3.95862	High
TCGA-ZG-A9LN-01A-11R-A41O-07	No	115	2.11829			0	115	2.11829	Low
TCGA-ZG-A9LS-01A-12R-A41O-07	No	516	3.86285			0	516	3.86285	High
TCGA-ZG-A9LU-01A-11R-A41O-07	No	579	4.78743			0	579	4.78743	High
TCGA-ZG-A9LY-01A-11R-A41O-07	No	370	3.21115			0	370	3.21115	High
TCGA-ZG-A9LZ-01A-11R-A41O-07	No	692	2.65444			0	692	2.65444	High
TCGA-ZG-A9M4-01A-11R-A41O-07	No	547	2.98443			0	547	2.98443	High
TCGA-ZG-A9MC-01A-31R-A41O-07	No	455	5.49556			0	455	5.49556	High
TCGA-ZG-A9N3-01A-11R-A41O-07	No	349	2.41752			0	349	2.41752	High
TCGA-ZG-A9ND-01A-11R-A41O-07	No	410	1.7169			0	410	1.7169	Low
TCGA-ZG-A9NI-01A-11R-A41O-07	No	132	1.34857			0	132	1.34857	Low

## Sheet: Fig 3D
sample_id	PFI_event	PFI_time	GGT1				event	time	value	group			library(survival)
TCGA-2A-A8VL-01A-21R-A37L-07	No	621	1.51647				0	621	1.51647	High			library(survminer)
TCGA-2A-A8VO-01A-11R-A37L-07	No	1701	0.243913				0	1701	0.243913	Low			library(ggplot2)
TCGA-2A-A8VT-01A-11R-A37L-07	No	1373	2.15455				0	1373	2.15455	High			head(data)
TCGA-2A-A8VV-01A-11R-A37L-07	No	671	1.78639				0	671	1.78639	High			# event time value group
TCGA-2A-A8VX-01A-11R-A37L-07	No	1378	0.992188				0	1378	0.992188	Low			# 1 0 621 1.5164691 High
TCGA-2A-A8W1-01A-11R-A37L-07	No	112	0.208767				0	112	0.208767	Low			# 2 0 1701 0.2439128 Low
TCGA-2A-A8W3-01A-11R-A37L-07	Yes	198	0.332278				1	198	0.332278	Low			# 3 0 1373 2.1545508 High
TCGA-2A-AAYF-01A-11R-A41O-07	No	1364	0.813278				0	1364	0.813278	Low			# 4 0 671 1.7863873 High
TCGA-2A-AAYO-01A-11R-A41O-07	No	1272	0.11836				0	1272	0.11836	Low			# 5 0 1378 0.9921883 Low
TCGA-2A-AAYU-01A-11R-A41O-07	No	615	1.43606				0	615	1.43606	Low			# 6 0 112 0.2087669 Low
TCGA-4L-AA1F-01A-11R-A41O-07	No	350	0.61711				0	350	0.61711	Low			fit <- survfit(Surv(time, event) ~ group, data = data)
TCGA-CH-5737-01A-11R-1580-07	No	91	0.521754				0	91	0.521754	Low			print(fit)
TCGA-CH-5738-01A-11R-1580-07	No	212	1.49718				0	212	1.49718	High			# Call: survfit(formula = survival::Surv(time, event) ~ group, data = dat)
TCGA-CH-5739-01A-11R-1580-07	No	671	2.38728				0	671	2.38728	High			#
TCGA-CH-5740-01A-11R-1580-07	No	31	1.36474				0	31	1.36474	Low			# n events median 0.95LCL 0.95UCL
TCGA-CH-5741-01A-11R-1580-07	No	395	0				0	395	0	Low			# group=Low 320 63 NA 2505 NA
TCGA-CH-5743-01A-21R-1580-07	Yes	425	0.304861				1	425	0.304861	Low			# group=High 181 31 NA 2473 NA
TCGA-CH-5744-01A-11R-1580-07	No	60	2.33362				0	60	2.33362	High			# coxph
TCGA-CH-5745-01A-11R-1580-07	No	91	1.62644				0	91	1.62644	High			fit_cox <- coxph(Surv(time, event) ~ group, data = data)
TCGA-CH-5746-01A-11R-1580-07	No	731	1.08468				0	731	1.08468	Low			print(fit_cox)
TCGA-CH-5748-01A-11R-1580-07	No	31	2.33523				0	31	2.33523	High			# Call:
TCGA-CH-5750-01A-11R-1580-07	No	396	1.73457				0	396	1.73457	High			# survival::coxph(formula = survival::Surv(time, event) ~ group,
TCGA-CH-5751-01A-11R-1580-07	Yes	365	0.128293				1	365	0.128293	Low			# data = dat)
TCGA-CH-5752-01A-11R-1580-07	No	943	0.31313				0	943	0.31313	Low			#
TCGA-CH-5753-01A-11R-1580-07	No	31	0.991173				0	31	0.991173	Low			# n= 501, number of events= 94
TCGA-CH-5754-01A-11R-1580-07	No	62	0.795518				0	62	0.795518	Low			#
TCGA-CH-5761-01A-11R-1580-07	No	28	0.882682				0	28	0.882682	Low			# coef exp(coef) se(coef) z Pr(>|z|)
TCGA-CH-5762-01A-11R-1580-07	No	1339	2.57737				0	1339	2.57737	High			# groupHigh -0.2354 0.7902 0.2197 -1.072 0.284
TCGA-CH-5763-01A-11R-1580-07	No	365	1.98204				0	365	1.98204	High			#
TCGA-CH-5764-01A-21R-1580-07	No	31	2.24604				0	31	2.24604	High			# exp(coef) exp(-coef) lower .95 upper .95
TCGA-CH-5765-01A-11R-1580-07	No	700	1.82745				0	700	1.82745	High			# groupHigh 0.7902 1.265 0.5137 1.216
TCGA-CH-5766-01A-11R-1580-07	No	31	2.19365				0	31	2.19365	High			#
TCGA-CH-5767-01A-11R-1789-07	No	458	0.95888				0	458	0.95888	Low			# Concordance= 0.536 (se = 0.026 )
TCGA-CH-5768-01A-11R-1580-07	No	731	2.06747				0	731	2.06747	High			# Likelihood ratio test= 1.18 on 1 df, p=0.3
TCGA-CH-5769-01A-11R-1580-07	No	62	1.58005				0	62	1.58005	High			# Wald test = 1.15 on 1 df, p=0.3
TCGA-CH-5771-01A-21R-1580-07	No	396	0.709202				0	396	0.709202	Low			# Score (logrank) test = 1.15 on 1 df, p=0.3
TCGA-CH-5772-01A-11R-1580-07	No	486	0.113967				0	486	0.113967	Low			#
TCGA-CH-5788-01A-11R-1580-07	No	821	2.88866				0	821	2.88866	High			cox.zph(fit_cox)
TCGA-CH-5789-01A-11R-1580-07	No	304	0.722816				0	304	0.722816	Low			# chisq df p
TCGA-CH-5790-01A-11R-1580-07	No	974	2.19106				0	974	2.19106	High			# group 0.946 1 0.33
TCGA-CH-5791-01A-11R-1580-07	Yes	396	1.02807				1	396	1.02807	Low			# GLOBAL 0.946 1 0.33
TCGA-CH-5792-01A-11R-1580-07	No	91	0.552672				0	91	0.552672	Low			## plot
TCGA-CH-5794-01A-11R-1580-07	No	882	1.7314				0	882	1.7314	High			ggsurvplot(fit = fit, data = data, fun = "pct",
TCGA-EJ-5494-01A-01R-1580-07	No	1477	0.325732				0	1477	0.325732	Low			palette = c("#00468B", "#ED0000", "#42B540", "#0099B4", "#925E9F"),
TCGA-EJ-5495-01A-01R-1580-07	No	1760	2.11985				0	1760	2.11985	High			linetype = 1, pval = TRUE,
TCGA-EJ-5496-01A-01R-1580-07	No	595	2.60167				0	595	2.60167	High			censor = TRUE, censor.size = 7,
TCGA-EJ-5497-01A-02R-1580-07	No	405	2.05106				0	405	2.05106	High			risk.table = TRUE, conf.int = FALSE)
TCGA-EJ-5498-01A-01R-1580-07	No	1720	1.77108				0	1720	1.77108	High
TCGA-EJ-5499-01A-01R-1580-07	No	1415	1.86072				0	1415	1.86072	High
TCGA-EJ-5501-01A-01R-1580-07	No	1365	1.41056				0	1365	1.41056	Low
TCGA-EJ-5502-01A-01R-1580-07	No	1171	1.34948				0	1171	1.34948	Low
TCGA-EJ-5503-01A-01R-1580-07	No	1391	1.64952				0	1391	1.64952	High			group	cases	event	deletion	ratio
TCGA-EJ-5504-01A-01R-1580-07	No	1427	1.74386				0	1427	1.74386	High			Low	320	63	257	0.803
TCGA-EJ-5505-01A-01R-1580-07	No	922	1.0013				0	922	1.0013	Low			High	181	31	150	0.829
TCGA-EJ-5506-01A-01R-1580-07	No	1381	1.67767				0	1381	1.67767	High
TCGA-EJ-5507-01A-01R-1580-07	No	1457	1.6107				0	1457	1.6107	High
TCGA-EJ-5508-01A-02R-1580-07	No	1965	1.44377				0	1965	1.44377	High
TCGA-EJ-5509-01A-01R-1580-07	No	1464	1.30918				0	1464	1.30918	Low
TCGA-EJ-5510-01A-01R-1580-07	No	1887	1.05026				0	1887	1.05026	Low			test	statistics	HR	95%CI	p value
TCGA-EJ-5511-01A-01R-1580-07	No	1476	2.86556				0	1476	2.86556	High			Log-rank	1.1535	0.791	0.522 - 1.198	0.2828
TCGA-EJ-5512-01A-01R-1580-07	No	1733	1.03956				0	1733	1.03956	Low			Cox regression	1.1768	0.79	0.514 - 1.216	0.2839
TCGA-EJ-5514-01A-01R-1580-07	No	1829	0.4728				0	1829	0.4728	Low
TCGA-EJ-5515-01A-01R-1580-07	No	1832	1.10822				0	1832	1.10822	Low
TCGA-EJ-5516-01A-01R-1580-07	No	1889	2.45917				0	1889	2.45917	High
TCGA-EJ-5517-01A-01R-1580-07	No	1889	0.362778				0	1889	0.362778	Low
TCGA-EJ-5518-01A-01R-1580-07	Yes	2104	2.34076				1	2104	2.34076	High
TCGA-EJ-5519-01A-01R-1580-07	No	1962	1.34801				0	1962	1.34801	Low
TCGA-EJ-5521-01A-01R-1580-07	No	2279	2.23383				0	2279	2.23383	High
TCGA-EJ-5522-01A-01R-1580-07	No	2079	1.976				0	2079	1.976	High
TCGA-EJ-5524-01A-01R-1580-07	Yes	265	0.80149				1	265	0.80149	Low
TCGA-EJ-5525-01A-01R-1580-07	Yes	546	3.2441				1	546	3.2441	High
TCGA-EJ-5526-01A-01R-1580-07	Yes	537	2.97493				1	537	2.97493	High
TCGA-EJ-5527-01A-01R-1580-07	No	1778	1.41029				0	1778	1.41029	Low
TCGA-EJ-5530-01A-01R-1580-07	No	1832	1.87188				0	1832	1.87188	High
TCGA-EJ-5531-01A-01R-1580-07	No	1273	0.574441				0	1273	0.574441	Low
TCGA-EJ-5532-01A-01R-1580-07	No	1828	0.633385				0	1828	0.633385	Low
TCGA-EJ-5542-01A-01R-1580-07	No	1513	2.67032				0	1513	2.67032	High
TCGA-EJ-7115-01A-11R-2118-07	No	2687	0.596267				0	2687	0.596267	Low
TCGA-EJ-7123-01A-11R-1965-07	No	2572	0.829606				0	2572	0.829606	Low
TCGA-EJ-7125-01A-11R-1965-07	No	2850	0.762051				0	2850	0.762051	Low
TCGA-EJ-7218-01B-11R-A32O-07	No	2542	2.27662				0	2542	2.27662	High
TCGA-EJ-7312-01B-21R-A32O-07	No	1099	1.35004				0	1099	1.35004	Low
TCGA-EJ-7314-01A-31R-2118-07	No	1150	2.23854				0	1150	2.23854	High
TCGA-EJ-7315-01A-31R-2118-07	No	1008	0.80521				0	1008	0.80521	Low
TCGA-EJ-7317-01A-31R-2118-07	No	771	0.880255				0	771	0.880255	Low
TCGA-EJ-7318-01B-11R-A32O-07	Yes	380	2.70777				1	380	2.70777	High
TCGA-EJ-7321-01A-31R-2263-07	No	824	2.6717				0	824	2.6717	High
TCGA-EJ-7325-01B-11R-A32O-07	No	1070	0.957097				0	1070	0.957097	Low
TCGA-EJ-7327-01A-11R-2118-07	No	923	2.26598				0	923	2.26598	High
TCGA-EJ-7328-01A-31R-2118-07	No	842	0.871528				0	842	0.871528	Low
TCGA-EJ-7330-01A-11R-2118-07	No	191	1.55361				0	191	1.55361	High
TCGA-EJ-7331-01A-11R-2118-07	No	742	0.95977				0	742	0.95977	Low
TCGA-EJ-7781-01A-11R-2118-07	No	1073	0.751292				0	1073	0.751292	Low
TCGA-EJ-7782-01A-11R-2118-07	No	1167	1.18574				0	1167	1.18574	Low
TCGA-EJ-7783-01A-11R-2118-07	No	787	0.931986				0	787	0.931986	Low
TCGA-EJ-7784-01A-11R-2118-07	No	781	1.91253				0	781	1.91253	High
TCGA-EJ-7785-01A-11R-2118-07	No	1177	2.88641				0	1177	2.88641	High
TCGA-EJ-7786-01A-11R-2118-07	No	1096	1.06667				0	1096	1.06667	Low
TCGA-EJ-7788-01A-11R-2118-07	No	859	2.34684				0	859	2.34684	High
TCGA-EJ-7789-01A-11R-2118-07	No	1105	1.29649				0	1105	1.29649	Low
TCGA-EJ-7791-01A-11R-2118-07	No	1118	0.613626				0	1118	0.613626	Low
TCGA-EJ-7792-01A-11R-2118-07	No	1396	1.49794				0	1396	1.49794	High
TCGA-EJ-7793-01A-31R-2263-07	No	114	1.3784				0	114	1.3784	Low
TCGA-EJ-7794-01A-11R-2118-07	No	1306	1.87133				0	1306	1.87133	High
TCGA-EJ-7797-01A-11R-2263-07	No	983	1.15691				0	983	1.15691	Low
TCGA-EJ-8468-01A-21R-2403-07	No	2347	0.490467				0	2347	0.490467	Low
TCGA-EJ-8469-01A-11R-2403-07	Yes	1925	1.83984				1	1925	1.83984	High
TCGA-EJ-8470-01A-11R-2403-07	No	1159	2.26996				0	1159	2.26996	High
TCGA-EJ-8472-01A-11R-2403-07	Yes	196	1.15562				1	196	1.15562	Low
TCGA-EJ-8474-01A-11R-2403-07	No	766	1.52331				0	766	1.52331	High
TCGA-EJ-A46B-01A-31R-A250-07	No	657	0.603407				0	657	0.603407	Low
TCGA-EJ-A46D-01A-21R-A32Y-07	No	626	1.33405				0	626	1.33405	Low
TCGA-EJ-A46E-01A-31R-A250-07	No	524	0.490673				0	524	0.490673	Low
TCGA-EJ-A46F-01A-31R-A250-07	Yes	215	0.745452				1	215	0.745452	Low
TCGA-EJ-A46G-01A-31R-A26U-07	No	668	0.536749				0	668	0.536749	Low
TCGA-EJ-A46H-01A-31R-A26U-07	No	724	1.71778				0	724	1.71778	High
TCGA-EJ-A46I-01A-12R-A26U-07	No	668	0.936063				0	668	0.936063	Low
TCGA-EJ-A65B-01A-12R-A30B-07	No	710	0.86584				0	710	0.86584	Low
TCGA-EJ-A65D-01A-11R-A30B-07	No	393	1.14209				0	393	1.14209	Low
TCGA-EJ-A65E-01A-11R-A29R-07	No	417	0.777788				0	417	0.777788	Low
TCGA-EJ-A65F-01A-21R-A311-07	Yes	75	1.1753				1	75	1.1753	Low
TCGA-EJ-A65G-01A-21R-A29R-07	No	666	0.816067				0	666	0.816067	Low
TCGA-EJ-A65J-01A-11R-A311-07	No	451	0.574344				0	451	0.574344	Low
TCGA-EJ-A65M-01A-11R-A29R-07	No	230	0.570366				0	230	0.570366	Low
TCGA-EJ-A6RA-01A-11R-A33R-07	Yes	353	1.38117				1	353	1.38117	Low
TCGA-EJ-A6RC-01A-11R-A32O-07	No	873	0.429107				0	873	0.429107	Low
TCGA-EJ-A7NF-01A-11R-A33R-07	No	250	1.982				0	250	1.982	High
TCGA-EJ-A7NG-01A-31R-A33R-07	No	432	1.00935				0	432	1.00935	Low
TCGA-EJ-A7NH-01A-12R-A33R-07	No	474	1.73747				0	474	1.73747	High
TCGA-EJ-A7NJ-01A-22R-A352-07	No	197	2.27688				0	197	2.27688	High
TCGA-EJ-A7NK-01A-12R-A352-07	No	476	2.07721				0	476	2.07721	High
TCGA-EJ-A7NM-01A-21R-A33R-07	No	128	1.63496				0	128	1.63496	High
TCGA-EJ-A7NN-01A-11R-A33R-07	Yes	197	0.415434				1	197	0.415434	Low
TCGA-EJ-A8FN-01A-11R-A352-07	No	329	0.116631				0	329	0.116631	Low
TCGA-EJ-A8FO-01A-21R-A36G-07	No	282	2.0031				0	282	2.0031	High
TCGA-EJ-A8FP-01A-21R-A36G-07	Yes	117	1.16896				1	117	1.16896	Low
TCGA-EJ-A8FS-01A-11R-A352-07	Yes	216	0.811389				1	216	0.811389	Low
TCGA-EJ-A8FU-01A-11R-A36G-07	No	138	1.35609				0	138	1.35609	Low
TCGA-EJ-AB20-01A-12R-A41O-07	No	131	0.109695				0	131	0.109695	Low
TCGA-EJ-AB27-01A-11R-A41O-07	No	145	1.67888				0	145	1.67888	High
TCGA-FC-7708-01A-11R-2118-07	No	864	1.58664				0	864	1.58664	High
TCGA-FC-7961-01A-11R-A29R-07	No	469	0.564817				0	469	0.564817	Low
TCGA-FC-A4JI-01A-11R-A250-07	No	877	0.0608775				0	877	0.0608775	Low
TCGA-FC-A5OB-01A-11R-A29R-07	No	680	0.0274372				0	680	0.0274372	Low
TCGA-FC-A66V-01A-21R-A30B-07	No	524	0.585636				0	524	0.585636	Low
TCGA-FC-A6HD-01A-11R-A31N-07	No	789	0.0247452				0	789	0.0247452	Low
TCGA-FC-A8O0-01A-41R-A37L-07	No	616	0.430392				0	616	0.430392	Low
TCGA-G9-6329-01A-13R-1965-07	No	1266	0.200504				0	1266	0.200504	Low
TCGA-G9-6332-01A-11R-1789-07	Yes	1180	1.35918				1	1180	1.35918	Low
TCGA-G9-6333-01A-12R-1965-07	No	2465	0.237074				0	2465	0.237074	Low
TCGA-G9-6336-01A-11R-1789-07	No	2068	1.32539				0	2068	1.32539	Low
TCGA-G9-6338-01A-12R-1965-07	No	2028	0.16221				0	2028	0.16221	Low
TCGA-G9-6339-01A-12R-A311-07	Yes	1634	0.197865				1	1634	0.197865	Low
TCGA-G9-6342-01A-11R-1965-07	No	1696	0.783918				0	1696	0.783918	Low
TCGA-G9-6343-01A-21R-1965-07	No	2450	0.443925				0	2450	0.443925	Low
TCGA-G9-6347-01A-11R-A31N-07	No	2089	0				0	2089	0	Low
TCGA-G9-6348-01A-11R-1789-07	No	1515	0				0	1515	0	Low
TCGA-G9-6351-01A-21R-1965-07	No	2048	1.77711				0	2048	1.77711	High
TCGA-G9-6353-01A-11R-1965-07	No	1542	1.04467				0	1542	1.04467	Low
TCGA-G9-6354-01A-11R-A311-07	No	2066	0.700617				0	2066	0.700617	Low
TCGA-G9-6356-01A-11R-1789-07	No	1434	0.782241				0	1434	0.782241	Low
TCGA-G9-6361-01A-21R-1965-07	No	1415	0.915406				0	1415	0.915406	Low
TCGA-G9-6362-01A-11R-1789-07	No	1443	0				0	1443	0	Low
TCGA-G9-6363-01A-21R-1789-07	No	1378	2.02006				0	1378	2.02006	High
TCGA-G9-6364-01A-21R-1789-07	No	1198	1.52487				0	1198	1.52487	High
TCGA-G9-6365-01A-11R-1789-07	No	1363	1.1273				0	1363	1.1273	Low
TCGA-G9-6366-01A-11R-2118-07	No	1947	0.492417				0	1947	0.492417	Low
TCGA-G9-6367-01A-11R-1789-07	No	1222	0.632361				0	1222	0.632361	Low
TCGA-G9-6369-01A-21R-1965-07	No	1215	0.0395596				0	1215	0.0395596	Low
TCGA-G9-6370-01A-11R-1789-07	No	1156	0.903578				0	1156	0.903578	Low
TCGA-G9-6371-01A-11R-1789-07	No	1226	1.10051				0	1226	1.10051	Low
TCGA-G9-6373-01A-11R-1789-07	No	811	0.277271				0	811	0.277271	Low
TCGA-G9-6377-01A-11R-1965-07	No	958	1.93089				0	958	1.93089	High
TCGA-G9-6378-01A-11R-1789-07	No	1155	0.0210533				0	1155	0.0210533	Low
TCGA-G9-6379-01A-11R-A31N-07	No	1778	0.135535				0	1778	0.135535	Low
TCGA-G9-6384-01A-11R-1789-07	No	765	1.90111				0	765	1.90111	High
TCGA-G9-6385-01A-11R-1789-07	No	830	0.767316				0	830	0.767316	Low
TCGA-G9-6494-01A-11R-1789-07	No	1771	2.17511				0	1771	2.17511	High
TCGA-G9-6496-01A-11R-1789-07	No	1726	0.304161				0	1726	0.304161	Low
TCGA-G9-6498-01A-12R-A311-07	Yes	1342	0.032383				1	1342	0.032383	Low
TCGA-G9-6499-01A-12R-1965-07	No	1543	0.286053				0	1543	0.286053	Low
TCGA-G9-7509-01A-11R-A41O-07	No	1610	2.51038				0	1610	2.51038	High
TCGA-G9-7510-01A-11R-2263-07	No	1185	0.935083				0	1185	0.935083	Low
TCGA-G9-7519-01A-11R-2263-07	No	849	0.417812				0	849	0.417812	Low
TCGA-G9-7521-01A-11R-2263-07	No	942	0.89476				0	942	0.89476	Low
TCGA-G9-7522-01A-11R-2263-07	No	1078	1.58121				0	1078	1.58121	High
TCGA-G9-7523-01A-11R-2263-07	No	857	0.673647				0	857	0.673647	Low
TCGA-G9-7525-01A-31R-2263-07	No	994	1.69171				0	994	1.69171	High
TCGA-G9-A9S0-01A-11R-A41O-07	Yes	423	0.331705				1	423	0.331705	Low
TCGA-G9-A9S4-01A-11R-A41O-07	No	906	0.274888				0	906	0.274888	Low
TCGA-G9-A9S7-01A-11R-A41O-07	No	728	0.982072				0	728	0.982072	Low
TCGA-H9-7775-01A-11R-2118-07	No	185	1.8083				0	185	1.8083	High
TCGA-H9-A6BX-01A-31R-A311-07	No	941	0.282262				0	941	0.282262	Low
TCGA-H9-A6BY-01A-11R-A30B-07	No	112	1.27029				0	112	1.27029	Low
TCGA-HC-7075-01A-11R-1965-07	No	601	0.25544				0	601	0.25544	Low
TCGA-HC-7077-01A-11R-1965-07	No	2115	2.96164				0	2115	2.96164	High
TCGA-HC-7078-01A-11R-2118-07	No	1985	0.563939				0	1985	0.563939	Low
TCGA-HC-7079-01A-11R-1965-07	Yes	380	0.327227				1	380	0.327227	Low
TCGA-HC-7080-01A-11R-1965-07	Yes	894	0.280719				1	894	0.280719	Low
TCGA-HC-7081-01A-11R-1965-07	No	1136	2.5864				0	1136	2.5864	High
TCGA-HC-7209-01A-11R-2118-07	No	440	1.49119				0	440	1.49119	High
TCGA-HC-7210-01A-11R-2118-07	No	868	0.273934				0	868	0.273934	Low
TCGA-HC-7211-01A-11R-2118-07	No	1221	0.318346				0	1221	0.318346	Low
TCGA-HC-7212-01A-11R-2118-07	No	870	2.42892				0	870	2.42892	High
TCGA-HC-7213-01A-11R-2118-07	Yes	170	1.44361				1	170	1.44361	High
TCGA-HC-7230-01A-11R-2118-07	No	1001	1.447				0	1001	1.447	High
TCGA-HC-7231-01A-11R-2118-07	No	939	1.35811				0	939	1.35811	Low
TCGA-HC-7232-01A-11R-2118-07	Yes	766	1.86805				1	766	1.86805	High
TCGA-HC-7233-01A-11R-2118-07	No	1355	1.66726				0	1355	1.66726	High
TCGA-HC-7736-01A-11R-2118-07	No	1103	1.46566				0	1103	1.46566	High
TCGA-HC-7737-01A-11R-2118-07	No	1090	1.49973				0	1090	1.49973	High
TCGA-HC-7738-01A-11R-2118-07	Yes	420	0.60046				1	420	0.60046	Low
TCGA-HC-7740-01A-11R-2118-07	No	717	1.04215				0	717	1.04215	Low
TCGA-HC-7740-01B-04R-2302-07	No	717	1.54834				0	717	1.54834	High
TCGA-HC-7742-01A-11R-2118-07	No	938	0.301354				0	938	0.301354	Low
TCGA-HC-7744-01A-11R-2118-07	No	531	0.741747				0	531	0.741747	Low
TCGA-HC-7745-01A-11R-2118-07	No	721	1.65099				0	721	1.65099	High
TCGA-HC-7747-01A-11R-2118-07	No	748	1.94609				0	748	1.94609	High
TCGA-HC-7748-01A-11R-2118-07	No	792	2.69521				0	792	2.69521	High
TCGA-HC-7749-01A-11R-2118-07	No	724	0.507719				0	724	0.507719	Low
TCGA-HC-7750-01A-11R-2118-07	No	522	0.851679				0	522	0.851679	Low
TCGA-HC-7752-01A-11R-2118-07	No	782	0.0936954				0	782	0.0936954	Low
TCGA-HC-7817-01B-11R-A29R-07	No	928	1.42029				0	928	1.42029	Low
TCGA-HC-7818-01A-11R-2118-07	No	938	1.91227				0	938	1.91227	High
TCGA-HC-7819-01A-11R-2118-07	No	543	2.1939				0	543	2.1939	High
TCGA-HC-7820-01A-11R-2118-07	No	747	0.985865				0	747	0.985865	Low
TCGA-HC-7821-01A-12R-2118-07	No	956	2.49516				0	956	2.49516	High
TCGA-HC-8213-01A-11R-A29R-07	No	589	1.61264				0	589	1.61264	High
TCGA-HC-8216-01A-11R-A29R-07	No	682	0.464355				0	682	0.464355	Low
TCGA-HC-8256-01A-11R-2263-07	No	860	1.06557				0	860	1.06557	Low
TCGA-HC-8257-01A-11R-2263-07	No	726	1.18777				0	726	1.18777	Low
TCGA-HC-8258-01A-11R-2263-07	No	847	2.17191				0	847	2.17191	High
TCGA-HC-8258-01B-05R-2302-07	No	847	1.11483				0	847	1.11483	Low
TCGA-HC-8259-01A-11R-2263-07	No	924	2.74953				0	924	2.74953	High
TCGA-HC-8260-01A-11R-2263-07	No	686	3.1386				0	686	3.1386	High
TCGA-HC-8261-01A-11R-2263-07	No	546	0.879				0	546	0.879	Low
TCGA-HC-8262-01A-11R-2263-07	No	679	2.02073				0	679	2.02073	High
TCGA-HC-8264-01B-11R-2403-07	No	48	1.34244				0	48	1.34244	Low
TCGA-HC-8265-01A-11R-2263-07	No	483	1.20977				0	483	1.20977	Low
TCGA-HC-8265-01B-04R-2302-07	No	483	0.182819				0	483	0.182819	Low
TCGA-HC-8266-01A-11R-2263-07	No	473	1.02027				0	473	1.02027	Low
TCGA-HC-A48F-01A-11R-A250-07	No	680	1.11956				0	680	1.11956	Low
TCGA-HC-A4ZV-01A-11R-A26U-07	No	23	1.90697				0	23	1.90697	High
TCGA-HC-A631-01A-11R-A29R-07	No	54	0.0404015				0	54	0.0404015	Low
TCGA-HC-A632-01A-11R-A29R-07	No	61	0.122871				0	61	0.122871	Low
TCGA-HC-A6AL-01A-11R-A30B-07	No	67	1.90897				0	67	1.90897	High
TCGA-HC-A6AN-01A-11R-A30B-07	No	49	0.555424				0	49	0.555424	Low
TCGA-HC-A6AO-01A-11R-A30B-07	No	530	0.13711				0	530	0.13711	Low
TCGA-HC-A6AP-01A-11R-A30B-07	No	71	0.554736				0	71	0.554736	Low
TCGA-HC-A6AQ-01A-11R-A30B-07	No	106	0.808673				0	106	0.808673	Low
TCGA-HC-A6AS-01A-11R-A30B-07	No	44	1.58024				0	44	1.58024	High
TCGA-HC-A6HX-01A-11R-A31N-07	No	38	0.553459				0	38	0.553459	Low
TCGA-HC-A6HY-01A-11R-A31N-07	No	134	0.685895				0	134	0.685895	Low
TCGA-HC-A76W-01A-11R-A33R-07	No	213	0.480058				0	213	0.480058	Low
TCGA-HC-A76X-01A-11R-A33R-07	No	150	1.87566				0	150	1.87566	High
TCGA-HC-A8CY-01A-11R-A36G-07	No	290	0.234624				0	290	0.234624	Low
TCGA-HC-A8D0-01A-11R-A36G-07	No	775	1.67974				0	775	1.67974	High
TCGA-HC-A8D1-01A-11R-A36G-07	No	573	2.58217				0	573	2.58217	High
TCGA-HC-A9TE-01A-11R-A41O-07	Yes	216	0.289244				1	216	0.289244	Low
TCGA-HC-A9TH-01A-11R-A41O-07	Yes	351	1.43077				1	351	1.43077	Low
TCGA-HI-7168-01A-11R-2118-07	Yes	2505	0.373286				1	2505	0.373286	Low
TCGA-HI-7169-01A-11R-2118-07	No	2684	0.126444				0	2684	0.126444	Low
TCGA-HI-7170-01A-11R-2118-07	No	2522	0				0	2522	0	Low
TCGA-HI-7171-01A-12R-2118-07	Yes	1329	1.06502				1	1329	1.06502	Low
TCGA-J4-8198-01A-11R-2263-07	No	614	2.37896				0	614	2.37896	High
TCGA-J4-8200-01A-11R-A29R-07	No	1218	0.522257				0	1218	0.522257	Low
TCGA-J4-A67K-01A-21R-A30B-07	No	1004	1.11975				0	1004	1.11975	Low
TCGA-J4-A67L-01A-11R-A30B-07	No	770	0.250598				0	770	0.250598	Low
TCGA-J4-A67M-01A-11R-A30B-07	No	941	1.1846				0	941	1.1846	Low
TCGA-J4-A67N-01A-11R-A30B-07	Yes	442	0.616358				1	442	0.616358	Low
TCGA-J4-A67O-01A-11R-A30B-07	No	839	0.102188				0	839	0.102188	Low
TCGA-J4-A67Q-01A-21R-A30B-07	No	975	0.253384				0	975	0.253384	Low
TCGA-J4-A67R-01A-21R-A30B-07	No	910	1.07752				0	910	1.07752	Low
TCGA-J4-A67S-01A-11R-A30B-07	Yes	708	1.32884				1	708	1.32884	Low
TCGA-J4-A67T-01A-11R-A311-07	No	183	1.71348				0	183	1.71348	High
TCGA-J4-A6G1-01A-11R-A311-07	No	769	1.86671				0	769	1.86671	High
TCGA-J4-A6G3-01A-11R-A311-07	Yes	618	1.88241				1	618	1.88241	High
TCGA-J4-A6M7-01A-11R-A31N-07	No	512	1.27626				0	512	1.27626	Low
TCGA-J4-A83I-01A-11R-A36G-07	No	685	2.93915				0	685	2.93915	High
TCGA-J4-A83J-01A-11R-A36G-07	No	696	1.50243				0	696	1.50243	High
TCGA-J4-A83K-01A-11R-A352-07	No	328	1.58159				0	328	1.58159	High
TCGA-J4-A83L-01A-11R-A352-07	No	720	1.01228				0	720	1.01228	Low
TCGA-J4-A83M-01A-11R-A352-07	Yes	521	1.73123				1	521	1.73123	High
TCGA-J4-A83N-01A-11R-A352-07	Yes	433	2.55326				1	433	2.55326	High
TCGA-J4-AATV-01A-11R-A41O-07	No	553	0.873341				0	553	0.873341	Low
TCGA-J4-AATZ-01A-11R-A41O-07	Yes	79	0.218099				1	79	0.218099	Low
TCGA-J4-AAU2-01A-11R-A41O-07	No	825	0.699996				0	825	0.699996	Low
TCGA-J9-A52B-01A-11R-A26U-07	Yes	57	0.671927				1	57	0.671927	Low
TCGA-J9-A52C-01A-11R-A26U-07	No	178	0.56774				0	178	0.56774	Low
TCGA-J9-A52D-01A-11R-A29R-07	No	212	1.26273				0	212	1.26273	Low
TCGA-J9-A52E-01A-11R-A26U-07	No	323	1.15186				0	323	1.15186	Low
TCGA-J9-A8CK-01A-11R-A352-07	No	321	2.19837				0	321	2.19837	High
TCGA-J9-A8CL-01A-11R-A352-07	Yes	132	0.80033				1	132	0.80033	Low
TCGA-J9-A8CM-01A-11R-A352-07	Yes	344	0.761966				1	344	0.761966	Low
TCGA-J9-A8CN-01A-11R-A352-07	No	1237	0.383829				0	1237	0.383829	Low
TCGA-J9-A8CP-01A-11R-A352-07	No	386	0.0957219				0	386	0.0957219	Low
TCGA-KC-A4BL-01A-31R-A250-07	Yes	193	1.34403				1	193	1.34403	Low
TCGA-KC-A4BN-01A-61R-A250-07	No	1815	2.18517				0	1815	2.18517	High
TCGA-KC-A4BR-01A-32R-A32Y-07	Yes	1022	1.20589				1	1022	1.20589	Low
TCGA-KC-A4BV-01A-31R-A26U-07	Yes	1328	0.738811				1	1328	0.738811	Low
TCGA-KC-A7F3-01A-21R-A33R-07	No	665	1.67256				0	665	1.67256	High
TCGA-KC-A7F5-01A-11R-A33R-07	No	91	0.0405418				0	91	0.0405418	Low
TCGA-KC-A7F6-01A-11R-A33R-07	No	263	1.74119				0	263	1.74119	High
TCGA-KC-A7FA-01A-21R-A33R-07	No	598	0.0542233				0	598	0.0542233	Low
TCGA-KC-A7FD-01A-11R-A33R-07	No	270	1.1129				0	270	1.1129	Low
TCGA-KC-A7FE-01A-12R-A33R-07	No	352	0.212383				0	352	0.212383	Low
TCGA-KK-A59V-01A-11R-A29R-07	No	3440	0.201634				0	3440	0.201634	Low
TCGA-KK-A59X-01A-11R-A29R-07	Yes	2233	1.79556				1	2233	1.79556	High
TCGA-KK-A59Y-01A-11R-A26U-07	No	1968	1.99924				0	1968	1.99924	High
TCGA-KK-A59Z-01A-12R-A26U-07	No	2628	1.53426				0	2628	1.53426	High
TCGA-KK-A5A1-01A-11R-A29R-07	Yes	203	0.0426443				1	203	0.0426443	Low
TCGA-KK-A6DY-01A-12R-A311-07	No	4295	2.30267				0	4295	2.30267	High
TCGA-KK-A6E0-01A-11R-A311-07	Yes	941	0.429214				1	941	0.429214	Low
TCGA-KK-A6E1-01A-11R-A311-07	No	2198	2.34435				0	2198	2.34435	High
TCGA-KK-A6E2-01A-11R-A311-07	No	5024	1.2262				0	5024	1.2262	Low
TCGA-KK-A6E3-01A-21R-A30B-07	No	2056	0.715191				0	2056	0.715191	Low
TCGA-KK-A6E4-01A-11R-A30B-07	No	3502	1.67166				0	3502	1.67166	High
TCGA-KK-A6E5-01A-11R-A311-07	No	2073	2.22546				0	2073	2.22546	High
TCGA-KK-A6E6-01A-11R-A311-07	No	3447	1.34806				0	3447	1.34806	Low
TCGA-KK-A6E7-01A-11R-A31N-07	Yes	925	0.0886844				1	925	0.0886844	Low
TCGA-KK-A6E8-01A-11R-A31N-07	No	1770	0.367036				0	1770	0.367036	Low
TCGA-KK-A7AP-01A-12R-A33R-07	No	196	0.170951				0	196	0.170951	Low
TCGA-KK-A7AQ-01A-11R-A33R-07	Yes	1217	0.369829				1	1217	0.369829	Low
TCGA-KK-A7AU-01A-11R-A32O-07	Yes	207	2.22916				1	207	2.22916	High
TCGA-KK-A7AV-01A-11R-A32O-07	No	822	1.80186				0	822	1.80186	High
TCGA-KK-A7AW-01A-11R-A32O-07	No	1054	0.262313				0	1054	0.262313	Low
TCGA-KK-A7AY-01A-11R-A33R-07	Yes	1124	1.5615				1	1124	1.5615	High
TCGA-KK-A7AZ-01A-12R-A32O-07	No	1519	2.62082				0	1519	2.62082	High
TCGA-KK-A7B0-01A-11R-A32O-07	Yes	606	1.09214				1	606	1.09214	Low
TCGA-KK-A7B1-01A-11R-A32O-07	No	1063	2.63266				0	1063	2.63266	High
TCGA-KK-A7B2-01A-12R-A32O-07	Yes	692	0.876409				1	692	0.876409	Low
TCGA-KK-A7B3-01A-11R-A33R-07	Yes	294	1.73114				1	294	1.73114	High
TCGA-KK-A7B4-01A-11R-A32O-07	Yes	637	2.8063				1	637	2.8063	High
TCGA-KK-A8I4-01A-11R-A36G-07	Yes	1162	1.37334				1	1162	1.37334	Low
TCGA-KK-A8I5-01A-11R-A36G-07	No	3096	3.0059				0	3096	3.0059	High
TCGA-KK-A8I6-01A-11R-A36G-07	No	668	2.28422				0	668	2.28422	High
TCGA-KK-A8I7-01A-21R-A36G-07	Yes	1088	1.19963				1	1088	1.19963	Low
TCGA-KK-A8I8-01A-11R-A36G-07	No	967	3.0042				0	967	3.0042	High
TCGA-KK-A8I9-01A-11R-A36G-07	Yes	940	0.311736				1	940	0.311736	Low
TCGA-KK-A8IA-01A-11R-A36G-07	No	1931	1.28954				0	1931	1.28954	Low
TCGA-KK-A8IB-01A-11R-A36G-07	No	83	0.763836				0	83	0.763836	Low
TCGA-KK-A8IC-01A-11R-A36G-07	Yes	1060	1.3584				1	1060	1.3584	Low
TCGA-KK-A8ID-01A-11R-A36G-07	No	2107	0.183709				0	2107	0.183709	Low
TCGA-KK-A8IF-01A-11R-A36G-07	Yes	648	1.5145				1	648	1.5145	High
TCGA-KK-A8IG-01A-11R-A36G-07	No	2505	0.279412				0	2505	0.279412	Low
TCGA-KK-A8IH-01A-11R-A36G-07	No	2013	1.41922				0	2013	1.41922	Low
TCGA-KK-A8II-01A-11R-A36G-07	Yes	626	3.03803				1	626	3.03803	High
TCGA-KK-A8IJ-01A-11R-A352-07	Yes	307	1.19207				1	307	1.19207	Low
TCGA-KK-A8IK-01A-11R-A36G-07	No	2052	1.33033				0	2052	1.33033	Low
TCGA-KK-A8IL-01A-11R-A36G-07	No	628	0.441802				0	628	0.441802	Low
TCGA-KK-A8IM-01A-11R-A36G-07	No	1915	2.02269				0	1915	2.02269	High
TCGA-M7-A71Y-01A-22R-A32O-07	No	493	1.24031				0	493	1.24031	Low
TCGA-M7-A71Z-01A-12R-A32O-07	No	643	1.81213				0	643	1.81213	High
TCGA-M7-A720-01A-12R-A32O-07	No	384	1.56145				0	384	1.56145	High
TCGA-M7-A721-01A-12R-A32O-07	No	400	1.27864				0	400	1.27864	Low
TCGA-M7-A722-01A-12R-A36G-07	Yes	559	0				1	559	0	Low
TCGA-M7-A723-01A-12R-A32O-07	No	763	0.184725				0	763	0.184725	Low
TCGA-M7-A724-01A-12R-A32O-07	No	889	0.131063				0	889	0.131063	Low
TCGA-M7-A725-01A-12R-A32O-07	No	573	0.969602				0	573	0.969602	Low
TCGA-MG-AAMC-01A-11R-A41O-07	No	173	0.647913				0	173	0.647913	Low
TCGA-QU-A6IL-01A-11R-A31N-07	No	97	0.237074				0	97	0.237074	Low
TCGA-QU-A6IM-01A-11R-A31N-07	No	1247	0.0858325				0	1247	0.0858325	Low
TCGA-QU-A6IN-01A-11R-A31N-07	No	4264	0.139339				0	4264	0.139339	Low
TCGA-QU-A6IO-01A-11R-A31N-07	No	3716	0.146264				0	3716	0.146264	Low
TCGA-QU-A6IP-01A-11R-A31N-07	No	2620	1.82424				0	2620	1.82424	High
TCGA-SU-A7E7-01A-22R-A33R-07	No	551	2.24999				0	551	2.24999	High
TCGA-TK-A8OK-01A-22R-A36G-07	No	27	0.0957219				0	27	0.0957219	Low
TCGA-TP-A8TT-01A-12R-A41O-07	No	526	0.811471				0	526	0.811471	Low
TCGA-TP-A8TV-01A-11R-A41O-07	No	610	1.25502				0	610	1.25502	Low
TCGA-V1-A8MF-01A-11R-A36G-07	No	1449	0.466758				0	1449	0.466758	Low
TCGA-V1-A8MG-01A-11R-A36G-07	No	857	1.63297				0	857	1.63297	High
TCGA-V1-A8MJ-01A-11R-A36G-07	No	1791	1.73001				0	1791	1.73001	High
TCGA-V1-A8MK-01A-11R-A36G-07	No	508	1.44403				0	508	1.44403	High
TCGA-V1-A8ML-01A-11R-A37L-07	No	448	1.07128				0	448	1.07128	Low
TCGA-V1-A8MM-01A-11R-A37L-07	Yes	990	0.161436				1	990	0.161436	Low
TCGA-V1-A8MU-01A-11R-A37L-07	No	1876	1.50904				0	1876	1.50904	High
TCGA-V1-A8WL-01A-11R-A37L-07	No	1948	0.809497				0	1948	0.809497	Low
TCGA-V1-A8WN-01A-11R-A37L-07	No	924	1.26496				0	924	1.26496	Low
TCGA-V1-A8WS-01A-11R-A37L-07	No	474	0.903347				0	474	0.903347	Low
TCGA-V1-A8WV-01A-11R-A37L-07	No	686	2.02318				0	686	2.02318	High
TCGA-V1-A8WW-01A-11R-A37L-07	No	1078	2.56509				0	1078	2.56509	High
TCGA-V1-A8X3-01A-11R-A37L-07	No	202	3.68019				0	202	3.68019	High
TCGA-V1-A9O5-01A-11R-A41O-07	Yes	124	2.07121				1	124	2.07121	High
TCGA-V1-A9O5-06A-11R-A41O-07	Yes	124	0.915865				1	124	0.915865	Low
TCGA-V1-A9O7-01A-21R-A41O-07	Yes	819	0.245861				1	819	0.245861	Low
TCGA-V1-A9O9-01A-11R-A41O-07	No	2870	1.89511				0	2870	1.89511	High
TCGA-V1-A9OA-01A-11R-A41O-07	No	636	0.616922				0	636	0.616922	Low
TCGA-V1-A9OF-01A-11R-A41O-07	No	1184	0.59827				0	1184	0.59827	Low
TCGA-V1-A9OH-01A-11R-A41O-07	No	2403	2.84623				0	2403	2.84623	High
TCGA-V1-A9OL-01A-11R-A41O-07	Yes	105	0.596554				1	105	0.596554	Low
TCGA-V1-A9OQ-01A-11R-A41O-07	No	371	2.04068				0	371	2.04068	High
TCGA-V1-A9OT-01A-11R-A41O-07	Yes	292	0.390668				1	292	0.390668	Low
TCGA-V1-A9OX-01A-11R-A41O-07	No	1134	1.09882				0	1134	1.09882	Low
TCGA-V1-A9OY-01A-11R-A41O-07	No	1067	1.05026				0	1067	1.05026	Low
TCGA-V1-A9Z7-01A-11R-A41O-07	No	874	0.292193				0	874	0.292193	Low
TCGA-V1-A9Z8-01A-11R-A41O-07	No	827	0.260989				0	827	0.260989	Low
TCGA-V1-A9Z9-01A-21R-A41O-07	No	540	0.265557				0	540	0.265557	Low
TCGA-V1-A9ZG-01A-11R-A41O-07	No	1517	1.19573				0	1517	1.19573	Low
TCGA-V1-A9ZI-01A-11R-A41O-07	No	1640	0.855272				0	1640	0.855272	Low
TCGA-V1-A9ZK-01A-11R-A41O-07	No	1383	2.22336				0	1383	2.22336	High
TCGA-V1-A9ZR-01A-11R-A41O-07	No	1361	1.19478				0	1361	1.19478	Low
TCGA-VN-A88I-01A-11R-A352-07	No	269	0.0590783				0	269	0.0590783	Low
TCGA-VN-A88K-01A-11R-A352-07	No	776	2.28623				0	776	2.28623	High
TCGA-VN-A88L-01A-11R-A352-07	No	746	1.5814				0	746	1.5814	High
TCGA-VN-A88M-01A-11R-A352-07	No	189	1.25471				0	189	1.25471	Low
TCGA-VN-A88N-01A-11R-A36G-07	No	766	0.214374				0	766	0.214374	Low
TCGA-VN-A88O-01A-11R-A352-07	No	481	0.307195				0	481	0.307195	Low
TCGA-VN-A88P-01A-11R-A352-07	No	1260	0.244765				0	1260	0.244765	Low
TCGA-VN-A88Q-01A-11R-A352-07	No	1366	0.967169				0	1366	0.967169	Low
TCGA-VN-A88R-01A-11R-A36G-07	Yes	512	0.656359				1	512	0.656359	Low
TCGA-VN-A943-01A-11R-A41O-07	No	496	0.38416				0	496	0.38416	Low
TCGA-VP-A872-01A-11R-A352-07	No	3631	0.758047				0	3631	0.758047	Low
TCGA-VP-A875-01A-31R-A352-07	No	2309	1.5474				0	2309	1.5474	High
TCGA-VP-A876-01A-11R-A352-07	No	3333	1.51712				0	3333	1.51712	High
TCGA-VP-A878-01A-31R-A352-07	Yes	98	1.10635				1	98	1.10635	Low
TCGA-VP-A879-01A-11R-A352-07	No	728	1.84081				0	728	1.84081	High
TCGA-VP-A87B-01A-11R-A352-07	Yes	2473	1.68208				1	2473	1.68208	High
TCGA-VP-A87C-01A-11R-A352-07	No	1690	1.71308				0	1690	1.71308	High
TCGA-VP-A87D-01A-11R-A352-07	Yes	1194	0.59388				1	1194	0.59388	Low
TCGA-VP-A87E-01A-31R-A352-07	No	2037	0.343351				0	2037	0.343351	Low
TCGA-VP-A87H-01A-11R-A352-07	No	663	1.78237				0	663	1.78237	High
TCGA-VP-A87J-01A-11R-A352-07	No	1774	2.65686				0	1774	2.65686	High
TCGA-VP-A87K-01A-11R-A352-07	Yes	533	1.99614				1	533	1.99614	High
TCGA-VP-AA1N-01A-31R-A41O-07	No	1365	0.321235				0	1365	0.321235	Low
TCGA-WW-A8ZI-01A-11R-A37L-07	No	449	0				0	449	0	Low
TCGA-X4-A8KQ-01A-12R-A36G-07	No	1383	0.934177				0	1383	0.934177	Low
TCGA-X4-A8KS-01A-12R-A36G-07	No	979	0.15043				0	979	0.15043	Low
TCGA-XA-A8JR-01A-11R-A36G-07	No	376	0.400101				0	376	0.400101	Low
TCGA-XJ-A83F-01A-11R-A352-07	No	1127	1.11523				0	1127	1.11523	Low
TCGA-XJ-A83G-01A-11R-A352-07	No	1461	0.685895				0	1461	0.685895	Low
TCGA-XJ-A83H-01A-11R-A352-07	No	1280	1.97273				0	1280	1.97273	High
TCGA-XJ-A9DI-01A-11R-A37L-07	No	1461	0.354452				0	1461	0.354452	Low
TCGA-XJ-A9DK-01A-11R-A37L-07	No	275	1.44265				0	275	1.44265	Low
TCGA-XJ-A9DQ-01A-11R-A37L-07	No	91	1.51652				0	91	1.51652	High
TCGA-XJ-A9DX-01A-11R-A37L-07	No	973	0.03492				0	973	0.03492	Low
TCGA-XK-AAIR-01A-11R-A41O-07	No	972	0.199751				0	972	0.199751	Low
TCGA-XK-AAIV-01A-11R-A41O-07	No	1133	0.422125				0	1133	0.422125	Low
TCGA-XK-AAIW-01A-11R-A41O-07	Yes	427	0.0621217				1	427	0.0621217	Low
TCGA-XK-AAJ3-01A-11R-A41O-07	No	1262	0.581592				0	1262	0.581592	Low
TCGA-XK-AAJA-01A-11R-A41O-07	No	930	0.836247				0	930	0.836247	Low
TCGA-XK-AAJP-01A-11R-A41O-07	No	1259	0.469052				0	1259	0.469052	Low
TCGA-XK-AAJR-01A-11R-A41O-07	Yes	131	0.550901				1	131	0.550901	Low
TCGA-XK-AAJT-01A-11R-A41O-07	No	1434	0.158208				0	1434	0.158208	Low
TCGA-XK-AAJU-01A-11R-A41O-07	No	1576	0.660016				0	1576	0.660016	Low
TCGA-XK-AAK1-01A-11R-A41O-07	No	979	0.0426443				0	979	0.0426443	Low
TCGA-XQ-A8TA-01A-11R-A36G-07	Yes	146	0.53655				1	146	0.53655	Low
TCGA-XQ-A8TB-01A-11R-A36G-07	No	770	1.97706				0	770	1.97706	High
TCGA-Y6-A8TL-01A-21R-A37L-07	No	992	1.20652				0	992	1.20652	Low
TCGA-Y6-A9XI-01A-11R-A41O-07	No	526	0.553066				0	526	0.553066	Low
TCGA-YJ-A8SW-01A-11R-A37L-07	No	148	3.26115				0	148	3.26115	High
TCGA-YL-A8HJ-01A-11R-A36G-07	No	1611	0.675093				0	1611	0.675093	Low
TCGA-YL-A8HK-01A-11R-A36G-07	Yes	1376	2.04173				1	1376	2.04173	High
TCGA-YL-A8HL-01A-11R-A36G-07	No	1565	2.49188				0	1565	2.49188	High
TCGA-YL-A8HM-01A-11R-A36G-07	Yes	1473	1.7978				1	1473	1.7978	High
TCGA-YL-A8HO-01A-11R-A36G-07	Yes	1068	1.53446				1	1068	1.53446	High
TCGA-YL-A8S8-01A-11R-A37L-07	Yes	679	2.30305				1	679	2.30305	High
TCGA-YL-A8S9-01A-11R-A37L-07	Yes	1006	0.638584				1	1006	0.638584	Low
TCGA-YL-A8SA-01A-21R-A37L-07	No	512	2.11846				0	512	2.11846	High
TCGA-YL-A8SB-01A-31R-A37L-07	Yes	1384	0.94703				1	1384	0.94703	Low
TCGA-YL-A8SC-01A-11R-A37L-07	Yes	152	1.89681				1	152	1.89681	High
TCGA-YL-A8SF-01A-11R-A37L-07	No	1373	0.235972				0	1373	0.235972	Low
TCGA-YL-A8SH-01B-11R-A37L-07	No	875	0.324926				0	875	0.324926	Low
TCGA-YL-A8SI-01A-11R-A41O-07	Yes	1423	1.28859				1	1423	1.28859	Low
TCGA-YL-A8SJ-01B-11R-A37L-07	Yes	752	1.77007				1	752	1.77007	High
TCGA-YL-A8SK-01B-21R-A37L-07	No	1408	0.978196				0	1408	0.978196	Low
TCGA-YL-A8SL-01B-21R-A37L-07	No	987	2.87545				0	987	2.87545	High
TCGA-YL-A8SO-01B-31R-A37L-07	No	3479	2.57398				0	3479	2.57398	High
TCGA-YL-A8SP-01B-11R-A37L-07	Yes	2036	0.0233263				1	2036	0.0233263	Low
TCGA-YL-A8SQ-01B-11R-A37L-07	Yes	329	1.65159				1	329	1.65159	High
TCGA-YL-A8SR-01B-11R-A37L-07	No	273	0.319849				0	273	0.319849	Low
TCGA-YL-A9WH-01A-11R-A37L-07	No	427	1.58068				0	427	1.58068	High
TCGA-YL-A9WI-01A-11R-A37L-07	No	1623	2.0858				0	1623	2.0858	High
TCGA-YL-A9WJ-01A-11R-A37L-07	Yes	1476	1.91004				1	1476	1.91004	High
TCGA-YL-A9WK-01A-11R-A37L-07	Yes	1009	1.09727				1	1009	1.09727	Low
TCGA-YL-A9WL-01A-11R-A41O-07	Yes	740	1.91453				1	740	1.91453	High
TCGA-YL-A9WX-01A-21R-A41O-07	Yes	1506	1.25423				1	1506	1.25423	Low
TCGA-YL-A9WY-01A-11R-A41O-07	Yes	765	1.63789				1	765	1.63789	High
TCGA-ZG-A8QW-01A-11R-A37L-07	No	94	0.256044				0	94	0.256044	Low
TCGA-ZG-A8QX-01A-11R-A37L-07	No	442	0.240131				0	442	0.240131	Low
TCGA-ZG-A8QY-01A-11R-A37L-07	No	404	0.216113				0	404	0.216113	Low
TCGA-ZG-A8QZ-01A-11R-A37L-07	No	308	0.787516				0	308	0.787516	Low
TCGA-ZG-A9KY-01A-11R-A41O-07	No	130	0.666938				0	130	0.666938	Low
TCGA-ZG-A9L0-01A-11R-A41O-07	No	355	0.255682				0	355	0.255682	Low
TCGA-ZG-A9L1-01A-11R-A41O-07	No	1302	0.0388576				0	1302	0.0388576	Low
TCGA-ZG-A9L2-01A-31R-A41O-07	Yes	180	1.66075				1	180	1.66075	High
TCGA-ZG-A9L4-01A-11R-A41O-07	No	1108	1.38211				0	1108	1.38211	Low
TCGA-ZG-A9L5-01A-12R-A41O-07	No	908	0.269871				0	908	0.269871	Low
TCGA-ZG-A9L6-01A-11R-A41O-07	Yes	664	1.02446				1	664	1.02446	Low
TCGA-ZG-A9L9-01A-11R-A41O-07	Yes	51	0.168257				1	51	0.168257	Low
TCGA-ZG-A9LB-01A-11R-A41O-07	No	583	0.508124				0	583	0.508124	Low
TCGA-ZG-A9LM-01A-11R-A41O-07	No	378	0.210264				0	378	0.210264	Low
TCGA-ZG-A9LN-01A-11R-A41O-07	No	115	0.427499				0	115	0.427499	Low
TCGA-ZG-A9LS-01A-12R-A41O-07	No	516	1.19787				0	516	1.19787	Low
TCGA-ZG-A9LU-01A-11R-A41O-07	No	579	0.324695				0	579	0.324695	Low
TCGA-ZG-A9LY-01A-11R-A41O-07	No	370	0.741143				0	370	0.741143	Low
TCGA-ZG-A9LZ-01A-11R-A41O-07	No	692	1.6643				0	692	1.6643	High
TCGA-ZG-A9M4-01A-11R-A41O-07	No	547	0.181293				0	547	0.181293	Low
TCGA-ZG-A9MC-01A-31R-A41O-07	No	455	0.776525				0	455	0.776525	Low
TCGA-ZG-A9N3-01A-11R-A41O-07	No	349	1.72286				0	349	1.72286	High
TCGA-ZG-A9ND-01A-11R-A41O-07	No	410	0.38416				0	410	0.38416	Low
TCGA-ZG-A9NI-01A-11R-A41O-07	No	132	0.831958				0	132	0.831958	Low
