# Supplementary material for: Aberrant expression of multiple γ-glutamyltransferases is associated with tumor progression and patient outcome in prostate cancers
Source: Front Oncol. 2025 Feb 28;15:1518636. doi: 10.3389/fonc.2025.1518636 (PMC11906340; doi:10.3389/fonc.2025.1518636)
Supplement: Supplementary file 10 [file DataSheet7.xlsx]

## Sheet: FIg 2A
Expression of GGT1 in PRAD based on molecular signature
TCGA samples	Series 1
	low	q1	median	q3	high
Normal	4.564	44.127	53.673	93.54	180.137
(n=52)
ERG-fusion	10.445	98.81	146.376	198.747	346.086
(n=152)
ETV1-fusion	3.686	36.232	106.869	141.151	256.941
(n=28)
ETV4-fusion	17.573	37.103	62.816	149.086	219.182
(n=14)
FLI1-fusion	23.672	59.215	94.645	133.139	177.876
(n=4)
FOXA1-mutation	11.875	14.387	34.557	73.488	126.422
(n=9)
IDH1-mutation	18.397	25.417	32.436	34.123	35.809
(n=3)
SPOP-mutation	10.004	36.65	60.894	94.329	221.378
(n=35)

## Sheet: FIg 2B
Expression of GGT5 in PRAD based on molecular signature
TCGA samples	Series 1
	low	q1	median	q3	high
Normal	2.358	7.693	13.347	17.956	36.024
(n=52)
ERG-fusion	4.679	11.158	14.827	26.009	48.061
(n=152)
ETV1-fusion	3.755	10.972	15.006	19.876	22.966
(n=28)
ETV4-fusion	3.696	14.499	20.905	25.974	41.983
(n=14)
FLI1-fusion	11.579	17.658	29.934	43.112	51.898
(n=4)
FOXA1-mutation	8.275	9.615	23.549	30.049	43.748
(n=9)
IDH1-mutation	15.974	20.114	24.254	62.882	101.509
(n=3)
SPOP-mutation	2.853	9.859	14.212	22.246	33.768
(n=35)

## Sheet: Fig 2C
Expression of GGT6 in PRAD based on molecular signature
TCGA samples	Series 1
	low	q1	median	q3	high
Normal	0.254	6.74	11.571	17.676	34.869
(n=52)
ERG-fusion	0.024	2.224	3.771	6.343	13.593
(n=152)
ETV1-fusion	0.133	1.148	2.074	4.167	10.854
(n=28)
ETV4-fusion	0.132	1.166	3.368	8.22	13.78
(n=14)
FLI1-fusion	0.82	3.591	5.754	7.886	10.565
(n=4)
FOXA1-mutation	0.427	0.842	1.501	3.034	3.313
(n=9)
IDH1-mutation	0.019	0.031	0.043	2.324	4.605
(n=3)
SPOP-mutation	0.128	0.928	1.781	4.373	11.703
(n=35)

## Sheet: Fig 2D
Expression of GGT7 in PRAD based on molecular signature
TCGA samples	Series 1
	low	q1	median	q3	high
Normal	9.271	18.488	20.471	24.147	32.69
(n=52)
ERG-fusion	1.845	7.334	11.306	15.519	27.895
(n=152)
ETV1-fusion	1.773	4.574	13.932	17.749	33.23
(n=28)
ETV4-fusion	5.641	10.356	14.013	16.695	28.476
(n=14)
FLI1-fusion	16.379	16.93	17.48	17.782	18.084
(n=4)
FOXA1-mutation	11.124	18.4	22.401	31.697	37.468
(n=9)
IDH1-mutation	10.403	11.103	11.803	16.864	21.924
(n=3)
SPOP-mutation	10.58	20.351	24.65	29.249	38.621
(n=35)
