# Supplementary material for: Aberrant expression of multiple γ-glutamyltransferases is associated with tumor progression and patient outcome in prostate cancers
Source: Front Oncol. 2025 Feb 28;15:1518636. doi: 10.3389/fonc.2025.1518636 (PMC11906340; doi:10.3389/fonc.2025.1518636)
Supplement: Supplementary file 11 [file DataSheet8.xlsx]

## Sheet: Fig 1A
pair_info	status	x	y									x	group	n	min	max	median	iqr	q1	q3	mean	sd	se
TCGA-CH-5761	Tumor	GGT1	0.882682									GGT1	Normal	52	0	2.34398	0.828044	0.485443	0.539832	1.02528	0.841975	0.508617	0.0705325
TCGA-CH-5761	Normal	GGT1	0.75369									GGT1	Tumor	52	0	3.1386	1.17133	1.13743	0.783498	1.92092	1.31368	0.780547	0.108242
TCGA-CH-5767	Tumor	GGT1	0.95888									GGT5	Normal	52	1.47155	5.65307	3.64954	1.32915	2.98777	4.31693	3.6759	0.914857	0.126868
TCGA-CH-5767	Normal	GGT1	0.526169									GGT5	Tumor	52	2.6045	5.40112	3.96164	0.978645	3.4803	4.45894	3.96657	0.678372	0.0940733
TCGA-CH-5768	Tumor	GGT1	2.06747									GGT6	Normal	52	0.607958	6.10072	4.4733	1.20509	3.82079	5.02588	4.32763	0.99263	0.137653
TCGA-CH-5768	Normal	GGT1	0.898015									GGT6	Tumor	52	0.0745054	5.058	3.10199	1.60328	2.3309	3.93418	3.01454	1.19395	0.165571
TCGA-CH-5769	Tumor	GGT1	1.58005									GGT7	Normal	52	2.65673	6.14593	5.38274	0.755022	4.99296	5.74798	5.31102	0.649712	0.0900989
TCGA-CH-5769	Normal	GGT1	1.90196									GGT7	Tumor	52	2.51856	6.43504	5.10828	0.767938	4.79034	5.55828	5.01256	0.784827	0.108836
TCGA-EJ-7115	Tumor	GGT1	0.596267									GGTLC1	Normal	52	0	0.961549	0.272655	0.318347	0.128122	0.446468	0.313755	0.230293	0.0319359
TCGA-EJ-7115	Normal	GGT1	1.12922									GGTLC1	Tumor	52	0	1.1783	0.384435	0.299233	0.212656	0.51189	0.404674	0.262039	0.0363382
TCGA-EJ-7123	Tumor	GGT1	0.829606									GGTLC2	Normal	52	0	0.46634	0.0987553	0.120573	0.064848	0.185421	0.133354	0.114892	0.0159327
TCGA-EJ-7123	Normal	GGT1	0.15004									GGTLC2	Tumor	52	0	5.21768	0.135003	0.259547	0.0618797	0.321427	0.360157	0.900998	0.124946
TCGA-EJ-7125	Tumor	GGT1	0.762051									GGTLC3	Normal	52	0	0.431356	0	0	0	0	0.0306876	0.077263	0.0107144
TCGA-EJ-7125	Normal	GGT1	0.624241									GGTLC3	Tumor	52	0	0.16092	0	0	0	0	0.0220425	0.0427416	0.0059272
TCGA-EJ-7314	Tumor	GGT1	2.23854
TCGA-EJ-7314	Normal	GGT1	0.81492									Shapiro-Wilk normality test
TCGA-EJ-7315	Tumor	GGT1	0.80521									group	DF	statistics	p value
TCGA-EJ-7315	Normal	GGT1	0.511569									GGT1	51	0.97762	0.4301
TCGA-EJ-7317	Tumor	GGT1	0.880255									GGT5	51	0.97314	0.286
TCGA-EJ-7317	Normal	GGT1	0.965766									GGT6	51	0.97185	0.2528
TCGA-EJ-7321	Tumor	GGT1	2.6717									GGT7	51	0.98189	0.6093
TCGA-EJ-7321	Normal	GGT1	1.80343									GGTLC1	51	0.97042	0.2201
TCGA-EJ-7327	Tumor	GGT1	2.26598									GGTLC2	51	0.39163	2.33e-13
TCGA-EJ-7327	Normal	GGT1	0.853357									GGTLC3	51	0.75451	5.94e-08
TCGA-EJ-7328	Tumor	GGT1	0.871528
TCGA-EJ-7328	Normal	GGT1	0.340733
TCGA-EJ-7330	Tumor	GGT1	1.55361
TCGA-EJ-7330	Normal	GGT1	0.849679									Wilcoxon signed rank test
TCGA-EJ-7331	Tumor	GGT1	0.95977
TCGA-EJ-7331	Normal	GGT1	1.37239									Genes	group 1	group 2	variation	J-I	95%CI	p value
TCGA-EJ-7781	Tumor	GGT1	0.751292									GGT1	Normal	Tumor	215	0.50179	0.2957 – 0.70088	2.73e-05
TCGA-EJ-7781	Normal	GGT1	0.633292									GGT5	Normal	Tumor	479	0.24303	-0.014861 – 0.55357	0.0564
TCGA-EJ-7782	Tumor	GGT1	1.18574									GGT6	Normal	Tumor	1245	-1.3009	-1.7454 – -0.85123	4.22e-07
TCGA-EJ-7782	Normal	GGT1	0.917012									GGT7	Normal	Tumor	979	-0.28723	-0.50497 – -0.072506	0.0084
TCGA-EJ-7783	Tumor	GGT1	0.931986									GGTLC1	Normal	Tumor	514	0.074414	-0.021388 – 0.17428	0.112
TCGA-EJ-7783	Normal	GGT1	0.0485152									GGTLC2	Normal	Tumor	490	0.051156	-0.0031996 – 0.11034	0.0706
TCGA-EJ-7784	Tumor	GGT1	1.91253									GGTLC3	Normal	Tumor	125.5	-0.0042589	-0.082687 – 0.044381	0.7412
TCGA-EJ-7784	Normal	GGT1	1.02899
TCGA-EJ-7785	Tumor	GGT1	2.88641
TCGA-EJ-7785	Normal	GGT1	1.16279
TCGA-EJ-7786	Tumor	GGT1	1.06667
TCGA-EJ-7786	Normal	GGT1	0.732226
TCGA-EJ-7789	Tumor	GGT1	1.29649
TCGA-EJ-7789	Normal	GGT1	2.34398
TCGA-EJ-7792	Tumor	GGT1	1.49794
TCGA-EJ-7792	Normal	GGT1	0.712023
TCGA-EJ-7793	Tumor	GGT1	1.3784
TCGA-EJ-7793	Normal	GGT1	1.10467
TCGA-EJ-7794	Tumor	GGT1	1.87133
TCGA-EJ-7794	Normal	GGT1	0.918463
TCGA-EJ-7797	Tumor	GGT1	1.15691
TCGA-EJ-7797	Normal	GGT1	0.544386
TCGA-EJ-A8FO	Tumor	GGT1	2.0031
TCGA-EJ-A8FO	Normal	GGT1	0.978415
TCGA-G9-6333	Tumor	GGT1	0.237074
TCGA-G9-6333	Normal	GGT1	0.554245
TCGA-G9-6342	Tumor	GGT1	0.783918
TCGA-G9-6342	Normal	GGT1	0.328492
TCGA-G9-6348	Tumor	GGT1	0
TCGA-G9-6348	Normal	GGT1	0.146916
TCGA-G9-6351	Tumor	GGT1	1.77711
TCGA-G9-6351	Normal	GGT1	0.853836
TCGA-G9-6356	Tumor	GGT1	0.782241
TCGA-G9-6356	Normal	GGT1	0.615605
TCGA-G9-6362	Tumor	GGT1	0
TCGA-G9-6362	Normal	GGT1	0
TCGA-G9-6363	Tumor	GGT1	2.02006
TCGA-G9-6363	Normal	GGT1	2.18196
TCGA-G9-6365	Tumor	GGT1	1.1273
TCGA-G9-6365	Normal	GGT1	0.732226
TCGA-G9-6384	Tumor	GGT1	1.90111
TCGA-G9-6384	Normal	GGT1	0.663299
TCGA-G9-6496	Tumor	GGT1	0.304161
TCGA-G9-6496	Normal	GGT1	1.05415
TCGA-G9-6499	Tumor	GGT1	0.286053
TCGA-G9-6499	Normal	GGT1	0.200379
TCGA-HC-7211	Tumor	GGT1	0.318346
TCGA-HC-7211	Normal	GGT1	0.841168
TCGA-HC-7737	Tumor	GGT1	1.49973
TCGA-HC-7737	Normal	GGT1	0.335712
TCGA-HC-7738	Tumor	GGT1	0.60046
TCGA-HC-7738	Normal	GGT1	0.468427
TCGA-HC-7740	Tumor	GGT1	1.04215
TCGA-HC-7740	Normal	GGT1	0.433173
TCGA-HC-7742	Tumor	GGT1	0.301354
TCGA-HC-7742	Normal	GGT1	1.02404
TCGA-HC-7745	Tumor	GGT1	1.65099
TCGA-HC-7745	Normal	GGT1	0.652326
TCGA-HC-7747	Tumor	GGT1	1.94609
TCGA-HC-7747	Normal	GGT1	0.844868
TCGA-HC-7752	Tumor	GGT1	0.0936954
TCGA-HC-7752	Normal	GGT1	0.269751
TCGA-HC-7819	Tumor	GGT1	2.1939
TCGA-HC-7819	Normal	GGT1	1.03407
TCGA-HC-8258	Tumor	GGT1	2.17191
TCGA-HC-8258	Normal	GGT1	0.849759
TCGA-HC-8259	Tumor	GGT1	2.74953
TCGA-HC-8259	Normal	GGT1	1.62508
TCGA-HC-8260	Tumor	GGT1	3.1386
TCGA-HC-8260	Normal	GGT1	1.81766
TCGA-HC-8262	Tumor	GGT1	2.02073
TCGA-HC-8262	Normal	GGT1	0.684819
TCGA-J4-A83J	Tumor	GGT1	1.50243
TCGA-J4-A83J	Normal	GGT1	0.950767
TCGA-CH-5761	Tumor	GGT5	4.2253
TCGA-CH-5761	Normal	GGT5	3.67879
TCGA-CH-5767	Tumor	GGT5	2.83722
TCGA-CH-5767	Normal	GGT5	3.28231
TCGA-CH-5768	Tumor	GGT5	3.04063
TCGA-CH-5768	Normal	GGT5	2.40996
TCGA-CH-5769	Tumor	GGT5	3.74666
TCGA-CH-5769	Normal	GGT5	4.06897
TCGA-EJ-7115	Tumor	GGT5	4.90242
TCGA-EJ-7115	Normal	GGT5	4.18017
TCGA-EJ-7123	Tumor	GGT5	3.79623
TCGA-EJ-7123	Normal	GGT5	3.58144
TCGA-EJ-7125	Tumor	GGT5	4.45889
TCGA-EJ-7125	Normal	GGT5	2.99112
TCGA-EJ-7314	Tumor	GGT5	3.25745
TCGA-EJ-7314	Normal	GGT5	4.68221
TCGA-EJ-7315	Tumor	GGT5	5.31131
TCGA-EJ-7315	Normal	GGT5	5.35754
TCGA-EJ-7317	Tumor	GGT5	3.46426
TCGA-EJ-7317	Normal	GGT5	3.35081
TCGA-EJ-7321	Tumor	GGT5	3.48565
TCGA-EJ-7321	Normal	GGT5	4.08265
TCGA-EJ-7327	Tumor	GGT5	5.40112
TCGA-EJ-7327	Normal	GGT5	2.97774
TCGA-EJ-7328	Tumor	GGT5	4.9606
TCGA-EJ-7328	Normal	GGT5	4.62949
TCGA-EJ-7330	Tumor	GGT5	3.5982
TCGA-EJ-7330	Normal	GGT5	4.35694
TCGA-EJ-7331	Tumor	GGT5	4.55006
TCGA-EJ-7331	Normal	GGT5	4.96278
TCGA-EJ-7781	Tumor	GGT5	4.25401
TCGA-EJ-7781	Normal	GGT5	4.97979
TCGA-EJ-7782	Tumor	GGT5	4.08364
TCGA-EJ-7782	Normal	GGT5	3.22939
TCGA-EJ-7783	Tumor	GGT5	4.12198
TCGA-EJ-7783	Normal	GGT5	4.26682
TCGA-EJ-7784	Tumor	GGT5	3.53574
TCGA-EJ-7784	Normal	GGT5	3.84825
TCGA-EJ-7785	Tumor	GGT5	4.77759
TCGA-EJ-7785	Normal	GGT5	3.92683
TCGA-EJ-7786	Tumor	GGT5	4.45912
TCGA-EJ-7786	Normal	GGT5	5.65307
TCGA-EJ-7789	Tumor	GGT5	3.20902
TCGA-EJ-7789	Normal	GGT5	3.62029
TCGA-EJ-7792	Tumor	GGT5	5.20033
TCGA-EJ-7792	Normal	GGT5	4.64255
TCGA-EJ-7793	Tumor	GGT5	2.71323
TCGA-EJ-7793	Normal	GGT5	4.22659
TCGA-EJ-7794	Tumor	GGT5	4.42447
TCGA-EJ-7794	Normal	GGT5	5.04793
TCGA-EJ-7797	Tumor	GGT5	3.65818
TCGA-EJ-7797	Normal	GGT5	3.94331
TCGA-EJ-A8FO	Tumor	GGT5	3.95203
TCGA-EJ-A8FO	Normal	GGT5	4.05488
TCGA-G9-6333	Tumor	GGT5	4.0628
TCGA-G9-6333	Normal	GGT5	3.37372
TCGA-G9-6342	Tumor	GGT5	3.67089
TCGA-G9-6342	Normal	GGT5	2.61946
TCGA-G9-6348	Tumor	GGT5	4.54639
TCGA-G9-6348	Normal	GGT5	3.79789
TCGA-G9-6351	Tumor	GGT5	4.04955
TCGA-G9-6351	Normal	GGT5	4.1034
TCGA-G9-6356	Tumor	GGT5	4.59279
TCGA-G9-6356	Normal	GGT5	2.91414
TCGA-G9-6362	Tumor	GGT5	3.9189
TCGA-G9-6362	Normal	GGT5	3.38915
TCGA-G9-6363	Tumor	GGT5	4.0129
TCGA-G9-6363	Normal	GGT5	4.57344
TCGA-G9-6365	Tumor	GGT5	4.77379
TCGA-G9-6365	Normal	GGT5	2.3193
TCGA-G9-6384	Tumor	GGT5	4.75867
TCGA-G9-6384	Normal	GGT5	3.41969
TCGA-G9-6496	Tumor	GGT5	3.93495
TCGA-G9-6496	Normal	GGT5	4.39045
TCGA-G9-6499	Tumor	GGT5	3.21996
TCGA-G9-6499	Normal	GGT5	4.44854
TCGA-HC-7211	Tumor	GGT5	3.9024
TCGA-HC-7211	Normal	GGT5	1.72356
TCGA-HC-7737	Tumor	GGT5	4.70529
TCGA-HC-7737	Normal	GGT5	2.44292
TCGA-HC-7738	Tumor	GGT5	3.16284
TCGA-HC-7738	Normal	GGT5	2.68963
TCGA-HC-7740	Tumor	GGT5	3.97126
TCGA-HC-7740	Normal	GGT5	2.37315
TCGA-HC-7742	Tumor	GGT5	4.17714
TCGA-HC-7742	Normal	GGT5	3.35626
TCGA-HC-7745	Tumor	GGT5	4.26136
TCGA-HC-7745	Normal	GGT5	3.42124
TCGA-HC-7747	Tumor	GGT5	3.79889
TCGA-HC-7747	Normal	GGT5	2.84058
TCGA-HC-7752	Tumor	GGT5	3.32961
TCGA-HC-7752	Normal	GGT5	4.81777
TCGA-HC-7819	Tumor	GGT5	3.24186
TCGA-HC-7819	Normal	GGT5	2.91432
TCGA-HC-8258	Tumor	GGT5	3.04275
TCGA-HC-8258	Normal	GGT5	1.47155
TCGA-HC-8259	Tumor	GGT5	2.6045
TCGA-HC-8259	Normal	GGT5	2.96519
TCGA-HC-8260	Tumor	GGT5	3.79117
TCGA-HC-8260	Normal	GGT5	3.31633
TCGA-HC-8262	Tumor	GGT5	3.06852
TCGA-HC-8262	Normal	GGT5	3.12895
TCGA-J4-A83J	Tumor	GGT5	4.23707
TCGA-J4-A83J	Normal	GGT5	4.30359
TCGA-CH-5761	Tumor	GGT6	1.64233
TCGA-CH-5761	Normal	GGT6	5.4328
TCGA-CH-5767	Tumor	GGT6	1.04082
TCGA-CH-5767	Normal	GGT6	5.19664
TCGA-CH-5768	Tumor	GGT6	2.98424
TCGA-CH-5768	Normal	GGT6	5.31186
TCGA-CH-5769	Tumor	GGT6	3.78182
TCGA-CH-5769	Normal	GGT6	4.05673
TCGA-EJ-7115	Tumor	GGT6	3.50736
TCGA-EJ-7115	Normal	GGT6	4.57111
TCGA-EJ-7123	Tumor	GGT6	1.64136
TCGA-EJ-7123	Normal	GGT6	2.33645
TCGA-EJ-7125	Tumor	GGT6	0.0938306
TCGA-EJ-7125	Normal	GGT6	3.84401
TCGA-EJ-7314	Tumor	GGT6	2.60296
TCGA-EJ-7314	Normal	GGT6	4.03147
TCGA-EJ-7315	Tumor	GGT6	1.60994
TCGA-EJ-7315	Normal	GGT6	4.88374
TCGA-EJ-7317	Tumor	GGT6	1.6707
TCGA-EJ-7317	Normal	GGT6	4.01427
TCGA-EJ-7321	Tumor	GGT6	2.98255
TCGA-EJ-7321	Normal	GGT6	4.91966
TCGA-EJ-7327	Tumor	GGT6	3.1154
TCGA-EJ-7327	Normal	GGT6	2.79938
TCGA-EJ-7328	Tumor	GGT6	4.41525
TCGA-EJ-7328	Normal	GGT6	4.30313
TCGA-EJ-7330	Tumor	GGT6	4.98308
TCGA-EJ-7330	Normal	GGT6	4.43238
TCGA-EJ-7331	Tumor	GGT6	2.48965
TCGA-EJ-7331	Normal	GGT6	4.06259
TCGA-EJ-7781	Tumor	GGT6	4.13581
TCGA-EJ-7781	Normal	GGT6	4.31677
TCGA-EJ-7782	Tumor	GGT6	2.41981
TCGA-EJ-7782	Normal	GGT6	5.14564
TCGA-EJ-7783	Tumor	GGT6	4.67664
TCGA-EJ-7783	Normal	GGT6	3.20806
TCGA-EJ-7784	Tumor	GGT6	2.40059
TCGA-EJ-7784	Normal	GGT6	5.22731
TCGA-EJ-7785	Tumor	GGT6	4.10351
TCGA-EJ-7785	Normal	GGT6	4.336
TCGA-EJ-7786	Tumor	GGT6	2.2716
TCGA-EJ-7786	Normal	GGT6	5.16007
TCGA-EJ-7789	Tumor	GGT6	1.33976
TCGA-EJ-7789	Normal	GGT6	5.24172
TCGA-EJ-7792	Tumor	GGT6	4.20094
TCGA-EJ-7792	Normal	GGT6	4.90474
TCGA-EJ-7793	Tumor	GGT6	3.06242
TCGA-EJ-7793	Normal	GGT6	4.11655
TCGA-EJ-7794	Tumor	GGT6	3.91901
TCGA-EJ-7794	Normal	GGT6	5.97218
TCGA-EJ-7797	Tumor	GGT6	3.80233
TCGA-EJ-7797	Normal	GGT6	3.87893
TCGA-EJ-A8FO	Tumor	GGT6	3.13147
TCGA-EJ-A8FO	Normal	GGT6	5.17313
TCGA-G9-6333	Tumor	GGT6	2.64268
TCGA-G9-6333	Normal	GGT6	5.49673
TCGA-G9-6342	Tumor	GGT6	3.19613
TCGA-G9-6342	Normal	GGT6	4.93456
TCGA-G9-6348	Tumor	GGT6	3.68473
TCGA-G9-6348	Normal	GGT6	3.50374
TCGA-G9-6351	Tumor	GGT6	3.08858
TCGA-G9-6351	Normal	GGT6	3.75113
TCGA-G9-6356	Tumor	GGT6	4.12277
TCGA-G9-6356	Normal	GGT6	5.58314
TCGA-G9-6362	Tumor	GGT6	0.0745054
TCGA-G9-6362	Normal	GGT6	0.607958
TCGA-G9-6363	Tumor	GGT6	3.9797
TCGA-G9-6363	Normal	GGT6	4.75385
TCGA-G9-6365	Tumor	GGT6	4.6511
TCGA-G9-6365	Normal	GGT6	5.21349
TCGA-G9-6384	Tumor	GGT6	3.22358
TCGA-G9-6384	Normal	GGT6	3.4976
TCGA-G9-6496	Tumor	GGT6	1.83964
TCGA-G9-6496	Normal	GGT6	4.78983
TCGA-G9-6499	Tumor	GGT6	2.87328
TCGA-G9-6499	Normal	GGT6	3.18523
TCGA-HC-7211	Tumor	GGT6	2.22857
TCGA-HC-7211	Normal	GGT6	2.90192
TCGA-HC-7737	Tumor	GGT6	3.36212
TCGA-HC-7737	Normal	GGT6	4.88253
TCGA-HC-7738	Tumor	GGT6	2.35067
TCGA-HC-7738	Normal	GGT6	3.17257
TCGA-HC-7740	Tumor	GGT6	5.058
TCGA-HC-7740	Normal	GGT6	3.67069
TCGA-HC-7742	Tumor	GGT6	2.72378
TCGA-HC-7742	Normal	GGT6	4.51422
TCGA-HC-7745	Tumor	GGT6	3.87593
TCGA-HC-7745	Normal	GGT6	4.13323
TCGA-HC-7747	Tumor	GGT6	3.84858
TCGA-HC-7747	Normal	GGT6	3.21073
TCGA-HC-7752	Tumor	GGT6	1.23677
TCGA-HC-7752	Normal	GGT6	4.57095
TCGA-HC-7819	Tumor	GGT6	1.69341
TCGA-HC-7819	Normal	GGT6	4.98596
TCGA-HC-8258	Tumor	GGT6	4.74802
TCGA-HC-8258	Normal	GGT6	4.09762
TCGA-HC-8259	Tumor	GGT6	4.06825
TCGA-HC-8259	Normal	GGT6	3.40313
TCGA-HC-8260	Tumor	GGT6	4.11961
TCGA-HC-8260	Normal	GGT6	4.56717
TCGA-HC-8262	Tumor	GGT6	3.64291
TCGA-HC-8262	Normal	GGT6	6.10072
TCGA-J4-A83J	Tumor	GGT6	2.3978
TCGA-J4-A83J	Normal	GGT6	4.63069
TCGA-CH-5761	Tumor	GGT7	4.90481
TCGA-CH-5761	Normal	GGT7	5.81861
TCGA-CH-5767	Tumor	GGT7	5.72456
TCGA-CH-5767	Normal	GGT7	5.38635
TCGA-CH-5768	Tumor	GGT7	5.0369
TCGA-CH-5768	Normal	GGT7	5.36563
TCGA-CH-5769	Tumor	GGT7	3.7883
TCGA-CH-5769	Normal	GGT7	4.07187
TCGA-EJ-7115	Tumor	GGT7	5.74388
TCGA-EJ-7115	Normal	GGT7	5.67853
TCGA-EJ-7123	Tumor	GGT7	5.62537
TCGA-EJ-7123	Normal	GGT7	4.57386
TCGA-EJ-7125	Tumor	GGT7	5.43414
TCGA-EJ-7125	Normal	GGT7	5.53003
TCGA-EJ-7314	Tumor	GGT7	4.91009
TCGA-EJ-7314	Normal	GGT7	5.37914
TCGA-EJ-7315	Tumor	GGT7	3.40628
TCGA-EJ-7315	Normal	GGT7	5.66592
TCGA-EJ-7317	Tumor	GGT7	5.68945
TCGA-EJ-7317	Normal	GGT7	5.95514
TCGA-EJ-7321	Tumor	GGT7	3.89121
TCGA-EJ-7321	Normal	GGT7	5.90345
TCGA-EJ-7327	Tumor	GGT7	4.99726
TCGA-EJ-7327	Normal	GGT7	6.07309
TCGA-EJ-7328	Tumor	GGT7	5.04184
TCGA-EJ-7328	Normal	GGT7	5.33039
TCGA-EJ-7330	Tumor	GGT7	5.91327
TCGA-EJ-7330	Normal	GGT7	5.47675
TCGA-EJ-7331	Tumor	GGT7	5.85091
TCGA-EJ-7331	Normal	GGT7	5.65422
TCGA-EJ-7781	Tumor	GGT7	6.43504
TCGA-EJ-7781	Normal	GGT7	5.29933
TCGA-EJ-7782	Tumor	GGT7	6.04172
TCGA-EJ-7782	Normal	GGT7	5.80753
TCGA-EJ-7783	Tumor	GGT7	4.97629
TCGA-EJ-7783	Normal	GGT7	4.76726
TCGA-EJ-7784	Tumor	GGT7	4.63513
TCGA-EJ-7784	Normal	GGT7	5.7344
TCGA-EJ-7785	Tumor	GGT7	4.93637
TCGA-EJ-7785	Normal	GGT7	5.72139
TCGA-EJ-7786	Tumor	GGT7	5.80496
TCGA-EJ-7786	Normal	GGT7	5.67887
TCGA-EJ-7789	Tumor	GGT7	5.14884
TCGA-EJ-7789	Normal	GGT7	5.78873
TCGA-EJ-7792	Tumor	GGT7	5.36524
TCGA-EJ-7792	Normal	GGT7	5.89662
TCGA-EJ-7793	Tumor	GGT7	5.09827
TCGA-EJ-7793	Normal	GGT7	5.7264
TCGA-EJ-7794	Tumor	GGT7	5.85709
TCGA-EJ-7794	Normal	GGT7	6.06248
TCGA-EJ-7797	Tumor	GGT7	5.06462
TCGA-EJ-7797	Normal	GGT7	5.94094
TCGA-EJ-A8FO	Tumor	GGT7	5.51081
TCGA-EJ-A8FO	Normal	GGT7	5.44794
TCGA-G9-6333	Tumor	GGT7	4.90435
TCGA-G9-6333	Normal	GGT7	5.22236
TCGA-G9-6342	Tumor	GGT7	4.24801
TCGA-G9-6342	Normal	GGT7	5.70952
TCGA-G9-6348	Tumor	GGT7	4.40595
TCGA-G9-6348	Normal	GGT7	4.32106
TCGA-G9-6351	Tumor	GGT7	4.69546
TCGA-G9-6351	Normal	GGT7	5.21504
TCGA-G9-6356	Tumor	GGT7	4.76761
TCGA-G9-6356	Normal	GGT7	5.46807
TCGA-G9-6362	Tumor	GGT7	2.51856
TCGA-G9-6362	Normal	GGT7	2.65673
TCGA-G9-6363	Tumor	GGT7	3.92471
TCGA-G9-6363	Normal	GGT7	5.22033
TCGA-G9-6365	Tumor	GGT7	3.88167
TCGA-G9-6365	Normal	GGT7	4.86716
TCGA-G9-6384	Tumor	GGT7	5.11829
TCGA-G9-6384	Normal	GGT7	5.3152
TCGA-G9-6496	Tumor	GGT7	3.70368
TCGA-G9-6496	Normal	GGT7	4.19031
TCGA-G9-6499	Tumor	GGT7	5.29762
TCGA-G9-6499	Normal	GGT7	4.19335
TCGA-HC-7211	Tumor	GGT7	5.1991
TCGA-HC-7211	Normal	GGT7	4.9184
TCGA-HC-7737	Tumor	GGT7	5.42147
TCGA-HC-7737	Normal	GGT7	5.03517
TCGA-HC-7738	Tumor	GGT7	6.00422
TCGA-HC-7738	Normal	GGT7	4.87235
TCGA-HC-7740	Tumor	GGT7	5.53592
TCGA-HC-7740	Normal	GGT7	4.62274
TCGA-HC-7742	Tumor	GGT7	5.34664
TCGA-HC-7742	Normal	GGT7	5.25673
TCGA-HC-7745	Tumor	GGT7	5.13839
TCGA-HC-7745	Normal	GGT7	4.93237
TCGA-HC-7747	Tumor	GGT7	5.1705
TCGA-HC-7747	Normal	GGT7	5.16555
TCGA-HC-7752	Tumor	GGT7	3.2507
TCGA-HC-7752	Normal	GGT7	4.72031
TCGA-HC-7819	Tumor	GGT7	4.82822
TCGA-HC-7819	Normal	GGT7	6.14593
TCGA-HC-8258	Tumor	GGT7	5.77253
TCGA-HC-8258	Normal	GGT7	5.01316
TCGA-HC-8259	Tumor	GGT7	5.00634
TCGA-HC-8259	Normal	GGT7	5.34735
TCGA-HC-8260	Tumor	GGT7	5.72209
TCGA-HC-8260	Normal	GGT7	6.14365
TCGA-HC-8262	Tumor	GGT7	4.79792
TCGA-HC-8262	Normal	GGT7	5.92031
TCGA-J4-A83J	Tumor	GGT7	5.16027
TCGA-J4-A83J	Normal	GGT7	5.96479
TCGA-CH-5761	Tumor	GGTLC1	0.194465
TCGA-CH-5761	Normal	GGTLC1	0.651591
TCGA-CH-5767	Tumor	GGTLC1	0.508733
TCGA-CH-5767	Normal	GGTLC1	0.36233
TCGA-CH-5768	Tumor	GGTLC1	0.438293
TCGA-CH-5768	Normal	GGTLC1	0.325617
TCGA-CH-5769	Tumor	GGTLC1	0.475604
TCGA-CH-5769	Normal	GGTLC1	0.366924
TCGA-EJ-7115	Tumor	GGTLC1	0.742782
TCGA-EJ-7115	Normal	GGTLC1	0.617675
TCGA-EJ-7123	Tumor	GGTLC1	0.700884
TCGA-EJ-7123	Normal	GGTLC1	0.0751903
TCGA-EJ-7125	Tumor	GGTLC1	0.0777899
TCGA-EJ-7125	Normal	GGTLC1	0.161178
TCGA-EJ-7314	Tumor	GGTLC1	0.700351
TCGA-EJ-7314	Normal	GGTLC1	0.194465
TCGA-EJ-7315	Tumor	GGTLC1	0.611172
TCGA-EJ-7315	Normal	GGTLC1	0.0850167
TCGA-EJ-7317	Tumor	GGTLC1	0.633664
TCGA-EJ-7317	Normal	GGTLC1	0.401303
TCGA-EJ-7321	Tumor	GGTLC1	0.348686
TCGA-EJ-7321	Normal	GGTLC1	0.264116
TCGA-EJ-7327	Tumor	GGTLC1	0.253868
TCGA-EJ-7327	Normal	GGTLC1	0.303225
TCGA-EJ-7328	Tumor	GGTLC1	0.194465
TCGA-EJ-7328	Normal	GGTLC1	0.49057
TCGA-EJ-7330	Tumor	GGTLC1	0.248292
TCGA-EJ-7330	Normal	GGTLC1	0.281194
TCGA-EJ-7331	Tumor	GGTLC1	0.131063
TCGA-EJ-7331	Normal	GGTLC1	0.353097
TCGA-EJ-7781	Tumor	GGTLC1	0
TCGA-EJ-7781	Normal	GGTLC1	0.156008
TCGA-EJ-7782	Tumor	GGTLC1	0.136323
TCGA-EJ-7782	Normal	GGTLC1	0.520045
TCGA-EJ-7783	Tumor	GGTLC1	0.340505
TCGA-EJ-7783	Normal	GGTLC1	0
TCGA-EJ-7784	Tumor	GGTLC1	0.370164
TCGA-EJ-7784	Normal	GGTLC1	0.196985
TCGA-EJ-7785	Tumor	GGTLC1	0.412185
TCGA-EJ-7785	Normal	GGTLC1	0.411643
TCGA-EJ-7786	Tumor	GGTLC1	0.382501
TCGA-EJ-7786	Normal	GGTLC1	0.671203
TCGA-EJ-7789	Tumor	GGTLC1	0.417164
TCGA-EJ-7789	Normal	GGTLC1	0.527971
TCGA-EJ-7792	Tumor	GGTLC1	0.60046
TCGA-EJ-7792	Normal	GGTLC1	0.26111
TCGA-EJ-7793	Tumor	GGTLC1	0.487075
TCGA-EJ-7793	Normal	GGTLC1	0.130667
TCGA-EJ-7794	Tumor	GGTLC1	1.1783
TCGA-EJ-7794	Normal	GGTLC1	0.221692
TCGA-EJ-7797	Tumor	GGTLC1	0.0681893
TCGA-EJ-7797	Normal	GGTLC1	0.120485
TCGA-EJ-A8FO	Tumor	GGTLC1	1.1306
TCGA-EJ-A8FO	Normal	GGTLC1	0.0802483
TCGA-G9-6333	Tumor	GGTLC1	0.23217
TCGA-G9-6333	Normal	GGTLC1	0.0581086
TCGA-G9-6342	Tumor	GGTLC1	0.192068
TCGA-G9-6342	Normal	GGTLC1	0.676719
TCGA-G9-6348	Tumor	GGTLC1	0.0514417
TCGA-G9-6348	Normal	GGTLC1	0.371169
TCGA-G9-6351	Tumor	GGTLC1	0.603027
TCGA-G9-6351	Normal	GGTLC1	0.517528
TCGA-G9-6356	Tumor	GGTLC1	0.480989
TCGA-G9-6356	Normal	GGTLC1	0.203765
TCGA-G9-6362	Tumor	GGTLC1	0.23217
TCGA-G9-6362	Normal	GGTLC1	0.102994
TCGA-G9-6363	Tumor	GGTLC1	0.963696
TCGA-G9-6363	Normal	GGTLC1	0.961549
TCGA-G9-6365	Tumor	GGTLC1	0.706553
TCGA-G9-6365	Normal	GGTLC1	0.290424
TCGA-G9-6384	Tumor	GGTLC1	0.21661
TCGA-G9-6384	Normal	GGTLC1	0.503756
TCGA-G9-6496	Tumor	GGTLC1	0.13014
TCGA-G9-6496	Normal	GGTLC1	0.472592
TCGA-G9-6499	Tumor	GGTLC1	0.520447
TCGA-G9-6499	Normal	GGTLC1	0
TCGA-HC-7211	Tumor	GGTLC1	0.122871
TCGA-HC-7211	Normal	GGTLC1	0.0968016
TCGA-HC-7737	Tumor	GGTLC1	0.509037
TCGA-HC-7737	Normal	GGTLC1	0.0507455
TCGA-HC-7738	Tumor	GGTLC1	0.38637
TCGA-HC-7738	Normal	GGTLC1	0
TCGA-HC-7740	Tumor	GGTLC1	0.358846
TCGA-HC-7740	Normal	GGTLC1	0.220701
TCGA-HC-7742	Tumor	GGTLC1	0
TCGA-HC-7742	Normal	GGTLC1	0.155879
TCGA-HC-7745	Tumor	GGTLC1	0.390227
TCGA-HC-7745	Normal	GGTLC1	0.0588014
TCGA-HC-7747	Tumor	GGTLC1	0.453439
TCGA-HC-7747	Normal	GGTLC1	0.182438
TCGA-HC-7752	Tumor	GGTLC1	0.215119
TCGA-HC-7752	Normal	GGTLC1	0.387032
TCGA-HC-7819	Tumor	GGTLC1	0.389126
TCGA-HC-7819	Normal	GGTLC1	0.78785
TCGA-HC-8258	Tumor	GGTLC1	0.738465
TCGA-HC-8258	Normal	GGTLC1	0.111966
TCGA-HC-8259	Tumor	GGTLC1	0.441165
TCGA-HC-8259	Normal	GGTLC1	0.85989
TCGA-HC-8260	Tumor	GGTLC1	0.352194
TCGA-HC-8260	Normal	GGTLC1	0.35061
TCGA-HC-8262	Tumor	GGTLC1	0.368042
TCGA-HC-8262	Normal	GGTLC1	0.224658
TCGA-J4-A83J	Tumor	GGTLC1	0.205267
TCGA-J4-A83J	Normal	GGTLC1	0.43776
TCGA-CH-5761	Tumor	GGTLC2	0.121811
TCGA-CH-5761	Normal	GGTLC2	0.158596
TCGA-CH-5767	Tumor	GGTLC2	0.14483
TCGA-CH-5767	Normal	GGTLC2	0.0339339
TCGA-CH-5768	Tumor	GGTLC2	0.406319
TCGA-CH-5768	Normal	GGTLC2	0.301002
TCGA-CH-5769	Tumor	GGTLC2	0.268434
TCGA-CH-5769	Normal	GGTLC2	0.179766
TCGA-EJ-7115	Tumor	GGTLC2	0.31823
TCGA-EJ-7115	Normal	GGTLC2	0.315914
TCGA-EJ-7123	Tumor	GGTLC2	0
TCGA-EJ-7123	Normal	GGTLC2	0.0690147
TCGA-EJ-7125	Tumor	GGTLC2	0.139339
TCGA-EJ-7125	Normal	GGTLC2	0.100574
TCGA-EJ-7314	Tumor	GGTLC2	0.79585
TCGA-EJ-7314	Normal	GGTLC2	0.0923428
TCGA-EJ-7315	Tumor	GGTLC2	0.639417
TCGA-EJ-7315	Normal	GGTLC2	0
TCGA-EJ-7317	Tumor	GGTLC2	0.100574
TCGA-EJ-7317	Normal	GGTLC2	0.0690147
TCGA-EJ-7321	Tumor	GGTLC2	0.20201
TCGA-EJ-7321	Normal	GGTLC2	0.0521376
TCGA-EJ-7327	Tumor	GGTLC2	0.0622599
TCGA-EJ-7327	Normal	GGTLC2	0.174534
TCGA-EJ-7328	Tumor	GGTLC2	0.0622599
TCGA-EJ-7328	Normal	GGTLC2	0
TCGA-EJ-7330	Tumor	GGTLC2	0.0607392
TCGA-EJ-7330	Normal	GGTLC2	0.0694272
TCGA-EJ-7331	Tumor	GGTLC2	0
TCGA-EJ-7331	Normal	GGTLC2	0.266996
TCGA-EJ-7781	Tumor	GGTLC2	0.184852
TCGA-EJ-7781	Normal	GGTLC2	0
TCGA-EJ-7782	Tumor	GGTLC2	0.0640551
TCGA-EJ-7782	Normal	GGTLC2	0
TCGA-EJ-7783	Tumor	GGTLC2	0.165944
TCGA-EJ-7783	Normal	GGTLC2	0.0753273
TCGA-EJ-7784	Tumor	GGTLC2	0.237197
TCGA-EJ-7784	Normal	GGTLC2	0.0630887
TCGA-EJ-7785	Tumor	GGTLC2	0.282618
TCGA-EJ-7785	Normal	GGTLC2	0.203264
TCGA-EJ-7786	Tumor	GGTLC2	0
TCGA-EJ-7786	Normal	GGTLC2	0.0694272
TCGA-EJ-7789	Tumor	GGTLC2	0.121413
TCGA-EJ-7789	Normal	GGTLC2	0.394953
TCGA-EJ-7792	Tumor	GGTLC2	0.331017
TCGA-EJ-7792	Normal	GGTLC2	0.240986
TCGA-EJ-7793	Tumor	GGTLC2	0.126973
TCGA-EJ-7793	Normal	GGTLC2	0
TCGA-EJ-7794	Tumor	GGTLC2	0.0652966
TCGA-EJ-7794	Normal	GGTLC2	0.0713508
TCGA-EJ-7797	Tumor	GGTLC2	0
TCGA-EJ-7797	Normal	GGTLC2	0.110764
TCGA-EJ-A8FO	Tumor	GGTLC2	0.130667
TCGA-EJ-A8FO	Normal	GGTLC2	0.143916
TCGA-G9-6333	Tumor	GGTLC2	0
TCGA-G9-6333	Normal	GGTLC2	0.202386
TCGA-G9-6342	Tumor	GGTLC2	0.334568
TCGA-G9-6342	Normal	GGTLC2	0.0596322
TCGA-G9-6348	Tumor	GGTLC2	0.0472592
TCGA-G9-6348	Normal	GGTLC2	0.22404
TCGA-G9-6351	Tumor	GGTLC2	0.353097
TCGA-G9-6351	Normal	GGTLC2	0
TCGA-G9-6356	Tumor	GGTLC2	0.358396
TCGA-G9-6356	Normal	GGTLC2	0.0969365
TCGA-G9-6362	Tumor	GGTLC2	0
TCGA-G9-6362	Normal	GGTLC2	0.0946415
TCGA-G9-6363	Tumor	GGTLC2	0.582556
TCGA-G9-6363	Normal	GGTLC2	0.395721
TCGA-G9-6365	Tumor	GGTLC2	0.226878
TCGA-G9-6365	Normal	GGTLC2	0.302758
TCGA-G9-6384	Tumor	GGTLC2	0.103263
TCGA-G9-6384	Normal	GGTLC2	0.117828
TCGA-G9-6496	Tumor	GGTLC2	0.176067
TCGA-G9-6496	Normal	GGTLC2	0.360758
TCGA-G9-6499	Tumor	GGTLC2	0
TCGA-G9-6499	Normal	GGTLC2	0.0441843
TCGA-HC-7211	Tumor	GGTLC2	0
TCGA-HC-7211	Normal	GGTLC2	0.46634
TCGA-HC-7737	Tumor	GGTLC2	0.119157
TCGA-HC-7737	Normal	GGTLC2	0.0918014
TCGA-HC-7738	Tumor	GGTLC2	0
TCGA-HC-7738	Normal	GGTLC2	0.214498
TCGA-HC-7740	Tumor	GGTLC2	0.427499
TCGA-HC-7740	Normal	GGTLC2	0.155231
TCGA-HC-7742	Tumor	GGTLC2	0
TCGA-HC-7742	Normal	GGTLC2	0.143393
TCGA-HC-7745	Tumor	GGTLC2	0.533264
TCGA-HC-7745	Normal	GGTLC2	0.105946
TCGA-HC-7747	Tumor	GGTLC2	0.0680516
TCGA-HC-7747	Normal	GGTLC2	0.168
TCGA-HC-7752	Tumor	GGTLC2	0.0594937
TCGA-HC-7752	Normal	GGTLC2	0
TCGA-HC-7819	Tumor	GGTLC2	0.412511
TCGA-HC-7819	Normal	GGTLC2	0.122739
TCGA-HC-8258	Tumor	GGTLC2	0.140255
TCGA-HC-8258	Normal	GGTLC2	0.0694272
TCGA-HC-8259	Tumor	GGTLC2	5.21768
TCGA-HC-8259	Normal	GGTLC2	0.103934
TCGA-HC-8260	Tumor	GGTLC2	4.18516
TCGA-HC-8260	Normal	GGTLC2	0
TCGA-HC-8262	Tumor	GGTLC2	0.222063
TCGA-HC-8262	Normal	GGTLC2	0.0724489
TCGA-J4-A83J	Tumor	GGTLC2	0.128821
TCGA-J4-A83J	Normal	GGTLC2	0.0654344
TCGA-CH-5761	Tumor	GGTLC3	0
TCGA-CH-5761	Normal	GGTLC3	0
TCGA-CH-5767	Tumor	GGTLC3	0.0714881
TCGA-CH-5767	Normal	GGTLC3	0
TCGA-CH-5768	Tumor	GGTLC3	0
TCGA-CH-5768	Normal	GGTLC3	0
TCGA-CH-5769	Tumor	GGTLC3	0.102591
TCGA-CH-5769	Normal	GGTLC3	0.252537
TCGA-EJ-7115	Tumor	GGTLC3	0
TCGA-EJ-7115	Normal	GGTLC3	0.190552
TCGA-EJ-7123	Tumor	GGTLC3	0
TCGA-EJ-7123	Normal	GGTLC3	0
TCGA-EJ-7125	Tumor	GGTLC3	0
TCGA-EJ-7125	Normal	GGTLC3	0
TCGA-EJ-7314	Tumor	GGTLC3	0.16092
TCGA-EJ-7314	Normal	GGTLC3	0
TCGA-EJ-7315	Tumor	GGTLC3	0
TCGA-EJ-7315	Normal	GGTLC3	0
TCGA-EJ-7317	Tumor	GGTLC3	0
TCGA-EJ-7317	Normal	GGTLC3	0
TCGA-EJ-7321	Tumor	GGTLC3	0
TCGA-EJ-7321	Normal	GGTLC3	0
TCGA-EJ-7327	Tumor	GGTLC3	0
TCGA-EJ-7327	Normal	GGTLC3	0
TCGA-EJ-7328	Tumor	GGTLC3	0.08882
TCGA-EJ-7328	Normal	GGTLC3	0
TCGA-EJ-7330	Tumor	GGTLC3	0
TCGA-EJ-7330	Normal	GGTLC3	0
TCGA-EJ-7331	Tumor	GGTLC3	0
TCGA-EJ-7331	Normal	GGTLC3	0
TCGA-EJ-7781	Tumor	GGTLC3	0
TCGA-EJ-7781	Normal	GGTLC3	0
TCGA-EJ-7782	Tumor	GGTLC3	0
TCGA-EJ-7782	Normal	GGTLC3	0
TCGA-EJ-7783	Tumor	GGTLC3	0
TCGA-EJ-7783	Normal	GGTLC3	0.10742
TCGA-EJ-7784	Tumor	GGTLC3	0.0900404
TCGA-EJ-7784	Normal	GGTLC3	0
TCGA-EJ-7785	Tumor	GGTLC3	0
TCGA-EJ-7785	Normal	GGTLC3	0.101247
TCGA-EJ-7786	Tumor	GGTLC3	0.093425
TCGA-EJ-7786	Normal	GGTLC3	0
TCGA-EJ-7789	Tumor	GGTLC3	0
TCGA-EJ-7789	Normal	GGTLC3	0
TCGA-EJ-7792	Tumor	GGTLC3	0.0867838
TCGA-EJ-7792	Normal	GGTLC3	0
TCGA-EJ-7793	Tumor	GGTLC3	0
TCGA-EJ-7793	Normal	GGTLC3	0
TCGA-EJ-7794	Tumor	GGTLC3	0
TCGA-EJ-7794	Normal	GGTLC3	0
TCGA-EJ-7797	Tumor	GGTLC3	0
TCGA-EJ-7797	Normal	GGTLC3	0
TCGA-EJ-A8FO	Tumor	GGTLC3	0
TCGA-EJ-A8FO	Normal	GGTLC3	0
TCGA-G9-6333	Tumor	GGTLC3	0
TCGA-G9-6333	Normal	GGTLC3	0
TCGA-G9-6342	Tumor	GGTLC3	0.0877344
TCGA-G9-6342	Normal	GGTLC3	0
TCGA-G9-6348	Tumor	GGTLC3	0
TCGA-G9-6348	Normal	GGTLC3	0
TCGA-G9-6351	Tumor	GGTLC3	0
TCGA-G9-6351	Normal	GGTLC3	0.0799754
TCGA-G9-6356	Tumor	GGTLC3	0
TCGA-G9-6356	Normal	GGTLC3	0
TCGA-G9-6362	Tumor	GGTLC3	0
TCGA-G9-6362	Normal	GGTLC3	0
TCGA-G9-6363	Tumor	GGTLC3	0
TCGA-G9-6363	Normal	GGTLC3	0
TCGA-G9-6365	Tumor	GGTLC3	0.0691522
TCGA-G9-6365	Normal	GGTLC3	0.116631
TCGA-G9-6384	Tumor	GGTLC3	0
TCGA-G9-6384	Normal	GGTLC3	0.0858325
TCGA-G9-6496	Tumor	GGTLC3	0
TCGA-G9-6496	Normal	GGTLC3	0.0720372
TCGA-G9-6499	Tumor	GGTLC3	0.143263
TCGA-G9-6499	Normal	GGTLC3	0
TCGA-HC-7211	Tumor	GGTLC3	0
TCGA-HC-7211	Normal	GGTLC3	0.0647449
TCGA-HC-7737	Tumor	GGTLC3	0
TCGA-HC-7737	Normal	GGTLC3	0
TCGA-HC-7738	Tumor	GGTLC3	0
TCGA-HC-7738	Normal	GGTLC3	0
TCGA-HC-7740	Tumor	GGTLC3	0
TCGA-HC-7740	Normal	GGTLC3	0
TCGA-HC-7742	Tumor	GGTLC3	0
TCGA-HC-7742	Normal	GGTLC3	0
TCGA-HC-7745	Tumor	GGTLC3	0
TCGA-HC-7745	Normal	GGTLC3	0
TCGA-HC-7747	Tumor	GGTLC3	0
TCGA-HC-7747	Normal	GGTLC3	0
TCGA-HC-7752	Tumor	GGTLC3	0
TCGA-HC-7752	Normal	GGTLC3	0.431356
TCGA-HC-7819	Tumor	GGTLC3	0
TCGA-HC-7819	Normal	GGTLC3	0
TCGA-HC-8258	Tumor	GGTLC3	0.0691522
TCGA-HC-8258	Normal	GGTLC3	0
TCGA-HC-8259	Tumor	GGTLC3	0.0828388
TCGA-HC-8259	Normal	GGTLC3	0
TCGA-HC-8260	Tumor	GGTLC3	0
TCGA-HC-8260	Normal	GGTLC3	0
TCGA-HC-8262	Tumor	GGTLC3	0
TCGA-HC-8262	Normal	GGTLC3	0
TCGA-J4-A83J	Tumor	GGTLC3	0
TCGA-J4-A83J	Normal	GGTLC3	0.093425

## Sheet: FIg 1B
sample_id	status	x	y								x	group	n	min	max	median	iqr	q1	q3	mean	sd	se
TCGA-2A-A8VL-01A-21R-A37L-07	Tumor	GGT1	0.69323								GGT1	Normal	52	0	1.04089	0.281307	0.18812	0.19345	0.381571	0.323099	0.230139	0.0319145
TCGA-2A-A8VO-01A-11R-A37L-07	Tumor	GGT1	0.0957219								GGT1	Tumor	501	0	2.07659	0.428142	0.596224	0.167358	0.763582	0.508003	0.401938	0.0179572
TCGA-2A-A8VT-01A-11R-A37L-07	Tumor	GGT1	0.918386								GGT5	Normal	52	0.788017	3.6669	2.14663	1.0249	1.69405	2.71895	2.20449	0.668701	0.0927322
TCGA-2A-A8VV-01A-11R-A37L-07	Tumor	GGT1	0.799999								GGT5	Tumor	501	0.43328	4.93505	2.56513	1.02544	2.0861	3.11155	2.60022	0.700956	0.0313164
TCGA-2A-A8VX-01A-11R-A37L-07	Tumor	GGT1	0.459641								GGT6	Normal	52	0.267476	4.36923	2.85662	1.04096	2.30378	3.34474	2.78154	0.801393	0.111133
TCGA-2A-A8W1-01A-11R-A37L-07	Tumor	GGT1	0.0728604								GGT6	Tumor	501	0	5.03552	1.53521	1.39384	0.87633	2.27017	1.59847	0.939953	0.041994
TCGA-2A-A8W3-01A-11R-A37L-07	Tumor	GGT1	0.113434								GGT7	Normal	52	1.61443	4.35456	3.7496	0.439476	3.5017	3.94117	3.66275	0.501858	0.0695952
TCGA-2A-AAYF-01A-11R-A41O-07	Tumor	GGT1	0.303576								GGT7	Tumor	501	1.05679	5.15001	3.45279	1.09126	2.84068	3.93195	3.33457	0.764862	0.0341715
TCGA-2A-AAYO-01A-11R-A41O-07	Tumor	GGT1	0.0461418								GGTLC1	Normal	52	0	0.345851	0.0855606	0.109769	0.041278	0.151047	0.104086	0.081527	0.0113058
TCGA-2A-AAYU-01A-11R-A41O-07	Tumor	GGT1	0.545079								GGTLC1	Tumor	501	0	0.882447	0.12499	0.168557	0.0611541	0.229711	0.167712	0.151296	0.00675939
TCGA-4L-AA1F-01A-11R-A41O-07	Tumor	GGT1	0.23952								GGTLC2	Normal	52	0	0.214	0.0330881	0.045728	0.0176368	0.0633648	0.0441274	0.0424248	0.00588327
TCGA-CH-5737-01A-11R-1580-07	Tumor	GGT1	0.167358								GGTLC2	Tumor	501	0	4.18417	0.046002	0.0805937	0.0186342	0.0992279	0.117098	0.384109	0.0171607
TCGA-CH-5738-01A-11R-1580-07	Tumor	GGT1	0.564622								GGTLC3	Normal	52	0	0.168899	0	0	0	0	0.0103693	0.0278211	0.00385809
TCGA-CH-5739-01A-11R-1580-07	Tumor	GGT1	1.06798								GGTLC3	Tumor	501	0	0.168514	0	0	0	0	0.00945879	0.0202983	0.000906861
TCGA-CH-5740-01A-11R-1580-07	Tumor	GGT1	0.533862
TCGA-CH-5741-01A-11R-1580-07	Tumor	GGT1	0
TCGA-CH-5743-01A-21R-1580-07	Tumor	GGT1	0.0972062								Shapiro-Wilk normality test
TCGA-CH-5744-01A-11R-1580-07	Tumor	GGT1	1.15205								group 1	group 2	DF	statistics	p value
TCGA-CH-5745-01A-11R-1580-07	Tumor	GGT1	0.646992								GGT1	Tumor	500	0.92555	4.71e-15
TCGA-CH-5746-01A-11R-1580-07	Tumor	GGT1	0.414027								GGT1	Normal	51	0.85873	1.94e-05
TCGA-CH-5748-01A-11R-1580-07	Tumor	GGT1	1.05901								GGT5	Tumor	500	0.99461	0.0756
TCGA-CH-5750-01A-11R-1580-07	Tumor	GGT1	0.736562								GGT5	Normal	51	0.98793	0.8737
TCGA-CH-5751-01A-11R-1580-07	Tumor	GGT1	0.0426443								GGT6	Tumor	500	0.97954	1.73e-06
TCGA-CH-5752-01A-11R-1580-07	Tumor	GGT1	0.0858325								GGT6	Normal	51	0.97591	0.3695
TCGA-CH-5753-01A-11R-1580-07	Tumor	GGT1	0.345169								GGT7	Tumor	500	0.96718	3.79e-09
TCGA-CH-5754-01A-11R-1580-07	Tumor	GGT1	0.298893								GGT7	Normal	51	0.86663	3.29e-05
TCGA-CH-5761-01A-11R-1580-07	Tumor	GGT1	0.303459								GGTLC1	Tumor	500	0.84366	7.83e-22
TCGA-CH-5761-11A-01R-1580-07	Normal	GGT1	0.259785								GGTLC1	Normal	51	0.91393	0.0011
TCGA-CH-5762-01A-11R-1580-07	Tumor	GGT1	1.22669								GGTLC2	Tumor	500	0.23687	6.6e-41
TCGA-CH-5763-01A-11R-1580-07	Tumor	GGT1	0.831796								GGTLC2	Normal	51	0.84565	8.42e-06
TCGA-CH-5764-01A-21R-1580-07	Tumor	GGT1	1.00597								GGTLC3	Tumor	500	0.53589	3e-34
TCGA-CH-5765-01A-11R-1580-07	Tumor	GGT1	0.842939								GGTLC3	Normal	51	0.42708	5.94e-13
TCGA-CH-5766-01A-11R-1580-07	Tumor	GGT1	0.963844
TCGA-CH-5767-01A-11R-1789-07	Tumor	GGT1	0.381283
TCGA-CH-5767-11B-01R-1789-07	Normal	GGT1	0.204141								Levene's test
TCGA-CH-5768-01A-11R-1580-07	Tumor	GGT1	0.939828
TCGA-CH-5768-11A-01R-1580-07	Normal	GGT1	0.326767								group	DF1	DF2	statistics	p value
TCGA-CH-5769-01A-11R-1580-07	Tumor	GGT1	0.680504								GGT1	1	551	26.216	4.23e-07
TCGA-CH-5769-11A-01R-1580-07	Normal	GGT1	0.85583								GGT5	1	551	0.042799	0.8362
TCGA-CH-5771-01A-21R-1580-07	Tumor	GGT1	0.245374								GGT6	1	551	2.9431	0.0868
TCGA-CH-5772-01A-11R-1580-07	Tumor	GGT1	0.0370307								GGT7	1	551	19.051	1.52e-05
TCGA-CH-5788-01A-11R-1580-07	Tumor	GGT1	1.47145								GGTLC1	1	551	10.585	0.0012
TCGA-CH-5789-01A-11R-1580-07	Tumor	GGT1	0.231924								GGTLC2	1	551	3.4295	0.0646
TCGA-CH-5790-01A-11R-1580-07	Tumor	GGT1	0.991027								GGTLC3	1	551	0.70515	0.4014
TCGA-CH-5791-01A-11R-1580-07	Tumor	GGT1	0.354452
TCGA-CH-5792-01A-11R-1580-07	Tumor	GGT1	0.179766								Wilcoxon rank sum test
TCGA-CH-5794-01A-11R-1580-07	Tumor	GGT1	0.732399								genes	group 1	group 2	statistics	J-1	95%CI	p value
TCGA-EJ-5494-01A-01R-1580-07	Tumor	GGT1	0.100843								GGT1	Normal	Tumor	9978	0.12664	0.034892 – 0.22861	0.0055
TCGA-EJ-5495-01A-01R-1580-07	Tumor	GGT1	0.914029								GGT5	Normal	Tumor	9049	0.39259	0.18407 – 0.59281	0.0003
TCGA-EJ-5496-01A-01R-1580-07	Tumor	GGT1	1.2405								GGT6	Normal	Tumor	21590	-1.2435	-1.506 – -0.97315	5.87e-15
TCGA-EJ-5497-01A-02R-1580-07	Tumor	GGT1	0.846955								GGT7	Normal	Tumor	16300	-0.26222	-0.45084 – -0.091193	0.0028
TCGA-EJ-5498-01A-01R-1580-07	Tumor	GGT1	0.695727								GGTLC1	Normal	Tumor	9854	0.038257	0.01187 – 0.066915	0.0038
TCGA-EJ-5499-01A-01R-1580-07	Tumor	GGT1	0.848157								GGTLC2	Normal	Tumor	10850	0.011229	4.5326e-05 – 0.024993	0.0464
TCGA-EJ-5501-01A-01R-1580-07	Tumor	GGT1	0.532566								GGTLC3	Normal	Tumor	12720	3.0873e-05	-9.2161e-06 – 2.0272e-05	0.7067
TCGA-EJ-5502-01A-01R-1580-07	Tumor	GGT1	0.491699
TCGA-EJ-5503-01A-01R-1580-07	Tumor	GGT1	0.645148
TCGA-EJ-5504-01A-01R-1580-07	Tumor	GGT1	0.726395
TCGA-EJ-5505-01A-01R-1580-07	Tumor	GGT1	0.335026
TCGA-EJ-5506-01A-01R-1580-07	Tumor	GGT1	0.684011
TCGA-EJ-5507-01A-01R-1580-07	Tumor	GGT1	0.622274
TCGA-EJ-5508-01A-02R-1580-07	Tumor	GGT1	0.530171
TCGA-EJ-5509-01A-01R-1580-07	Tumor	GGT1	0.50019
TCGA-EJ-5510-01A-01R-1580-07	Tumor	GGT1	0.375735
TCGA-EJ-5511-01A-01R-1580-07	Tumor	GGT1	1.36429
TCGA-EJ-5512-01A-01R-1580-07	Tumor	GGT1	0.387804
TCGA-EJ-5514-01A-01R-1580-07	Tumor	GGT1	0.133827
TCGA-EJ-5515-01A-01R-1580-07	Tumor	GGT1	0.395392
TCGA-EJ-5516-01A-01R-1580-07	Tumor	GGT1	1.09903
TCGA-EJ-5517-01A-01R-1580-07	Tumor	GGT1	0.118758
TCGA-EJ-5518-01A-01R-1580-07	Tumor	GGT1	1.00863
TCGA-EJ-5519-01A-01R-1580-07	Tumor	GGT1	0.472384
TCGA-EJ-5521-01A-01R-1580-07	Tumor	GGT1	1.06012
TCGA-EJ-5522-01A-01R-1580-07	Tumor	GGT1	0.784588
TCGA-EJ-5524-01A-01R-1580-07	Tumor	GGT1	0.248656
TCGA-EJ-5525-01A-01R-1580-07	Tumor	GGT1	1.63529
TCGA-EJ-5526-01A-01R-1580-07	Tumor	GGT1	1.47436
TCGA-EJ-5527-01A-01R-1580-07	Tumor	GGT1	0.497536
TCGA-EJ-5530-01A-01R-1580-07	Tumor	GGT1	0.721329
TCGA-EJ-5531-01A-01R-1580-07	Tumor	GGT1	0.179511
TCGA-EJ-5532-01A-01R-1580-07	Tumor	GGT1	0.187514
TCGA-EJ-5542-01A-01R-1580-07	Tumor	GGT1	1.18257
TCGA-EJ-7115-01A-11R-2118-07	Tumor	GGT1	0.214622
TCGA-EJ-7115-11A-01R-2118-07	Normal	GGT1	0.411209
TCGA-EJ-7123-01A-11R-1965-07	Tumor	GGT1	0.284514
TCGA-EJ-7123-11A-01R-1965-07	Normal	GGT1	0.0418037
TCGA-EJ-7125-01A-11R-1965-07	Tumor	GGT1	0.253505
TCGA-EJ-7125-11A-01R-1965-07	Normal	GGT1	0.226632
TCGA-EJ-7218-01B-11R-A32O-07	Tumor	GGT1	1.123
TCGA-EJ-7312-01B-21R-A32O-07	Tumor	GGT1	0.57599
TCGA-EJ-7314-01A-31R-2118-07	Tumor	GGT1	1.06599
TCGA-EJ-7314-11A-01R-2118-07	Normal	GGT1	0.247198
TCGA-EJ-7315-01A-31R-2118-07	Tumor	GGT1	0.270828
TCGA-EJ-7315-11A-01R-2118-07	Normal	GGT1	0.140386
TCGA-EJ-7317-01A-31R-2118-07	Tumor	GGT1	0.366028
TCGA-EJ-7317-11A-01R-2118-07	Normal	GGT1	0.322274
TCGA-EJ-7318-01B-11R-A32O-07	Tumor	GGT1	1.42793
TCGA-EJ-7321-01A-31R-2263-07	Tumor	GGT1	1.38095
TCGA-EJ-7321-11A-01R-2263-07	Normal	GGT1	0.741575
TCGA-EJ-7325-01B-11R-A32O-07	Tumor	GGT1	0.425352
TCGA-EJ-7327-01A-11R-2118-07	Tumor	GGT1	0.958583
TCGA-EJ-7327-11A-01R-2118-07	Normal	GGT1	0.27739
TCGA-EJ-7328-01A-31R-2118-07	Tumor	GGT1	0.337654
TCGA-EJ-7328-11A-01R-2118-07	Normal	GGT1	0.0965317
TCGA-EJ-7330-01A-11R-2118-07	Tumor	GGT1	0.590147
TCGA-EJ-7330-11A-01R-2118-07	Normal	GGT1	0.294665
TCGA-EJ-7331-01A-11R-2118-07	Tumor	GGT1	0.304861
TCGA-EJ-7331-11A-01R-2118-07	Normal	GGT1	0.48388
TCGA-EJ-7781-01A-11R-2118-07	Tumor	GGT1	0.232292
TCGA-EJ-7781-11A-01R-2118-07	Normal	GGT1	0.177726
TCGA-EJ-7782-01A-11R-2118-07	Tumor	GGT1	0.396927
TCGA-EJ-7782-11A-01R-2118-07	Normal	GGT1	0.322159
TCGA-EJ-7783-01A-11R-2118-07	Tumor	GGT1	0.307778
TCGA-EJ-7783-11A-01R-2118-07	Normal	GGT1	0.0129262
TCGA-EJ-7784-01A-11R-2118-07	Tumor	GGT1	0.785592
TCGA-EJ-7784-11A-01R-2118-07	Normal	GGT1	0.335026
TCGA-EJ-7785-01A-11R-2118-07	Tumor	GGT1	1.33096
TCGA-EJ-7785-11A-01R-2118-07	Normal	GGT1	0.397693
TCGA-EJ-7786-01A-11R-2118-07	Tumor	GGT1	0.374622
TCGA-EJ-7786-11A-01R-2118-07	Normal	GGT1	0.210264
TCGA-EJ-7788-01A-11R-2118-07	Tumor	GGT1	1.08529
TCGA-EJ-7789-01A-11R-2118-07	Tumor	GGT1	0.548042
TCGA-EJ-7789-11A-01R-2118-07	Normal	GGT1	1.04089
TCGA-EJ-7791-01A-11R-2118-07	Tumor	GGT1	0.182692
TCGA-EJ-7792-01A-11R-2118-07	Tumor	GGT1	0.580049
TCGA-EJ-7792-11A-01R-2118-07	Normal	GGT1	0.213876
TCGA-EJ-7793-01A-31R-2263-07	Tumor	GGT1	0.556111
TCGA-EJ-7793-11A-01R-2263-07	Normal	GGT1	0.377512
TCGA-EJ-7794-01A-11R-2118-07	Tumor	GGT1	0.748547
TCGA-EJ-7794-11A-01R-2118-07	Normal	GGT1	0.285225
TCGA-EJ-7797-01A-11R-2263-07	Tumor	GGT1	0.428142
TCGA-EJ-7797-11A-01R-2263-07	Normal	GGT1	0.166587
TCGA-EJ-8468-01A-21R-2403-07	Tumor	GGT1	0.147697
TCGA-EJ-8469-01A-11R-2403-07	Tumor	GGT1	0.689031
TCGA-EJ-8470-01A-11R-2403-07	Tumor	GGT1	1.05422
TCGA-EJ-8472-01A-11R-2403-07	Tumor	GGT1	0.46634
TCGA-EJ-8474-01A-11R-2403-07	Tumor	GGT1	0.671475
TCGA-EJ-A46B-01A-31R-A250-07	Tumor	GGT1	0.210888
TCGA-EJ-A46D-01A-21R-A32Y-07	Tumor	GGT1	0.544881
TCGA-EJ-A46E-01A-31R-A250-07	Tumor	GGT1	0.165815
TCGA-EJ-A46F-01A-31R-A250-07	Tumor	GGT1	0.281906
TCGA-EJ-A46G-01A-31R-A26U-07	Tumor	GGT1	0.194339
TCGA-EJ-A46H-01A-31R-A26U-07	Tumor	GGT1	0.717561
TCGA-EJ-A46I-01A-12R-A26U-07	Tumor	GGT1	0.348119
TCGA-EJ-A65B-01A-12R-A30B-07	Tumor	GGT1	0.34301
TCGA-EJ-A65D-01A-11R-A30B-07	Tumor	GGT1	0.488104
TCGA-EJ-A65E-01A-11R-A29R-07	Tumor	GGT1	0.269871
TCGA-EJ-A65F-01A-21R-A311-07	Tumor	GGT1	0.436268
TCGA-EJ-A65G-01A-21R-A29R-07	Tumor	GGT1	0.337426
TCGA-EJ-A65J-01A-11R-A311-07	Tumor	GGT1	0.195348
TCGA-EJ-A65M-01A-11R-A29R-07	Tumor	GGT1	0.210763
TCGA-EJ-A6RA-01A-11R-A33R-07	Tumor	GGT1	0.60862
TCGA-EJ-A6RC-01A-11R-A32O-07	Tumor	GGT1	0.15004
TCGA-EJ-A7NF-01A-11R-A33R-07	Tumor	GGT1	1.04824
TCGA-EJ-A7NG-01A-31R-A33R-07	Tumor	GGT1	0.380064
TCGA-EJ-A7NH-01A-12R-A33R-07	Tumor	GGT1	0.821384
TCGA-EJ-A7NJ-01A-22R-A352-07	Tumor	GGT1	1.07011
TCGA-EJ-A7NK-01A-12R-A352-07	Tumor	GGT1	1.0125
TCGA-EJ-A7NM-01A-21R-A33R-07	Tumor	GGT1	0.698752
TCGA-EJ-A7NN-01A-11R-A33R-07	Tumor	GGT1	0.152768
TCGA-EJ-A8FN-01A-11R-A352-07	Tumor	GGT1	0.0392788
TCGA-EJ-A8FO-01A-21R-A36G-07	Tumor	GGT1	0.884012
TCGA-EJ-A8FO-11A-11R-A36G-07	Normal	GGT1	0.355242
TCGA-EJ-A8FP-01A-21R-A36G-07	Tumor	GGT1	0.485942
TCGA-EJ-A8FS-01A-11R-A352-07	Tumor	GGT1	0.305912
TCGA-EJ-A8FU-01A-11R-A36G-07	Tumor	GGT1	0.550408
TCGA-EJ-AB20-01A-12R-A41O-07	Tumor	GGT1	0.038998
TCGA-EJ-AB27-01A-11R-A41O-07	Tumor	GGT1	0.712464
TCGA-FC-7708-01A-11R-2118-07	Tumor	GGT1	0.596935
TCGA-FC-7961-01A-11R-A29R-07	Tumor	GGT1	0.170053
TCGA-FC-A4JI-01A-11R-A250-07	Tumor	GGT1	0.0190614
TCGA-FC-A5OB-01A-11R-A29R-07	Tumor	GGT1	0.0071955
TCGA-FC-A66V-01A-21R-A30B-07	Tumor	GGT1	0.224287
TCGA-FC-A6HD-01A-11R-A31N-07	Tumor	GGT1	0.00820001
TCGA-FC-A8O0-01A-41R-A37L-07	Tumor	GGT1	0.165687
TCGA-G9-6329-01A-13R-1965-07	Tumor	GGT1	0.0756011
TCGA-G9-6332-01A-11R-1789-07	Tumor	GGT1	0.55768
TCGA-G9-6333-01A-12R-1965-07	Tumor	GGT1	0.0781999
TCGA-G9-6333-11A-01R-1965-07	Normal	GGT1	0.217107
TCGA-G9-6336-01A-11R-1789-07	Tumor	GGT1	0.592349
TCGA-G9-6338-01A-12R-1965-07	Tumor	GGT1	0.0754642
TCGA-G9-6339-01A-12R-A311-07	Tumor	GGT1	0.0716254
TCGA-G9-6342-01A-11R-1965-07	Tumor	GGT1	0.278223
TCGA-G9-6342-11A-02R-1965-07	Normal	GGT1	0.109962
TCGA-G9-6343-01A-21R-1965-07	Tumor	GGT1	0.21313
TCGA-G9-6347-01A-11R-A31N-07	Tumor	GGT1	0
TCGA-G9-6348-01A-11R-1789-07	Tumor	GGT1	0
TCGA-G9-6348-11A-01R-1789-07	Normal	GGT1	0.0576929
TCGA-G9-6351-01A-21R-1965-07	Tumor	GGT1	0.792939
TCGA-G9-6351-11A-01R-1965-07	Normal	GGT1	0.330788
TCGA-G9-6353-01A-11R-1965-07	Tumor	GGT1	0.422986
TCGA-G9-6354-01A-11R-A311-07	Tumor	GGT1	0.295488
TCGA-G9-6356-01A-11R-1789-07	Tumor	GGT1	0.293841
TCGA-G9-6356-11A-01R-1789-07	Normal	GGT1	0.233152
TCGA-G9-6361-01A-21R-1965-07	Tumor	GGT1	0.354114
TCGA-G9-6362-01A-11R-1789-07	Tumor	GGT1	0
TCGA-G9-6362-11A-01R-1789-07	Normal	GGT1	0
TCGA-G9-6363-01A-21R-1789-07	Tumor	GGT1	0.880725
TCGA-G9-6363-11A-01R-1789-07	Normal	GGT1	1.0082
TCGA-G9-6364-01A-21R-1789-07	Tumor	GGT1	0.632827
TCGA-G9-6365-01A-11R-1789-07	Tumor	GGT1	0.485221
TCGA-G9-6365-11A-01R-1789-07	Normal	GGT1	0.307312
TCGA-G9-6366-01A-11R-2118-07	Tumor	GGT1	0.172359
TCGA-G9-6367-01A-11R-1789-07	Tumor	GGT1	0.223175
TCGA-G9-6369-01A-21R-1965-07	Tumor	GGT1	0.0172093
TCGA-G9-6370-01A-11R-1789-07	Tumor	GGT1	0.327227
TCGA-G9-6371-01A-11R-1789-07	Tumor	GGT1	0.419431
TCGA-G9-6373-01A-11R-1789-07	Tumor	GGT1	0.109026
TCGA-G9-6377-01A-11R-1965-07	Tumor	GGT1	0.902267
TCGA-G9-6378-01A-11R-1789-07	Tumor	GGT1	0.00848689
TCGA-G9-6379-01A-11R-A31N-07	Tumor	GGT1	0.0496308
TCGA-G9-6384-01A-11R-1789-07	Tumor	GGT1	0.808426
TCGA-G9-6384-11A-01R-1858-07	Normal	GGT1	0.253142
TCGA-G9-6385-01A-11R-1789-07	Tumor	GGT1	0.289716
TCGA-G9-6494-01A-11R-1789-07	Tumor	GGT1	1.03541
TCGA-G9-6496-01A-11R-1789-07	Tumor	GGT1	0.142348
TCGA-G9-6496-11A-01R-1789-07	Normal	GGT1	0.452912
TCGA-G9-6498-01A-12R-A311-07	Tumor	GGT1	0.0170667
TCGA-G9-6499-01A-12R-1965-07	Tumor	GGT1	0.100036
TCGA-G9-6499-11A-02R-1965-07	Normal	GGT1	0.0739573
TCGA-G9-7509-01A-11R-A41O-07	Tumor	GGT1	1.23714
TCGA-G9-7510-01A-11R-2263-07	Tumor	GGT1	0.368601
TCGA-G9-7519-01A-11R-2263-07	Tumor	GGT1	0.167615
TCGA-G9-7521-01A-11R-2263-07	Tumor	GGT1	0.312549
TCGA-G9-7522-01A-11R-2263-07	Tumor	GGT1	0.641916
TCGA-G9-7523-01A-11R-2263-07	Tumor	GGT1	0.280125
TCGA-G9-7525-01A-31R-2263-07	Tumor	GGT1	0.831229
TCGA-G9-A9S0-01A-11R-A41O-07	Tumor	GGT1	0.118227
TCGA-G9-A9S4-01A-11R-A41O-07	Tumor	GGT1	0.0963968
TCGA-G9-A9S7-01A-11R-A41O-07	Tumor	GGT1	0.364012
TCGA-H9-7775-01A-11R-2118-07	Tumor	GGT1	0.756853
TCGA-H9-A6BX-01A-31R-A311-07	Tumor	GGT1	0.0878701
TCGA-H9-A6BY-01A-11R-A30B-07	Tumor	GGT1	0.556699
TCGA-HC-7075-01A-11R-1965-07	Tumor	GGT1	0.0831112
TCGA-HC-7077-01A-11R-1965-07	Tumor	GGT1	1.48826
TCGA-HC-7078-01A-11R-2118-07	Tumor	GGT1	0.236952
TCGA-HC-7079-01A-11R-1965-07	Tumor	GGT1	0.130404
TCGA-HC-7080-01A-11R-1965-07	Tumor	GGT1	0.0894982
TCGA-HC-7081-01A-11R-1965-07	Tumor	GGT1	1.23462
TCGA-HC-7209-01A-11R-2118-07	Tumor	GGT1	0.563841
TCGA-HC-7210-01A-11R-2118-07	Tumor	GGT1	0.0732718
TCGA-HC-7211-01A-11R-2118-07	Tumor	GGT1	0.0869196
TCGA-HC-7211-11A-01R-2118-07	Normal	GGT1	0.413269
TCGA-HC-7212-01A-11R-2118-07	Tumor	GGT1	1.0345
TCGA-HC-7213-01A-11R-2118-07	Tumor	GGT1	0.536451
TCGA-HC-7230-01A-11R-2118-07	Tumor	GGT1	0.55031
TCGA-HC-7231-01A-11R-2118-07	Tumor	GGT1	0.534858
TCGA-HC-7232-01A-11R-2118-07	Tumor	GGT1	0.785174
TCGA-HC-7233-01A-11R-2118-07	Tumor	GGT1	0.659651
TCGA-HC-7736-01A-11R-2118-07	Tumor	GGT1	0.537743
TCGA-HC-7737-01A-11R-2118-07	Tumor	GGT1	0.638676
TCGA-HC-7737-11A-02R-2118-07	Normal	GGT1	0.129481
TCGA-HC-7738-01A-11R-2118-07	Tumor	GGT1	0.204266
TCGA-HC-7738-11A-01R-2118-07	Normal	GGT1	0.195852
TCGA-HC-7740-01A-11R-2118-07	Tumor	GGT1	0.42825
TCGA-HC-7740-01B-04R-2302-07	Tumor	GGT1	0.818032
TCGA-HC-7740-11A-01R-2118-07	Normal	GGT1	0.186247
TCGA-HC-7742-01A-11R-2118-07	Tumor	GGT1	0.0922074
TCGA-HC-7742-11A-01R-2118-07	Normal	GGT1	0.369048
TCGA-HC-7744-01A-11R-2118-07	Tumor	GGT1	0.22231
TCGA-HC-7745-01A-11R-2118-07	Tumor	GGT1	0.841973
TCGA-HC-7745-11A-01R-2118-07	Normal	GGT1	0.267476
TCGA-HC-7747-01A-11R-2118-07	Tumor	GGT1	0.889941
TCGA-HC-7747-11A-01R-2118-07	Normal	GGT1	0.393746
TCGA-HC-7748-01A-11R-2118-07	Tumor	GGT1	1.22033
TCGA-HC-7749-01A-11R-2118-07	Tumor	GGT1	0.161049
TCGA-HC-7750-01A-11R-2118-07	Tumor	GGT1	0.340961
TCGA-HC-7752-01A-11R-2118-07	Tumor	GGT1	0.0648829
TCGA-HC-7752-11A-01R-2118-07	Normal	GGT1	0.102053
TCGA-HC-7817-01B-11R-A29R-07	Tumor	GGT1	0.574634
TCGA-HC-7818-01A-11R-2118-07	Tumor	GGT1	0.83762
TCGA-HC-7819-01A-11R-2118-07	Tumor	GGT1	0.992261
TCGA-HC-7819-11A-01R-2118-07	Normal	GGT1	0.364348
TCGA-HC-7820-01A-11R-2118-07	Tumor	GGT1	0.351176
TCGA-HC-7821-01A-12R-2118-07	Tumor	GGT1	1.24799
TCGA-HC-8213-01A-11R-A29R-07	Tumor	GGT1	0.707878
TCGA-HC-8216-01A-11R-A29R-07	Tumor	GGT1	0.156526
TCGA-HC-8256-01A-11R-2263-07	Tumor	GGT1	0.390117
TCGA-HC-8257-01A-11R-2263-07	Tumor	GGT1	0.492622
TCGA-HC-8258-01A-11R-2263-07	Tumor	GGT1	1.05852
TCGA-HC-8258-01B-05R-2302-07	Tumor	GGT1	0.642008
TCGA-HC-8258-11A-01R-2263-07	Normal	GGT1	0.410015
TCGA-HC-8259-01A-11R-2263-07	Tumor	GGT1	1.4061
TCGA-HC-8259-11A-01R-2263-07	Normal	GGT1	0.728922
TCGA-HC-8260-01A-11R-2263-07	Tumor	GGT1	1.75061
TCGA-HC-8260-11A-01R-2263-07	Normal	GGT1	0.769687
TCGA-HC-8261-01A-11R-2263-07	Tumor	GGT1	0.352646
TCGA-HC-8262-01A-11R-2263-07	Tumor	GGT1	1.0234
TCGA-HC-8262-11A-01R-2263-07	Normal	GGT1	0.234747
TCGA-HC-8264-01B-11R-2403-07	Tumor	GGT1	0.555914
TCGA-HC-8265-01A-11R-2263-07	Tumor	GGT1	0.554736
TCGA-HC-8265-01B-04R-2302-07	Tumor	GGT1	0.105678
TCGA-HC-8266-01A-11R-2263-07	Tumor	GGT1	0.388134
TCGA-HC-A48F-01A-11R-A250-07	Tumor	GGT1	0.434134
TCGA-HC-A4ZV-01A-11R-A26U-07	Tumor	GGT1	0.931683
TCGA-HC-A631-01A-11R-A29R-07	Tumor	GGT1	0.0144981
TCGA-HC-A632-01A-11R-A29R-07	Tumor	GGT1	0.0385767
TCGA-HC-A6AL-01A-11R-A30B-07	Tumor	GGT1	0.897705
TCGA-HC-A6AN-01A-11R-A30B-07	Tumor	GGT1	0.200755
TCGA-HC-A6AO-01A-11R-A30B-07	Tumor	GGT1	0.0439044
TCGA-HC-A6AP-01A-11R-A30B-07	Tumor	GGT1	0.19862
TCGA-HC-A6AQ-01A-11R-A30B-07	Tumor	GGT1	0.315914
TCGA-HC-A6AS-01A-11R-A30B-07	Tumor	GGT1	0.699463
TCGA-HC-A6HX-01A-11R-A31N-07	Tumor	GGT1	0.216362
TCGA-HC-A6HY-01A-11R-A31N-07	Tumor	GGT1	0.254594
TCGA-HC-A76W-01A-11R-A33R-07	Tumor	GGT1	0.181675
TCGA-HC-A76X-01A-11R-A33R-07	Tumor	GGT1	0.843743
TCGA-HC-A8CY-01A-11R-A36G-07	Tumor	GGT1	0.0751903
TCGA-HC-A8D0-01A-11R-A36G-07	Tumor	GGT1	0.831553
TCGA-HC-A8D1-01A-11R-A36G-07	Tumor	GGT1	1.37373
TCGA-HC-A9TE-01A-11R-A41O-07	Tumor	GGT1	0.140517
TCGA-HC-A9TH-01A-11R-A41O-07	Tumor	GGT1	0.562963
TCGA-HI-7168-01A-11R-2118-07	Tumor	GGT1	0.140255
TCGA-HI-7169-01A-11R-2118-07	Tumor	GGT1	0.0762854
TCGA-HI-7170-01A-11R-2118-07	Tumor	GGT1	0
TCGA-HI-7171-01A-12R-2118-07	Tumor	GGT1	0.391548
TCGA-J4-8198-01A-11R-2263-07	Tumor	GGT1	1.10996
TCGA-J4-8200-01A-11R-A29R-07	Tumor	GGT1	0.169668
TCGA-J4-A67K-01A-21R-A30B-07	Tumor	GGT1	0.490878
TCGA-J4-A67L-01A-11R-A30B-07	Tumor	GGT1	0.0833836
TCGA-J4-A67M-01A-11R-A30B-07	Tumor	GGT1	0.487795
TCGA-J4-A67N-01A-11R-A30B-07	Tumor	GGT1	0.23217
TCGA-J4-A67O-01A-11R-A30B-07	Tumor	GGT1	0.0364682
TCGA-J4-A67Q-01A-21R-A30B-07	Tumor	GGT1	0.0965317
TCGA-J4-A67R-01A-21R-A30B-07	Tumor	GGT1	0.461109
TCGA-J4-A67S-01A-11R-A30B-07	Tumor	GGT1	0.563549
TCGA-J4-A67T-01A-11R-A311-07	Tumor	GGT1	0.748976
TCGA-J4-A6G1-01A-11R-A311-07	Tumor	GGT1	0.890408
TCGA-J4-A6G3-01A-11R-A311-07	Tumor	GGT1	0.822526
TCGA-J4-A6M7-01A-11R-A31N-07	Tumor	GGT1	0.462157
TCGA-J4-A83I-01A-11R-A36G-07	Tumor	GGT1	1.49616
TCGA-J4-A83J-01A-11R-A36G-07	Tumor	GGT1	0.638954
TCGA-J4-A83J-11A-11R-A36G-07	Normal	GGT1	0.366812
TCGA-J4-A83K-01A-11R-A352-07	Tumor	GGT1	0.645886
TCGA-J4-A83L-01A-11R-A352-07	Tumor	GGT1	0.386811
TCGA-J4-A83M-01A-11R-A352-07	Tumor	GGT1	0.801904
TCGA-J4-A83N-01A-11R-A352-07	Tumor	GGT1	1.30894
TCGA-J4-AATV-01A-11R-A41O-07	Tumor	GGT1	0.333309
TCGA-J4-AATZ-01A-11R-A41O-07	Tumor	GGT1	0.0641931
TCGA-J4-AAU2-01A-11R-A41O-07	Tumor	GGT1	0.293488
TCGA-J9-A52B-01A-11R-A26U-07	Tumor	GGT1	0.233643
TCGA-J9-A52C-01A-11R-A26U-07	Tumor	GGT1	0.219091
TCGA-J9-A52D-01A-11R-A29R-07	Tumor	GGT1	0.493545
TCGA-J9-A52E-01A-11R-A26U-07	Tumor	GGT1	0.544189
TCGA-J9-A8CK-01A-11R-A352-07	Tumor	GGT1	1.15931
TCGA-J9-A8CL-01A-11R-A352-07	Tumor	GGT1	0.322736
TCGA-J9-A8CM-01A-11R-A352-07	Tumor	GGT1	0.27274
TCGA-J9-A8CN-01A-11R-A352-07	Tumor	GGT1	0.165558
TCGA-J9-A8CP-01A-11R-A352-07	Tumor	GGT1	0.0285692
TCGA-KC-A4BL-01A-31R-A250-07	Tumor	GGT1	0.543892
TCGA-KC-A4BN-01A-61R-A250-07	Tumor	GGT1	0.992768
TCGA-KC-A4BR-01A-32R-A32Y-07	Tumor	GGT1	0.492212
TCGA-KC-A4BV-01A-31R-A26U-07	Tumor	GGT1	0.24184
TCGA-KC-A7F3-01A-21R-A33R-07	Tumor	GGT1	0.762136
TCGA-KC-A7F5-01A-11R-A33R-07	Tumor	GGT1	0.0132121
TCGA-KC-A7F6-01A-11R-A33R-07	Tumor	GGT1	0.79585
TCGA-KC-A7FA-01A-21R-A33R-07	Tumor	GGT1	0.0207689
TCGA-KC-A7FD-01A-11R-A33R-07	Tumor	GGT1	0.395063
TCGA-KC-A7FE-01A-12R-A33R-07	Tumor	GGT1	0.0672257
TCGA-KK-A59V-01A-11R-A29R-07	Tumor	GGT1	0.081885
TCGA-KK-A59X-01A-11R-A29R-07	Tumor	GGT1	0.834792
TCGA-KK-A59Y-01A-11R-A26U-07	Tumor	GGT1	0.951513
TCGA-KK-A59Z-01A-12R-A26U-07	Tumor	GGT1	0.886121
TCGA-KK-A5A1-01A-11R-A29R-07	Tumor	GGT1	0.0149265
TCGA-KK-A6DY-01A-12R-A311-07	Tumor	GGT1	1.10098
TCGA-KK-A6E0-01A-11R-A311-07	Tumor	GGT1	0.14274
TCGA-KK-A6E1-01A-11R-A311-07	Tumor	GGT1	1.12274
TCGA-KK-A6E2-01A-11R-A311-07	Tumor	GGT1	0.469678
TCGA-KK-A6E3-01A-21R-A30B-07	Tumor	GGT1	0.272382
TCGA-KK-A6E4-01A-11R-A30B-07	Tumor	GGT1	0.744506
TCGA-KK-A6E5-01A-11R-A311-07	Tumor	GGT1	1.15309
TCGA-KK-A6E6-01A-11R-A311-07	Tumor	GGT1	0.557091
TCGA-KK-A6E7-01A-11R-A31N-07	Tumor	GGT1	0.0285692
TCGA-KK-A6E8-01A-11R-A31N-07	Tumor	GGT1	0.148348
TCGA-KK-A7AP-01A-12R-A33R-07	Tumor	GGT1	0.0542233
TCGA-KK-A7AQ-01A-11R-A33R-07	Tumor	GGT1	0.164529
TCGA-KK-A7AU-01A-11R-A32O-07	Tumor	GGT1	1.02602
TCGA-KK-A7AV-01A-11R-A32O-07	Tumor	GGT1	0.832039
TCGA-KK-A7AW-01A-11R-A32O-07	Tumor	GGT1	0.100709
TCGA-KK-A7AY-01A-11R-A33R-07	Tumor	GGT1	0.761285
TCGA-KK-A7AZ-01A-12R-A32O-07	Tumor	GGT1	1.44037
TCGA-KK-A7B0-01A-11R-A32O-07	Tumor	GGT1	0.51924
TCGA-KK-A7B1-01A-11R-A32O-07	Tumor	GGT1	1.37729
TCGA-KK-A7B2-01A-12R-A32O-07	Tumor	GGT1	0.355355
TCGA-KK-A7B3-01A-11R-A33R-07	Tumor	GGT1	0.796432
TCGA-KK-A7B4-01A-11R-A32O-07	Tumor	GGT1	1.52105
TCGA-KK-A8I4-01A-11R-A36G-07	Tumor	GGT1	0.591775
TCGA-KK-A8I5-01A-11R-A36G-07	Tumor	GGT1	1.62775
TCGA-KK-A8I6-01A-11R-A36G-07	Tumor	GGT1	1.09956
TCGA-KK-A8I7-01A-21R-A36G-07	Tumor	GGT1	0.488721
TCGA-KK-A8I8-01A-11R-A36G-07	Tumor	GGT1	1.6332
TCGA-KK-A8I9-01A-11R-A36G-07	Tumor	GGT1	0.103263
TCGA-KK-A8IA-01A-11R-A36G-07	Tumor	GGT1	0.540722
TCGA-KK-A8IB-01A-11R-A36G-07	Tumor	GGT1	0.356595
TCGA-KK-A8IC-01A-11R-A36G-07	Tumor	GGT1	0.537843
TCGA-KK-A8ID-01A-11R-A36G-07	Tumor	GGT1	0.0536674
TCGA-KK-A8IF-01A-11R-A36G-07	Tumor	GGT1	0.686164
TCGA-KK-A8IG-01A-11R-A36G-07	Tumor	GGT1	0.102994
TCGA-KK-A8IH-01A-11R-A36G-07	Tumor	GGT1	0.604261
TCGA-KK-A8II-01A-11R-A36G-07	Tumor	GGT1	1.57947
TCGA-KK-A8IJ-01A-11R-A352-07	Tumor	GGT1	0.443076
TCGA-KK-A8IK-01A-11R-A36G-07	Tumor	GGT1	0.603597
TCGA-KK-A8IL-01A-11R-A36G-07	Tumor	GGT1	0.153935
TCGA-KK-A8IM-01A-11R-A36G-07	Tumor	GGT1	0.903964
TCGA-M7-A71Y-01A-22R-A32O-07	Tumor	GGT1	0.519944
TCGA-M7-A71Z-01A-12R-A32O-07	Tumor	GGT1	0.935309
TCGA-M7-A720-01A-12R-A32O-07	Tumor	GGT1	0.655169
TCGA-M7-A721-01A-12R-A32O-07	Tumor	GGT1	0.527671
TCGA-M7-A722-01A-12R-A36G-07	Tumor	GGT1	0
TCGA-M7-A723-01A-12R-A32O-07	Tumor	GGT1	0.0779266
TCGA-M7-A724-01A-12R-A32O-07	Tumor	GGT1	0.0444641
TCGA-M7-A725-01A-12R-A32O-07	Tumor	GGT1	0.350497
TCGA-MG-AAMC-01A-11R-A41O-07	Tumor	GGT1	0.311038
TCGA-QU-A6IL-01A-11R-A31N-07	Tumor	GGT1	0.0878701
TCGA-QU-A6IM-01A-11R-A31N-07	Tumor	GGT1	0.0344975
TCGA-QU-A6IN-01A-11R-A31N-07	Tumor	GGT1	0.0490731
TCGA-QU-A6IO-01A-11R-A31N-07	Tumor	GGT1	0.0536674
TCGA-QU-A6IP-01A-11R-A31N-07	Tumor	GGT1	0.870108
TCGA-SU-A7E7-01A-22R-A33R-07	Tumor	GGT1	1.04411
TCGA-TK-A8OK-01A-22R-A36G-07	Tumor	GGT1	0.0332292
TCGA-TP-A8TT-01A-12R-A41O-07	Tumor	GGT1	0.289716
TCGA-TP-A8TV-01A-11R-A41O-07	Tumor	GGT1	0.546857
TCGA-V1-A8MF-01A-11R-A36G-07	Tumor	GGT1	0.245131
TCGA-V1-A8MG-01A-11R-A36G-07	Tumor	GGT1	0.752834
TCGA-V1-A8MJ-01A-11R-A36G-07	Tumor	GGT1	0.717035
TCGA-V1-A8MK-01A-11R-A36G-07	Tumor	GGT1	0.601316
TCGA-V1-A8ML-01A-11R-A37L-07	Tumor	GGT1	0.446574
TCGA-V1-A8MM-01A-11R-A37L-07	Tumor	GGT1	0.0567222
TCGA-V1-A8MU-01A-11R-A37L-07	Tumor	GGT1	0.615416
TCGA-V1-A8WL-01A-11R-A37L-07	Tumor	GGT1	0.298658
TCGA-V1-A8WN-01A-11R-A37L-07	Tumor	GGT1	0.447949
TCGA-V1-A8WS-01A-11R-A37L-07	Tumor	GGT1	0.393197
TCGA-V1-A8WV-01A-11R-A37L-07	Tumor	GGT1	1.04565
TCGA-V1-A8WW-01A-11R-A37L-07	Tumor	GGT1	1.31301
TCGA-V1-A8X3-01A-11R-A37L-07	Tumor	GGT1	2.07659
TCGA-V1-A9O5-01A-11R-A41O-07	Tumor	GGT1	0.934026
TCGA-V1-A9O5-06A-11R-A41O-07	Tumor	GGT1	0.306962
TCGA-V1-A9O7-01A-21R-A41O-07	Tumor	GGT1	0.081885
TCGA-V1-A9O9-01A-11R-A41O-07	Tumor	GGT1	0.919531
TCGA-V1-A9OA-01A-11R-A41O-07	Tumor	GGT1	0.263395
TCGA-V1-A9OF-01A-11R-A41O-07	Tumor	GGT1	0.211137
TCGA-V1-A9OH-01A-11R-A41O-07	Tumor	GGT1	1.61433
TCGA-V1-A9OL-01A-11R-A41O-07	Tumor	GGT1	0.190552
TCGA-V1-A9OQ-01A-11R-A41O-07	Tumor	GGT1	1.09545
TCGA-V1-A9OT-01A-11R-A41O-07	Tumor	GGT1	0.227248
TCGA-V1-A9OX-01A-11R-A41O-07	Tumor	GGT1	0.541217
TCGA-V1-A9OY-01A-11R-A41O-07	Tumor	GGT1	0.399554
TCGA-V1-A9Z7-01A-11R-A41O-07	Tumor	GGT1	0.0927487
TCGA-V1-A9Z8-01A-11R-A41O-07	Tumor	GGT1	0.0931545
TCGA-V1-A9Z9-01A-21R-A41O-07	Tumor	GGT1	0.0873271
TCGA-V1-A9ZG-01A-11R-A41O-07	Tumor	GGT1	0.473008
TCGA-V1-A9ZI-01A-11R-A41O-07	Tumor	GGT1	0.400975
TCGA-V1-A9ZK-01A-11R-A41O-07	Tumor	GGT1	1.02467
TCGA-V1-A9ZR-01A-11R-A41O-07	Tumor	GGT1	0.488721
TCGA-VN-A88I-01A-11R-A352-07	Tumor	GGT1	0.0183493
TCGA-VN-A88K-01A-11R-A352-07	Tumor	GGT1	1.07444
TCGA-VN-A88L-01A-11R-A352-07	Tumor	GGT1	0.713784
TCGA-VN-A88M-01A-11R-A352-07	Tumor	GGT1	0.641084
TCGA-VN-A88N-01A-11R-A36G-07	Tumor	GGT1	0.0688771
TCGA-VN-A88O-01A-11R-A352-07	Tumor	GGT1	0.10742
TCGA-VN-A88P-01A-11R-A352-07	Tumor	GGT1	0.0913952
TCGA-VN-A88Q-01A-11R-A352-07	Tumor	GGT1	0.346078
TCGA-VN-A88R-01A-11R-A36G-07	Tumor	GGT1	0.24123
TCGA-VN-A943-01A-11R-A41O-07	Tumor	GGT1	0.123269
TCGA-VP-A872-01A-11R-A352-07	Tumor	GGT1	0.301822
TCGA-VP-A875-01A-31R-A352-07	Tumor	GGT1	0.642563
TCGA-VP-A876-01A-11R-A352-07	Tumor	GGT1	0.621993
TCGA-VP-A878-01A-31R-A352-07	Tumor	GGT1	0.427713
TCGA-VP-A879-01A-11R-A352-07	Tumor	GGT1	0.797428
TCGA-VP-A87B-01A-11R-A352-07	Tumor	GGT1	0.835116
TCGA-VP-A87C-01A-11R-A352-07	Tumor	GGT1	0.717474
TCGA-VP-A87D-01A-11R-A352-07	Tumor	GGT1	0.184725
TCGA-VP-A87E-01A-31R-A352-07	Tumor	GGT1	0.1125
TCGA-VP-A87H-01A-11R-A352-07	Tumor	GGT1	0.796182
TCGA-VP-A87J-01A-11R-A352-07	Tumor	GGT1	1.24288
TCGA-VP-A87K-01A-11R-A352-07	Tumor	GGT1	0.877116
TCGA-VP-AA1N-01A-31R-A41O-07	Tumor	GGT1	0.107956
TCGA-WW-A8ZI-01A-11R-A37L-07	Tumor	GGT1	0
TCGA-X4-A8KQ-01A-12R-A36G-07	Tumor	GGT1	0.499578
TCGA-X4-A8KS-01A-12R-A36G-07	Tumor	GGT1	0.0930192
TCGA-XA-A8JR-01A-11R-A36G-07	Tumor	GGT1	0.151859
TCGA-XJ-A83F-01A-11R-A352-07	Tumor	GGT1	0.503451
TCGA-XJ-A83G-01A-11R-A352-07	Tumor	GGT1	0.267716
TCGA-XJ-A83H-01A-11R-A352-07	Tumor	GGT1	0.967021
TCGA-XJ-A9DI-01A-11R-A37L-07	Tumor	GGT1	0.113434
TCGA-XJ-A9DK-01A-11R-A37L-07	Tumor	GGT1	0.603027
TCGA-XJ-A9DQ-01A-11R-A37L-07	Tumor	GGT1	0.722553
TCGA-XJ-A9DX-01A-11R-A37L-07	Tumor	GGT1	0.0140696
TCGA-XK-AAIR-01A-11R-A41O-07	Tumor	GGT1	0.0608775
TCGA-XK-AAIV-01A-11R-A41O-07	Tumor	GGT1	0.140386
TCGA-XK-AAIW-01A-11R-A41O-07	Tumor	GGT1	0.0172093
TCGA-XK-AAJ3-01A-11R-A41O-07	Tumor	GGT1	0.204266
TCGA-XK-AAJA-01A-11R-A41O-07	Tumor	GGT1	0.332393
TCGA-XK-AAJP-01A-11R-A41O-07	Tumor	GGT1	0.160791
TCGA-XK-AAJR-01A-11R-A41O-07	Tumor	GGT1	0.177982
TCGA-XK-AAJT-01A-11R-A41O-07	Tumor	GGT1	0.067501
TCGA-XK-AAJU-01A-11R-A41O-07	Tumor	GGT1	0.23585
TCGA-XK-AAK1-01A-11R-A41O-07	Tumor	GGT1	0.0139267
TCGA-XQ-A8TA-01A-11R-A36G-07	Tumor	GGT1	0.203389
TCGA-XQ-A8TB-01A-11R-A36G-07	Tumor	GGT1	0.940806
TCGA-Y6-A8TL-01A-21R-A37L-07	Tumor	GGT1	0.484499
TCGA-Y6-A9XI-01A-11R-A41O-07	Tumor	GGT1	0.177599
TCGA-YJ-A8SW-01A-11R-A37L-07	Tumor	GGT1	1.79925
TCGA-YL-A8HJ-01A-11R-A36G-07	Tumor	GGT1	0.263034
TCGA-YL-A8HK-01A-11R-A36G-07	Tumor	GGT1	0.91219
TCGA-YL-A8HL-01A-11R-A36G-07	Tumor	GGT1	1.1877
TCGA-YL-A8HM-01A-11R-A36G-07	Tumor	GGT1	0.825704
TCGA-YL-A8HO-01A-11R-A36G-07	Tumor	GGT1	0.722204
TCGA-YL-A8S8-01A-11R-A37L-07	Tumor	GGT1	1.21462
TCGA-YL-A8S9-01A-11R-A37L-07	Tumor	GGT1	0.259423
TCGA-YL-A8SA-01A-21R-A37L-07	Tumor	GGT1	0.974529
TCGA-YL-A8SB-01A-31R-A37L-07	Tumor	GGT1	0.395173
TCGA-YL-A8SC-01A-11R-A37L-07	Tumor	GGT1	0.792855
TCGA-YL-A8SF-01A-11R-A37L-07	Tumor	GGT1	0.0939658
TCGA-YL-A8SH-01B-11R-A37L-07	Tumor	GGT1	0.116897
TCGA-YL-A8SI-01A-11R-A41O-07	Tumor	GGT1	0.538935
TCGA-YL-A8SJ-01B-11R-A37L-07	Tumor	GGT1	0.825786
TCGA-YL-A8SK-01B-21R-A37L-07	Tumor	GGT1	0.377401
TCGA-YL-A8SL-01B-21R-A37L-07	Tumor	GGT1	1.48042
TCGA-YL-A8SO-01B-31R-A37L-07	Tumor	GGT1	1.43685
TCGA-YL-A8SP-01B-11R-A37L-07	Tumor	GGT1	0.00647756
TCGA-YL-A8SQ-01B-11R-A37L-07	Tumor	GGT1	0.763582
TCGA-YL-A8SR-01B-11R-A37L-07	Tumor	GGT1	0.0982848
TCGA-YL-A9WH-01A-11R-A37L-07	Tumor	GGT1	0.703721
TCGA-YL-A9WI-01A-11R-A37L-07	Tumor	GGT1	1.03907
TCGA-YL-A9WJ-01A-11R-A37L-07	Tumor	GGT1	0.850799
TCGA-YL-A9WK-01A-11R-A37L-07	Tumor	GGT1	0.465818
TCGA-YL-A9WL-01A-11R-A41O-07	Tumor	GGT1	0.858061
TCGA-YL-A9WX-01A-21R-A41O-07	Tumor	GGT1	0.484499
TCGA-YL-A9WY-01A-11R-A41O-07	Tumor	GGT1	0.720716
TCGA-ZG-A8QW-01A-11R-A37L-07	Tumor	GGT1	0.0889557
TCGA-ZG-A8QX-01A-11R-A37L-07	Tumor	GGT1	0.0850167
TCGA-ZG-A8QY-01A-11R-A37L-07	Tumor	GGT1	0.0798389
TCGA-ZG-A8QZ-01A-11R-A37L-07	Tumor	GGT1	0.276318
TCGA-ZG-A9KY-01A-11R-A41O-07	Tumor	GGT1	0.246834
TCGA-ZG-A9L0-01A-11R-A41O-07	Tumor	GGT1	0.0919367
TCGA-ZG-A9L1-01A-11R-A41O-07	Tumor	GGT1	0.0113525
TCGA-ZG-A9L2-01A-31R-A41O-07	Tumor	GGT1	0.714399
TCGA-ZG-A9L4-01A-11R-A41O-07	Tumor	GGT1	0.593306
TCGA-ZG-A9L5-01A-12R-A41O-07	Tumor	GGT1	0.0873271
TCGA-ZG-A9L6-01A-11R-A41O-07	Tumor	GGT1	0.444349
TCGA-ZG-A9L9-01A-11R-A41O-07	Tumor	GGT1	0.0657102
TCGA-ZG-A9LB-01A-11R-A41O-07	Tumor	GGT1	0.236584
TCGA-ZG-A9LM-01A-11R-A41O-07	Tumor	GGT1	0.1038
TCGA-ZG-A9LN-01A-11R-A41O-07	Tumor	GGT1	0.165687
TCGA-ZG-A9LS-01A-12R-A41O-07	Tumor	GGT1	0.506094
TCGA-ZG-A9LU-01A-11R-A41O-07	Tumor	GGT1	0.137635
TCGA-ZG-A9LY-01A-11R-A41O-07	Tumor	GGT1	0.276913
TCGA-ZG-A9LZ-01A-11R-A41O-07	Tumor	GGT1	0.757109
TCGA-ZG-A9M4-01A-11R-A41O-07	Tumor	GGT1	0.067501
TCGA-ZG-A9MC-01A-31R-A41O-07	Tumor	GGT1	0.285343
TCGA-ZG-A9N3-01A-11R-A41O-07	Tumor	GGT1	0.83552
TCGA-ZG-A9ND-01A-11R-A41O-07	Tumor	GGT1	0.128425
TCGA-ZG-A9NI-01A-11R-A41O-07	Tumor	GGT1	0.362105
TCGA-2A-A8VL-01A-21R-A37L-07	Tumor	GGT5	2.2102
TCGA-2A-A8VO-01A-11R-A37L-07	Tumor	GGT5	2.47298
TCGA-2A-A8VT-01A-11R-A37L-07	Tumor	GGT5	1.95699
TCGA-2A-A8VV-01A-11R-A37L-07	Tumor	GGT5	2.72868
TCGA-2A-A8VX-01A-11R-A37L-07	Tumor	GGT5	2.12872
TCGA-2A-A8W1-01A-11R-A37L-07	Tumor	GGT5	1.14124
TCGA-2A-A8W3-01A-11R-A37L-07	Tumor	GGT5	2.2266
TCGA-2A-AAYF-01A-11R-A41O-07	Tumor	GGT5	2.0861
TCGA-2A-AAYO-01A-11R-A41O-07	Tumor	GGT5	2.99964
TCGA-2A-AAYU-01A-11R-A41O-07	Tumor	GGT5	1.97537
TCGA-4L-AA1F-01A-11R-A41O-07	Tumor	GGT5	4.79216
TCGA-CH-5737-01A-11R-1580-07	Tumor	GGT5	1.77838
TCGA-CH-5738-01A-11R-1580-07	Tumor	GGT5	3.44472
TCGA-CH-5739-01A-11R-1580-07	Tumor	GGT5	2.9035
TCGA-CH-5740-01A-11R-1580-07	Tumor	GGT5	2.06406
TCGA-CH-5741-01A-11R-1580-07	Tumor	GGT5	1.88288
TCGA-CH-5743-01A-21R-1580-07	Tumor	GGT5	1.95658
TCGA-CH-5744-01A-11R-1580-07	Tumor	GGT5	2.46764
TCGA-CH-5745-01A-11R-1580-07	Tumor	GGT5	3.20232
TCGA-CH-5746-01A-11R-1580-07	Tumor	GGT5	1.41137
TCGA-CH-5748-01A-11R-1580-07	Tumor	GGT5	1.47425
TCGA-CH-5750-01A-11R-1580-07	Tumor	GGT5	2.14153
TCGA-CH-5751-01A-11R-1580-07	Tumor	GGT5	2.89472
TCGA-CH-5752-01A-11R-1580-07	Tumor	GGT5	2.20614
TCGA-CH-5753-01A-11R-1580-07	Tumor	GGT5	1.54424
TCGA-CH-5754-01A-11R-1580-07	Tumor	GGT5	2.63747
TCGA-CH-5761-01A-11R-1580-07	Tumor	GGT5	2.56384
TCGA-CH-5761-11A-01R-1580-07	Normal	GGT5	2.13603
TCGA-CH-5762-01A-11R-1580-07	Tumor	GGT5	2.53593
TCGA-CH-5763-01A-11R-1580-07	Tumor	GGT5	2.22605
TCGA-CH-5764-01A-21R-1580-07	Tumor	GGT5	2.00978
TCGA-CH-5765-01A-11R-1580-07	Tumor	GGT5	1.69951
TCGA-CH-5766-01A-11R-1580-07	Tumor	GGT5	1.89619
TCGA-CH-5767-01A-11R-1789-07	Tumor	GGT5	1.57051
TCGA-CH-5767-11B-01R-1789-07	Normal	GGT5	2.00533
TCGA-CH-5768-01A-11R-1580-07	Tumor	GGT5	1.62284
TCGA-CH-5768-11A-01R-1580-07	Normal	GGT5	1.18282
TCGA-CH-5769-01A-11R-1580-07	Tumor	GGT5	2.25175
TCGA-CH-5769-11A-01R-1580-07	Normal	GGT5	2.50327
TCGA-CH-5771-01A-21R-1580-07	Tumor	GGT5	3.56888
TCGA-CH-5772-01A-11R-1580-07	Tumor	GGT5	2.383
TCGA-CH-5788-01A-11R-1580-07	Tumor	GGT5	1.53963
TCGA-CH-5789-01A-11R-1580-07	Tumor	GGT5	1.83689
TCGA-CH-5790-01A-11R-1580-07	Tumor	GGT5	1.97089
TCGA-CH-5791-01A-11R-1580-07	Tumor	GGT5	2.11932
TCGA-CH-5792-01A-11R-1580-07	Tumor	GGT5	3.14633
TCGA-CH-5794-01A-11R-1580-07	Tumor	GGT5	1.99085
TCGA-EJ-5494-01A-01R-1580-07	Tumor	GGT5	3.14253
TCGA-EJ-5495-01A-01R-1580-07	Tumor	GGT5	2.89253
TCGA-EJ-5496-01A-01R-1580-07	Tumor	GGT5	1.36586
TCGA-EJ-5497-01A-02R-1580-07	Tumor	GGT5	2.50281
TCGA-EJ-5498-01A-01R-1580-07	Tumor	GGT5	2.5692
TCGA-EJ-5499-01A-01R-1580-07	Tumor	GGT5	2.03376
TCGA-EJ-5501-01A-01R-1580-07	Tumor	GGT5	2.60647
TCGA-EJ-5502-01A-01R-1580-07	Tumor	GGT5	3.11075
TCGA-EJ-5503-01A-01R-1580-07	Tumor	GGT5	2.69285
TCGA-EJ-5504-01A-01R-1580-07	Tumor	GGT5	2.68605
TCGA-EJ-5505-01A-01R-1580-07	Tumor	GGT5	1.45122
TCGA-EJ-5506-01A-01R-1580-07	Tumor	GGT5	1.54285
TCGA-EJ-5507-01A-01R-1580-07	Tumor	GGT5	2.20555
TCGA-EJ-5508-01A-02R-1580-07	Tumor	GGT5	2.14153
TCGA-EJ-5509-01A-01R-1580-07	Tumor	GGT5	3.30368
TCGA-EJ-5510-01A-01R-1580-07	Tumor	GGT5	2.29213
TCGA-EJ-5511-01A-01R-1580-07	Tumor	GGT5	2.1884
TCGA-EJ-5512-01A-01R-1580-07	Tumor	GGT5	1.42637
TCGA-EJ-5514-01A-01R-1580-07	Tumor	GGT5	2.74966
TCGA-EJ-5515-01A-01R-1580-07	Tumor	GGT5	1.24702
TCGA-EJ-5516-01A-01R-1580-07	Tumor	GGT5	2.771
TCGA-EJ-5517-01A-01R-1580-07	Tumor	GGT5	2.06368
TCGA-EJ-5518-01A-01R-1580-07	Tumor	GGT5	3.3559
TCGA-EJ-5519-01A-01R-1580-07	Tumor	GGT5	2.50536
TCGA-EJ-5521-01A-01R-1580-07	Tumor	GGT5	1.98634
TCGA-EJ-5522-01A-01R-1580-07	Tumor	GGT5	2.25692
TCGA-EJ-5524-01A-01R-1580-07	Tumor	GGT5	2.93036
TCGA-EJ-5525-01A-01R-1580-07	Tumor	GGT5	3.05075
TCGA-EJ-5526-01A-01R-1580-07	Tumor	GGT5	2.70436
TCGA-EJ-5527-01A-01R-1580-07	Tumor	GGT5	2.65627
TCGA-EJ-5530-01A-01R-1580-07	Tumor	GGT5	2.5799
TCGA-EJ-5531-01A-01R-1580-07	Tumor	GGT5	2.66819
TCGA-EJ-5532-01A-01R-1580-07	Tumor	GGT5	2.15895
TCGA-EJ-5542-01A-01R-1580-07	Tumor	GGT5	2.53391
TCGA-EJ-7115-01A-11R-2118-07	Tumor	GGT5	3.33044
TCGA-EJ-7115-11A-01R-2118-07	Normal	GGT5	2.52532
TCGA-EJ-7123-01A-11R-1965-07	Tumor	GGT5	2.20674
TCGA-EJ-7123-11A-01R-1965-07	Normal	GGT5	1.97893
TCGA-EJ-7125-01A-11R-1965-07	Tumor	GGT5	2.76449
TCGA-EJ-7125-11A-01R-1965-07	Normal	GGT5	1.67061
TCGA-EJ-7218-01B-11R-A32O-07	Tumor	GGT5	1.9274
TCGA-EJ-7312-01B-21R-A32O-07	Tumor	GGT5	2.3411
TCGA-EJ-7314-01A-31R-2118-07	Tumor	GGT5	1.81476
TCGA-EJ-7314-11A-01R-2118-07	Normal	GGT5	2.82279
TCGA-EJ-7315-01A-31R-2118-07	Tumor	GGT5	3.54783
TCGA-EJ-7315-11A-01R-2118-07	Normal	GGT5	3.40667
TCGA-EJ-7317-01A-31R-2118-07	Tumor	GGT5	2.15293
TCGA-EJ-7317-11A-01R-2118-07	Normal	GGT5	1.77277
TCGA-EJ-7318-01B-11R-A32O-07	Tumor	GGT5	2.98918
TCGA-EJ-7321-01A-31R-2263-07	Tumor	GGT5	2.01689
TCGA-EJ-7321-11A-01R-2263-07	Normal	GGT5	2.40648
TCGA-EJ-7325-01B-11R-A32O-07	Tumor	GGT5	2.9439
TCGA-EJ-7327-01A-11R-2118-07	Tumor	GGT5	3.48751
TCGA-EJ-7327-11A-01R-2118-07	Normal	GGT5	1.48908
TCGA-EJ-7328-01A-31R-2118-07	Tumor	GGT5	3.40325
TCGA-EJ-7328-11A-01R-2118-07	Normal	GGT5	2.84191
TCGA-EJ-7330-01A-11R-2118-07	Tumor	GGT5	1.96392
TCGA-EJ-7330-11A-01R-2118-07	Normal	GGT5	2.70213
TCGA-EJ-7331-01A-11R-2118-07	Tumor	GGT5	2.71903
TCGA-EJ-7331-11A-01R-2118-07	Normal	GGT5	3.09926
TCGA-EJ-7781-01A-11R-2118-07	Tumor	GGT5	2.49106
TCGA-EJ-7781-11A-01R-2118-07	Normal	GGT5	3.04811
TCGA-EJ-7782-01A-11R-2118-07	Tumor	GGT5	2.31139
TCGA-EJ-7782-11A-01R-2118-07	Normal	GGT5	1.74846
TCGA-EJ-7783-01A-11R-2118-07	Tumor	GGT5	2.40575
TCGA-EJ-7783-11A-01R-2118-07	Normal	GGT5	2.5295
TCGA-EJ-7784-01A-11R-2118-07	Tumor	GGT5	1.91625
TCGA-EJ-7784-11A-01R-2118-07	Normal	GGT5	2.12641
TCGA-EJ-7785-01A-11R-2118-07	Tumor	GGT5	2.86086
TCGA-EJ-7785-11A-01R-2118-07	Normal	GGT5	2.21434
TCGA-EJ-7786-01A-11R-2118-07	Tumor	GGT5	2.74114
TCGA-EJ-7786-11A-01R-2118-07	Normal	GGT5	3.6669
TCGA-EJ-7788-01A-11R-2118-07	Tumor	GGT5	2.74276
TCGA-EJ-7789-01A-11R-2118-07	Tumor	GGT5	1.85467
TCGA-EJ-7789-11A-01R-2118-07	Normal	GGT5	1.97464
TCGA-EJ-7791-01A-11R-2118-07	Tumor	GGT5	2.77663
TCGA-EJ-7792-01A-11R-2118-07	Tumor	GGT5	3.41985
TCGA-EJ-7792-11A-01R-2118-07	Normal	GGT5	2.80828
TCGA-EJ-7793-01A-31R-2263-07	Tumor	GGT5	1.39726
TCGA-EJ-7793-11A-01R-2263-07	Normal	GGT5	2.487
TCGA-EJ-7794-01A-11R-2118-07	Tumor	GGT5	2.64092
TCGA-EJ-7794-11A-01R-2118-07	Normal	GGT5	3.15048
TCGA-EJ-7797-01A-11R-2263-07	Tumor	GGT5	2.09282
TCGA-EJ-7797-11A-01R-2263-07	Normal	GGT5	2.27525
TCGA-EJ-8468-01A-21R-2403-07	Tumor	GGT5	3.06982
TCGA-EJ-8469-01A-11R-2403-07	Tumor	GGT5	1.48094
TCGA-EJ-8470-01A-11R-2403-07	Tumor	GGT5	2.13645
TCGA-EJ-8472-01A-11R-2403-07	Tumor	GGT5	1.49667
TCGA-EJ-8474-01A-11R-2403-07	Tumor	GGT5	2.66503
TCGA-EJ-A46B-01A-31R-A250-07	Tumor	GGT5	1.73322
TCGA-EJ-A46D-01A-21R-A32Y-07	Tumor	GGT5	2.32562
TCGA-EJ-A46E-01A-31R-A250-07	Tumor	GGT5	2.17961
TCGA-EJ-A46F-01A-31R-A250-07	Tumor	GGT5	1.55655
TCGA-EJ-A46G-01A-31R-A26U-07	Tumor	GGT5	3.33551
TCGA-EJ-A46H-01A-31R-A26U-07	Tumor	GGT5	3.38943
TCGA-EJ-A46I-01A-12R-A26U-07	Tumor	GGT5	1.94385
TCGA-EJ-A65B-01A-12R-A30B-07	Tumor	GGT5	3.70364
TCGA-EJ-A65D-01A-11R-A30B-07	Tumor	GGT5	2.05315
TCGA-EJ-A65E-01A-11R-A29R-07	Tumor	GGT5	2.31562
TCGA-EJ-A65F-01A-21R-A311-07	Tumor	GGT5	2.93868
TCGA-EJ-A65G-01A-21R-A29R-07	Tumor	GGT5	1.78228
TCGA-EJ-A65J-01A-11R-A311-07	Tumor	GGT5	2.72238
TCGA-EJ-A65M-01A-11R-A29R-07	Tumor	GGT5	2.50739
TCGA-EJ-A6RA-01A-11R-A33R-07	Tumor	GGT5	2.19393
TCGA-EJ-A6RC-01A-11R-A32O-07	Tumor	GGT5	3.05483
TCGA-EJ-A7NF-01A-11R-A33R-07	Tumor	GGT5	1.57221
TCGA-EJ-A7NG-01A-31R-A33R-07	Tumor	GGT5	2.28824
TCGA-EJ-A7NH-01A-12R-A33R-07	Tumor	GGT5	2.78144
TCGA-EJ-A7NJ-01A-22R-A352-07	Tumor	GGT5	1.40119
TCGA-EJ-A7NK-01A-12R-A352-07	Tumor	GGT5	1.88877
TCGA-EJ-A7NM-01A-21R-A33R-07	Tumor	GGT5	3.48876
TCGA-EJ-A7NN-01A-11R-A33R-07	Tumor	GGT5	2.46861
TCGA-EJ-A8FN-01A-11R-A352-07	Tumor	GGT5	2.72659
TCGA-EJ-A8FO-01A-21R-A36G-07	Tumor	GGT5	2.34144
TCGA-EJ-A8FO-11A-11R-A36G-07	Normal	GGT5	2.45794
TCGA-EJ-A8FP-01A-21R-A36G-07	Tumor	GGT5	2.49715
TCGA-EJ-A8FS-01A-11R-A352-07	Tumor	GGT5	1.43301
TCGA-EJ-A8FU-01A-11R-A36G-07	Tumor	GGT5	2.59663
TCGA-EJ-AB20-01A-12R-A41O-07	Tumor	GGT5	3.97619
TCGA-EJ-AB27-01A-11R-A41O-07	Tumor	GGT5	2.07121
TCGA-FC-7708-01A-11R-2118-07	Tumor	GGT5	3.54561
TCGA-FC-7961-01A-11R-A29R-07	Tumor	GGT5	3.29249
TCGA-FC-A4JI-01A-11R-A250-07	Tumor	GGT5	0.43328
TCGA-FC-A5OB-01A-11R-A29R-07	Tumor	GGT5	1.27638
TCGA-FC-A66V-01A-21R-A30B-07	Tumor	GGT5	2.39958
TCGA-FC-A6HD-01A-11R-A31N-07	Tumor	GGT5	1.73279
TCGA-FC-A8O0-01A-41R-A37L-07	Tumor	GGT5	2.21822
TCGA-G9-6329-01A-13R-1965-07	Tumor	GGT5	2.71264
TCGA-G9-6332-01A-11R-1789-07	Tumor	GGT5	1.69929
TCGA-G9-6333-01A-12R-1965-07	Tumor	GGT5	2.56116
TCGA-G9-6333-11A-01R-1965-07	Normal	GGT5	2.08631
TCGA-G9-6336-01A-11R-1789-07	Tumor	GGT5	2.25975
TCGA-G9-6338-01A-12R-1965-07	Tumor	GGT5	2.68059
TCGA-G9-6339-01A-12R-A311-07	Tumor	GGT5	2.00202
TCGA-G9-6342-01A-11R-1965-07	Tumor	GGT5	2.15646
TCGA-G9-6342-11A-02R-1965-07	Normal	GGT5	1.37518
TCGA-G9-6343-01A-21R-1965-07	Tumor	GGT5	2.3584
TCGA-G9-6347-01A-11R-A31N-07	Tumor	GGT5	4.10921
TCGA-G9-6348-01A-11R-1789-07	Tumor	GGT5	3.03039
TCGA-G9-6348-11A-01R-1789-07	Normal	GGT5	2.56225
TCGA-G9-6351-01A-21R-1965-07	Tumor	GGT5	2.51
TCGA-G9-6351-11A-01R-1965-07	Normal	GGT5	2.62485
TCGA-G9-6353-01A-11R-1965-07	Tumor	GGT5	2.36857
TCGA-G9-6354-01A-11R-A311-07	Tumor	GGT5	1.74623
TCGA-G9-6356-01A-11R-1789-07	Tumor	GGT5	3.046
TCGA-G9-6356-11A-01R-1789-07	Normal	GGT5	1.65755
TCGA-G9-6361-01A-21R-1965-07	Tumor	GGT5	3.48178
TCGA-G9-6362-01A-11R-1789-07	Tumor	GGT5	2.81318
TCGA-G9-6362-11A-01R-1789-07	Normal	GGT5	2.22734
TCGA-G9-6363-01A-21R-1789-07	Tumor	GGT5	2.36986
TCGA-G9-6363-11A-01R-1789-07	Normal	GGT5	2.91096
TCGA-G9-6364-01A-21R-1789-07	Tumor	GGT5	3.02639
TCGA-G9-6365-01A-11R-1789-07	Tumor	GGT5	3.3069
TCGA-G9-6365-11A-01R-1789-07	Normal	GGT5	1.28256
TCGA-G9-6366-01A-11R-2118-07	Tumor	GGT5	2.46121
TCGA-G9-6367-01A-11R-1789-07	Tumor	GGT5	2.10903
TCGA-G9-6369-01A-21R-1965-07	Tumor	GGT5	2.35797
TCGA-G9-6370-01A-11R-1789-07	Tumor	GGT5	2.54082
TCGA-G9-6371-01A-11R-1789-07	Tumor	GGT5	1.75048
TCGA-G9-6373-01A-11R-1789-07	Tumor	GGT5	3.21832
TCGA-G9-6377-01A-11R-1965-07	Tumor	GGT5	2.59402
TCGA-G9-6378-01A-11R-1789-07	Tumor	GGT5	3.16692
TCGA-G9-6379-01A-11R-A31N-07	Tumor	GGT5	4.43089
TCGA-G9-6384-01A-11R-1789-07	Tumor	GGT5	3.02887
TCGA-G9-6384-11A-01R-1858-07	Normal	GGT5	2.06626
TCGA-G9-6385-01A-11R-1789-07	Tumor	GGT5	2.28712
TCGA-G9-6494-01A-11R-1789-07	Tumor	GGT5	2.57509
TCGA-G9-6496-01A-11R-1789-07	Tumor	GGT5	2.87131
TCGA-G9-6496-11A-01R-1789-07	Normal	GGT5	2.97133
TCGA-G9-6498-01A-12R-A311-07	Tumor	GGT5	3.91134
TCGA-G9-6499-01A-12R-1965-07	Tumor	GGT5	1.89678
TCGA-G9-6499-11A-02R-1965-07	Normal	GGT5	3.06338
TCGA-G9-7509-01A-11R-A41O-07	Tumor	GGT5	2.30469
TCGA-G9-7510-01A-11R-2263-07	Tumor	GGT5	3.14169
TCGA-G9-7519-01A-11R-2263-07	Tumor	GGT5	2.8076
TCGA-G9-7521-01A-11R-2263-07	Tumor	GGT5	3.31323
TCGA-G9-7522-01A-11R-2263-07	Tumor	GGT5	3.02219
TCGA-G9-7523-01A-11R-2263-07	Tumor	GGT5	4.93505
TCGA-G9-7525-01A-31R-2263-07	Tumor	GGT5	3.3312
TCGA-G9-A9S0-01A-11R-A41O-07	Tumor	GGT5	2.08522
TCGA-G9-A9S4-01A-11R-A41O-07	Tumor	GGT5	1.68849
TCGA-G9-A9S7-01A-11R-A41O-07	Tumor	GGT5	1.95524
TCGA-H9-7775-01A-11R-2118-07	Tumor	GGT5	2.65324
TCGA-H9-A6BX-01A-31R-A311-07	Tumor	GGT5	3.02294
TCGA-H9-A6BY-01A-11R-A30B-07	Tumor	GGT5	2.215
TCGA-HC-7075-01A-11R-1965-07	Tumor	GGT5	2.19576
TCGA-HC-7077-01A-11R-1965-07	Tumor	GGT5	1.26376
TCGA-HC-7078-01A-11R-2118-07	Tumor	GGT5	3.17374
TCGA-HC-7079-01A-11R-1965-07	Tumor	GGT5	3.89542
TCGA-HC-7080-01A-11R-1965-07	Tumor	GGT5	2.02776
TCGA-HC-7081-01A-11R-1965-07	Tumor	GGT5	3.81131
TCGA-HC-7209-01A-11R-2118-07	Tumor	GGT5	2.06316
TCGA-HC-7210-01A-11R-2118-07	Tumor	GGT5	3.37686
TCGA-HC-7211-01A-11R-2118-07	Tumor	GGT5	2.17226
TCGA-HC-7211-11A-01R-2118-07	Normal	GGT5	0.974529
TCGA-HC-7212-01A-11R-2118-07	Tumor	GGT5	2.61497
TCGA-HC-7213-01A-11R-2118-07	Tumor	GGT5	2.60493
TCGA-HC-7230-01A-11R-2118-07	Tumor	GGT5	1.61013
TCGA-HC-7231-01A-11R-2118-07	Tumor	GGT5	2.31597
TCGA-HC-7232-01A-11R-2118-07	Tumor	GGT5	2.88947
TCGA-HC-7233-01A-11R-2118-07	Tumor	GGT5	3.02437
TCGA-HC-7736-01A-11R-2118-07	Tumor	GGT5	2.69504
TCGA-HC-7737-01A-11R-2118-07	Tumor	GGT5	3.11155
TCGA-HC-7737-11A-02R-2118-07	Normal	GGT5	1.37301
TCGA-HC-7738-01A-11R-2118-07	Tumor	GGT5	1.74183
TCGA-HC-7738-11A-01R-2118-07	Normal	GGT5	1.61678
TCGA-HC-7740-01A-11R-2118-07	Tumor	GGT5	2.53376
TCGA-HC-7740-01B-04R-2302-07	Tumor	GGT5	2.26996
TCGA-HC-7740-11A-01R-2118-07	Normal	GGT5	1.40305
TCGA-HC-7742-01A-11R-2118-07	Tumor	GGT5	2.54927
TCGA-HC-7742-11A-01R-2118-07	Normal	GGT5	1.85056
TCGA-HC-7744-01A-11R-2118-07	Tumor	GGT5	1.57085
TCGA-HC-7745-01A-11R-2118-07	Tumor	GGT5	2.95047
TCGA-HC-7745-11A-01R-2118-07	Normal	GGT5	2.15724
TCGA-HC-7747-01A-11R-2118-07	Tumor	GGT5	2.28164
TCGA-HC-7747-11A-01R-2118-07	Normal	GGT5	1.77787
TCGA-HC-7748-01A-11R-2118-07	Tumor	GGT5	2.87427
TCGA-HC-7749-01A-11R-2118-07	Tumor	GGT5	2.77444
TCGA-HC-7750-01A-11R-2118-07	Tumor	GGT5	2.54678
TCGA-HC-7752-01A-11R-2118-07	Tumor	GGT5	2.84748
TCGA-HC-7752-11A-01R-2118-07	Normal	GGT5	3.4187
TCGA-HC-7817-01B-11R-A29R-07	Tumor	GGT5	3.22962
TCGA-HC-7818-01A-11R-2118-07	Tumor	GGT5	2.58674
TCGA-HC-7819-01A-11R-2118-07	Tumor	GGT5	1.74028
TCGA-HC-7819-11A-01R-2118-07	Normal	GGT5	1.48171
TCGA-HC-7820-01A-11R-2118-07	Tumor	GGT5	1.9082
TCGA-HC-7821-01A-12R-2118-07	Tumor	GGT5	3.42035
TCGA-HC-8213-01A-11R-A29R-07	Tumor	GGT5	1.40599
TCGA-HC-8216-01A-11R-A29R-07	Tumor	GGT5	2.29845
TCGA-HC-8256-01A-11R-2263-07	Tumor	GGT5	1.80476
TCGA-HC-8257-01A-11R-2263-07	Tumor	GGT5	2.05627
TCGA-HC-8258-01A-11R-2263-07	Tumor	GGT5	1.69421
TCGA-HC-8258-01B-05R-2302-07	Tumor	GGT5	2.4971
TCGA-HC-8258-11A-01R-2263-07	Normal	GGT5	0.788017
TCGA-HC-8259-01A-11R-2263-07	Tumor	GGT5	1.30147
TCGA-HC-8259-11A-01R-2263-07	Normal	GGT5	1.65411
TCGA-HC-8260-01A-11R-2263-07	Tumor	GGT5	2.29013
TCGA-HC-8260-11A-01R-2263-07	Normal	GGT5	1.80801
TCGA-HC-8261-01A-11R-2263-07	Tumor	GGT5	1.68082
TCGA-HC-8262-01A-11R-2263-07	Tumor	GGT5	1.8055
TCGA-HC-8262-11A-01R-2263-07	Normal	GGT5	1.70186
TCGA-HC-8264-01B-11R-2403-07	Tumor	GGT5	3.21988
TCGA-HC-8265-01A-11R-2263-07	Tumor	GGT5	2.37668
TCGA-HC-8265-01B-04R-2302-07	Tumor	GGT5	1.35597
TCGA-HC-8266-01A-11R-2263-07	Tumor	GGT5	2.96399
TCGA-HC-A48F-01A-11R-A250-07	Tumor	GGT5	2.45568
TCGA-HC-A4ZV-01A-11R-A26U-07	Tumor	GGT5	3.98082
TCGA-HC-A631-01A-11R-A29R-07	Tumor	GGT5	2.06678
TCGA-HC-A632-01A-11R-A29R-07	Tumor	GGT5	3.44487
TCGA-HC-A6AL-01A-11R-A30B-07	Tumor	GGT5	3.24866
TCGA-HC-A6AN-01A-11R-A30B-07	Tumor	GGT5	3.28336
TCGA-HC-A6AO-01A-11R-A30B-07	Tumor	GGT5	2.70022
TCGA-HC-A6AP-01A-11R-A30B-07	Tumor	GGT5	3.33269
TCGA-HC-A6AQ-01A-11R-A30B-07	Tumor	GGT5	2.78333
TCGA-HC-A6AS-01A-11R-A30B-07	Tumor	GGT5	3.89566
TCGA-HC-A6HX-01A-11R-A31N-07	Tumor	GGT5	3.199
TCGA-HC-A6HY-01A-11R-A31N-07	Tumor	GGT5	2.37945
TCGA-HC-A76W-01A-11R-A33R-07	Tumor	GGT5	3.18002
TCGA-HC-A76X-01A-11R-A33R-07	Tumor	GGT5	1.87978
TCGA-HC-A8CY-01A-11R-A36G-07	Tumor	GGT5	2.38593
TCGA-HC-A8D0-01A-11R-A36G-07	Tumor	GGT5	3.37239
TCGA-HC-A8D1-01A-11R-A36G-07	Tumor	GGT5	2.83784
TCGA-HC-A9TE-01A-11R-A41O-07	Tumor	GGT5	3.47836
TCGA-HC-A9TH-01A-11R-A41O-07	Tumor	GGT5	2.96466
TCGA-HI-7168-01A-11R-2118-07	Tumor	GGT5	2.98552
TCGA-HI-7169-01A-11R-2118-07	Tumor	GGT5	2.92241
TCGA-HI-7170-01A-11R-2118-07	Tumor	GGT5	4.21195
TCGA-HI-7171-01A-12R-2118-07	Tumor	GGT5	2.6144
TCGA-J4-8198-01A-11R-2263-07	Tumor	GGT5	2.65826
TCGA-J4-8200-01A-11R-A29R-07	Tumor	GGT5	2.34255
TCGA-J4-A67K-01A-21R-A30B-07	Tumor	GGT5	3.1252
TCGA-J4-A67L-01A-11R-A30B-07	Tumor	GGT5	3.52375
TCGA-J4-A67M-01A-11R-A30B-07	Tumor	GGT5	3.87605
TCGA-J4-A67N-01A-11R-A30B-07	Tumor	GGT5	3.25447
TCGA-J4-A67O-01A-11R-A30B-07	Tumor	GGT5	3.32393
TCGA-J4-A67Q-01A-21R-A30B-07	Tumor	GGT5	4.019
TCGA-J4-A67R-01A-21R-A30B-07	Tumor	GGT5	3.40398
TCGA-J4-A67S-01A-11R-A30B-07	Tumor	GGT5	2.45254
TCGA-J4-A67T-01A-11R-A311-07	Tumor	GGT5	2.12035
TCGA-J4-A6G1-01A-11R-A311-07	Tumor	GGT5	3.56233
TCGA-J4-A6G3-01A-11R-A311-07	Tumor	GGT5	2.75901
TCGA-J4-A6M7-01A-11R-A31N-07	Tumor	GGT5	2.60362
TCGA-J4-A83I-01A-11R-A36G-07	Tumor	GGT5	2.44578
TCGA-J4-A83J-01A-11R-A36G-07	Tumor	GGT5	2.6843
TCGA-J4-A83J-11A-11R-A36G-07	Normal	GGT5	2.76941
TCGA-J4-A83K-01A-11R-A352-07	Tumor	GGT5	2.34179
TCGA-J4-A83L-01A-11R-A352-07	Tumor	GGT5	2.26451
TCGA-J4-A83M-01A-11R-A352-07	Tumor	GGT5	2.0917
TCGA-J4-A83N-01A-11R-A352-07	Tumor	GGT5	2.06108
TCGA-J4-AATV-01A-11R-A41O-07	Tumor	GGT5	2.66694
TCGA-J4-AATZ-01A-11R-A41O-07	Tumor	GGT5	2.29608
TCGA-J4-AAU2-01A-11R-A41O-07	Tumor	GGT5	2.51697
TCGA-J9-A52B-01A-11R-A26U-07	Tumor	GGT5	3.2929
TCGA-J9-A52C-01A-11R-A26U-07	Tumor	GGT5	3.67921
TCGA-J9-A52D-01A-11R-A29R-07	Tumor	GGT5	1.33016
TCGA-J9-A52E-01A-11R-A26U-07	Tumor	GGT5	4.15338
TCGA-J9-A8CK-01A-11R-A352-07	Tumor	GGT5	3.91409
TCGA-J9-A8CL-01A-11R-A352-07	Tumor	GGT5	3.7231
TCGA-J9-A8CM-01A-11R-A352-07	Tumor	GGT5	3.62974
TCGA-J9-A8CN-01A-11R-A352-07	Tumor	GGT5	2.21841
TCGA-J9-A8CP-01A-11R-A352-07	Tumor	GGT5	3.25387
TCGA-KC-A4BL-01A-31R-A250-07	Tumor	GGT5	2.59051
TCGA-KC-A4BN-01A-61R-A250-07	Tumor	GGT5	1.38272
TCGA-KC-A4BR-01A-32R-A32Y-07	Tumor	GGT5	2.65775
TCGA-KC-A4BV-01A-31R-A26U-07	Tumor	GGT5	3.69232
TCGA-KC-A7F3-01A-21R-A33R-07	Tumor	GGT5	1.90512
TCGA-KC-A7F5-01A-11R-A33R-07	Tumor	GGT5	2.07799
TCGA-KC-A7F6-01A-11R-A33R-07	Tumor	GGT5	2.70869
TCGA-KC-A7FA-01A-21R-A33R-07	Tumor	GGT5	2.02446
TCGA-KC-A7FD-01A-11R-A33R-07	Tumor	GGT5	1.59979
TCGA-KC-A7FE-01A-12R-A33R-07	Tumor	GGT5	3.085
TCGA-KK-A59V-01A-11R-A29R-07	Tumor	GGT5	3.40942
TCGA-KK-A59X-01A-11R-A29R-07	Tumor	GGT5	2.4392
TCGA-KK-A59Y-01A-11R-A26U-07	Tumor	GGT5	2.31528
TCGA-KK-A59Z-01A-12R-A26U-07	Tumor	GGT5	2.95725
TCGA-KK-A5A1-01A-11R-A29R-07	Tumor	GGT5	2.80039
TCGA-KK-A6DY-01A-12R-A311-07	Tumor	GGT5	2.04159
TCGA-KK-A6E0-01A-11R-A311-07	Tumor	GGT5	1.89952
TCGA-KK-A6E1-01A-11R-A311-07	Tumor	GGT5	2.0607
TCGA-KK-A6E2-01A-11R-A311-07	Tumor	GGT5	1.66807
TCGA-KK-A6E3-01A-21R-A30B-07	Tumor	GGT5	3.53397
TCGA-KK-A6E4-01A-11R-A30B-07	Tumor	GGT5	2.29793
TCGA-KK-A6E5-01A-11R-A311-07	Tumor	GGT5	2.5426
TCGA-KK-A6E6-01A-11R-A311-07	Tumor	GGT5	3.15038
TCGA-KK-A6E7-01A-11R-A31N-07	Tumor	GGT5	2.57928
TCGA-KK-A6E8-01A-11R-A31N-07	Tumor	GGT5	2.07385
TCGA-KK-A7AP-01A-12R-A33R-07	Tumor	GGT5	1.52812
TCGA-KK-A7AQ-01A-11R-A33R-07	Tumor	GGT5	3.05494
TCGA-KK-A7AU-01A-11R-A32O-07	Tumor	GGT5	1.42417
TCGA-KK-A7AV-01A-11R-A32O-07	Tumor	GGT5	3.21405
TCGA-KK-A7AW-01A-11R-A32O-07	Tumor	GGT5	2.99765
TCGA-KK-A7AY-01A-11R-A33R-07	Tumor	GGT5	2.06326
TCGA-KK-A7AZ-01A-12R-A32O-07	Tumor	GGT5	2.64849
TCGA-KK-A7B0-01A-11R-A32O-07	Tumor	GGT5	3.41534
TCGA-KK-A7B1-01A-11R-A32O-07	Tumor	GGT5	3.33057
TCGA-KK-A7B2-01A-12R-A32O-07	Tumor	GGT5	4.07849
TCGA-KK-A7B3-01A-11R-A33R-07	Tumor	GGT5	3.461
TCGA-KK-A7B4-01A-11R-A32O-07	Tumor	GGT5	2.73818
TCGA-KK-A8I4-01A-11R-A36G-07	Tumor	GGT5	3.97777
TCGA-KK-A8I5-01A-11R-A36G-07	Tumor	GGT5	2.608
TCGA-KK-A8I6-01A-11R-A36G-07	Tumor	GGT5	2.58128
TCGA-KK-A8I7-01A-21R-A36G-07	Tumor	GGT5	3.04301
TCGA-KK-A8I8-01A-11R-A36G-07	Tumor	GGT5	2.23069
TCGA-KK-A8I9-01A-11R-A36G-07	Tumor	GGT5	3.31041
TCGA-KK-A8IA-01A-11R-A36G-07	Tumor	GGT5	2.03886
TCGA-KK-A8IB-01A-11R-A36G-07	Tumor	GGT5	3.15199
TCGA-KK-A8IC-01A-11R-A36G-07	Tumor	GGT5	3.7291
TCGA-KK-A8ID-01A-11R-A36G-07	Tumor	GGT5	1.87755
TCGA-KK-A8IF-01A-11R-A36G-07	Tumor	GGT5	1.69866
TCGA-KK-A8IG-01A-11R-A36G-07	Tumor	GGT5	3.21875
TCGA-KK-A8IH-01A-11R-A36G-07	Tumor	GGT5	2.34784
TCGA-KK-A8II-01A-11R-A36G-07	Tumor	GGT5	1.15458
TCGA-KK-A8IJ-01A-11R-A352-07	Tumor	GGT5	2.06053
TCGA-KK-A8IK-01A-11R-A36G-07	Tumor	GGT5	1.17849
TCGA-KK-A8IL-01A-11R-A36G-07	Tumor	GGT5	2.74395
TCGA-KK-A8IM-01A-11R-A36G-07	Tumor	GGT5	2.77642
TCGA-M7-A71Y-01A-22R-A32O-07	Tumor	GGT5	2.52557
TCGA-M7-A71Z-01A-12R-A32O-07	Tumor	GGT5	1.59822
TCGA-M7-A720-01A-12R-A32O-07	Tumor	GGT5	2.20091
TCGA-M7-A721-01A-12R-A32O-07	Tumor	GGT5	2.5553
TCGA-M7-A722-01A-12R-A36G-07	Tumor	GGT5	2.63629
TCGA-M7-A723-01A-12R-A32O-07	Tumor	GGT5	2.85557
TCGA-M7-A724-01A-12R-A32O-07	Tumor	GGT5	1.58289
TCGA-M7-A725-01A-12R-A32O-07	Tumor	GGT5	2.27432
TCGA-MG-AAMC-01A-11R-A41O-07	Tumor	GGT5	2.05693
TCGA-QU-A6IL-01A-11R-A31N-07	Tumor	GGT5	2.9129
TCGA-QU-A6IM-01A-11R-A31N-07	Tumor	GGT5	2.86503
TCGA-QU-A6IN-01A-11R-A31N-07	Tumor	GGT5	2.10605
TCGA-QU-A6IO-01A-11R-A31N-07	Tumor	GGT5	2.73663
TCGA-QU-A6IP-01A-11R-A31N-07	Tumor	GGT5	2.39281
TCGA-SU-A7E7-01A-22R-A33R-07	Tumor	GGT5	2.59424
TCGA-TK-A8OK-01A-22R-A36G-07	Tumor	GGT5	3.59031
TCGA-TP-A8TT-01A-12R-A41O-07	Tumor	GGT5	3.20226
TCGA-TP-A8TV-01A-11R-A41O-07	Tumor	GGT5	1.8083
TCGA-V1-A8MF-01A-11R-A36G-07	Tumor	GGT5	2.5067
TCGA-V1-A8MG-01A-11R-A36G-07	Tumor	GGT5	2.64943
TCGA-V1-A8MJ-01A-11R-A36G-07	Tumor	GGT5	2.47322
TCGA-V1-A8MK-01A-11R-A36G-07	Tumor	GGT5	2.0467
TCGA-V1-A8ML-01A-11R-A37L-07	Tumor	GGT5	2.86566
TCGA-V1-A8MM-01A-11R-A37L-07	Tumor	GGT5	3.29028
TCGA-V1-A8MU-01A-11R-A37L-07	Tumor	GGT5	3.35207
TCGA-V1-A8WL-01A-11R-A37L-07	Tumor	GGT5	3.0196
TCGA-V1-A8WN-01A-11R-A37L-07	Tumor	GGT5	1.94035
TCGA-V1-A8WS-01A-11R-A37L-07	Tumor	GGT5	1.97831
TCGA-V1-A8WV-01A-11R-A37L-07	Tumor	GGT5	3.48576
TCGA-V1-A8WW-01A-11R-A37L-07	Tumor	GGT5	2.53548
TCGA-V1-A8X3-01A-11R-A37L-07	Tumor	GGT5	2.78925
TCGA-V1-A9O5-01A-11R-A41O-07	Tumor	GGT5	2.72825
TCGA-V1-A9O5-06A-11R-A41O-07	Tumor	GGT5	2.63457
TCGA-V1-A9O7-01A-21R-A41O-07	Tumor	GGT5	3.03437
TCGA-V1-A9O9-01A-11R-A41O-07	Tumor	GGT5	3.4614
TCGA-V1-A9OA-01A-11R-A41O-07	Tumor	GGT5	2.27235
TCGA-V1-A9OF-01A-11R-A41O-07	Tumor	GGT5	1.7956
TCGA-V1-A9OH-01A-11R-A41O-07	Tumor	GGT5	2.6703
TCGA-V1-A9OL-01A-11R-A41O-07	Tumor	GGT5	2.69877
TCGA-V1-A9OQ-01A-11R-A41O-07	Tumor	GGT5	2.48962
TCGA-V1-A9OT-01A-11R-A41O-07	Tumor	GGT5	2.69877
TCGA-V1-A9OX-01A-11R-A41O-07	Tumor	GGT5	2.80847
TCGA-V1-A9OY-01A-11R-A41O-07	Tumor	GGT5	3.68709
TCGA-V1-A9Z7-01A-11R-A41O-07	Tumor	GGT5	3.34294
TCGA-V1-A9Z8-01A-11R-A41O-07	Tumor	GGT5	3.78715
TCGA-V1-A9Z9-01A-21R-A41O-07	Tumor	GGT5	3.14259
TCGA-V1-A9ZG-01A-11R-A41O-07	Tumor	GGT5	3.97643
TCGA-V1-A9ZI-01A-11R-A41O-07	Tumor	GGT5	3.49713
TCGA-V1-A9ZK-01A-11R-A41O-07	Tumor	GGT5	2.31996
TCGA-V1-A9ZR-01A-11R-A41O-07	Tumor	GGT5	3.39343
TCGA-VN-A88I-01A-11R-A352-07	Tumor	GGT5	4.38439
TCGA-VN-A88K-01A-11R-A352-07	Tumor	GGT5	3.26984
TCGA-VN-A88L-01A-11R-A352-07	Tumor	GGT5	3.22008
TCGA-VN-A88M-01A-11R-A352-07	Tumor	GGT5	2.82061
TCGA-VN-A88N-01A-11R-A36G-07	Tumor	GGT5	2.06326
TCGA-VN-A88O-01A-11R-A352-07	Tumor	GGT5	2.12951
TCGA-VN-A88P-01A-11R-A352-07	Tumor	GGT5	3.36541
TCGA-VN-A88Q-01A-11R-A352-07	Tumor	GGT5	2.11473
TCGA-VN-A88R-01A-11R-A36G-07	Tumor	GGT5	3.28453
TCGA-VN-A943-01A-11R-A41O-07	Tumor	GGT5	0.896388
TCGA-VP-A872-01A-11R-A352-07	Tumor	GGT5	3.63379
TCGA-VP-A875-01A-31R-A352-07	Tumor	GGT5	1.61344
TCGA-VP-A876-01A-11R-A352-07	Tumor	GGT5	1.76537
TCGA-VP-A878-01A-31R-A352-07	Tumor	GGT5	3.17651
TCGA-VP-A879-01A-11R-A352-07	Tumor	GGT5	2.05346
TCGA-VP-A87B-01A-11R-A352-07	Tumor	GGT5	2.17073
TCGA-VP-A87C-01A-11R-A352-07	Tumor	GGT5	3.45734
TCGA-VP-A87D-01A-11R-A352-07	Tumor	GGT5	2.23766
TCGA-VP-A87E-01A-31R-A352-07	Tumor	GGT5	2.97646
TCGA-VP-A87H-01A-11R-A352-07	Tumor	GGT5	2.56513
TCGA-VP-A87J-01A-11R-A352-07	Tumor	GGT5	1.84366
TCGA-VP-A87K-01A-11R-A352-07	Tumor	GGT5	1.92771
TCGA-VP-AA1N-01A-31R-A41O-07	Tumor	GGT5	3.42339
TCGA-WW-A8ZI-01A-11R-A37L-07	Tumor	GGT5	2.25272
TCGA-X4-A8KQ-01A-12R-A36G-07	Tumor	GGT5	3.36429
TCGA-X4-A8KS-01A-12R-A36G-07	Tumor	GGT5	2.42637
TCGA-XA-A8JR-01A-11R-A36G-07	Tumor	GGT5	2.40877
TCGA-XJ-A83F-01A-11R-A352-07	Tumor	GGT5	2.98605
TCGA-XJ-A83G-01A-11R-A352-07	Tumor	GGT5	2.06922
TCGA-XJ-A83H-01A-11R-A352-07	Tumor	GGT5	1.87133
TCGA-XJ-A9DI-01A-11R-A37L-07	Tumor	GGT5	3.7797
TCGA-XJ-A9DK-01A-11R-A37L-07	Tumor	GGT5	2.49738
TCGA-XJ-A9DQ-01A-11R-A37L-07	Tumor	GGT5	3.39528
TCGA-XJ-A9DX-01A-11R-A37L-07	Tumor	GGT5	2.30955
TCGA-XK-AAIR-01A-11R-A41O-07	Tumor	GGT5	2.73385
TCGA-XK-AAIV-01A-11R-A41O-07	Tumor	GGT5	3.32858
TCGA-XK-AAIW-01A-11R-A41O-07	Tumor	GGT5	1.51096
TCGA-XK-AAJ3-01A-11R-A41O-07	Tumor	GGT5	2.38662
TCGA-XK-AAJA-01A-11R-A41O-07	Tumor	GGT5	2.38469
TCGA-XK-AAJP-01A-11R-A41O-07	Tumor	GGT5	2.22657
TCGA-XK-AAJR-01A-11R-A41O-07	Tumor	GGT5	2.55415
TCGA-XK-AAJT-01A-11R-A41O-07	Tumor	GGT5	2.92909
TCGA-XK-AAJU-01A-11R-A41O-07	Tumor	GGT5	1.95958
TCGA-XK-AAK1-01A-11R-A41O-07	Tumor	GGT5	2.95875
TCGA-XQ-A8TA-01A-11R-A36G-07	Tumor	GGT5	1.15264
TCGA-XQ-A8TB-01A-11R-A36G-07	Tumor	GGT5	2.98592
TCGA-Y6-A8TL-01A-21R-A37L-07	Tumor	GGT5	2.38979
TCGA-Y6-A9XI-01A-11R-A41O-07	Tumor	GGT5	2.02889
TCGA-YJ-A8SW-01A-11R-A37L-07	Tumor	GGT5	1.76977
TCGA-YL-A8HJ-01A-11R-A36G-07	Tumor	GGT5	3.70326
TCGA-YL-A8HK-01A-11R-A36G-07	Tumor	GGT5	3.12813
TCGA-YL-A8HL-01A-11R-A36G-07	Tumor	GGT5	2.00173
TCGA-YL-A8HM-01A-11R-A36G-07	Tumor	GGT5	2.12403
TCGA-YL-A8HO-01A-11R-A36G-07	Tumor	GGT5	3.46942
TCGA-YL-A8S8-01A-11R-A37L-07	Tumor	GGT5	2.60737
TCGA-YL-A8S9-01A-11R-A37L-07	Tumor	GGT5	1.40882
TCGA-YL-A8SA-01A-21R-A37L-07	Tumor	GGT5	1.55213
TCGA-YL-A8SB-01A-31R-A37L-07	Tumor	GGT5	3.24137
TCGA-YL-A8SC-01A-11R-A37L-07	Tumor	GGT5	2.51889
TCGA-YL-A8SF-01A-11R-A37L-07	Tumor	GGT5	3.66479
TCGA-YL-A8SH-01B-11R-A37L-07	Tumor	GGT5	2.80288
TCGA-YL-A8SI-01A-11R-A41O-07	Tumor	GGT5	2.47275
TCGA-YL-A8SJ-01B-11R-A37L-07	Tumor	GGT5	2.99297
TCGA-YL-A8SK-01B-21R-A37L-07	Tumor	GGT5	2.73963
TCGA-YL-A8SL-01B-21R-A37L-07	Tumor	GGT5	1.68684
TCGA-YL-A8SO-01B-31R-A37L-07	Tumor	GGT5	2.90624
TCGA-YL-A8SP-01B-11R-A37L-07	Tumor	GGT5	2.24358
TCGA-YL-A8SQ-01B-11R-A37L-07	Tumor	GGT5	3.13363
TCGA-YL-A8SR-01B-11R-A37L-07	Tumor	GGT5	3.43136
TCGA-YL-A9WH-01A-11R-A37L-07	Tumor	GGT5	2.0899
TCGA-YL-A9WI-01A-11R-A37L-07	Tumor	GGT5	1.96898
TCGA-YL-A9WJ-01A-11R-A37L-07	Tumor	GGT5	3.06709
TCGA-YL-A9WK-01A-11R-A37L-07	Tumor	GGT5	4.17694
TCGA-YL-A9WL-01A-11R-A41O-07	Tumor	GGT5	1.95591
TCGA-YL-A9WX-01A-21R-A41O-07	Tumor	GGT5	2.72827
TCGA-YL-A9WY-01A-11R-A41O-07	Tumor	GGT5	3.58311
TCGA-ZG-A8QW-01A-11R-A37L-07	Tumor	GGT5	2.73259
TCGA-ZG-A8QX-01A-11R-A37L-07	Tumor	GGT5	2.15892
TCGA-ZG-A8QY-01A-11R-A37L-07	Tumor	GGT5	2.75305
TCGA-ZG-A8QZ-01A-11R-A37L-07	Tumor	GGT5	3.2446
TCGA-ZG-A9KY-01A-11R-A41O-07	Tumor	GGT5	2.2254
TCGA-ZG-A9L0-01A-11R-A41O-07	Tumor	GGT5	3.76683
TCGA-ZG-A9L1-01A-11R-A41O-07	Tumor	GGT5	3.23393
TCGA-ZG-A9L2-01A-31R-A41O-07	Tumor	GGT5	4.27593
TCGA-ZG-A9L4-01A-11R-A41O-07	Tumor	GGT5	4.30983
TCGA-ZG-A9L5-01A-12R-A41O-07	Tumor	GGT5	2.23404
TCGA-ZG-A9L6-01A-11R-A41O-07	Tumor	GGT5	3.57959
TCGA-ZG-A9L9-01A-11R-A41O-07	Tumor	GGT5	3.47171
TCGA-ZG-A9LB-01A-11R-A41O-07	Tumor	GGT5	2.70299
TCGA-ZG-A9LM-01A-11R-A41O-07	Tumor	GGT5	2.81028
TCGA-ZG-A9LN-01A-11R-A41O-07	Tumor	GGT5	3.42124
TCGA-ZG-A9LS-01A-12R-A41O-07	Tumor	GGT5	3.74102
TCGA-ZG-A9LU-01A-11R-A41O-07	Tumor	GGT5	2.54592
TCGA-ZG-A9LY-01A-11R-A41O-07	Tumor	GGT5	3.17892
TCGA-ZG-A9LZ-01A-11R-A41O-07	Tumor	GGT5	2.08828
TCGA-ZG-A9M4-01A-11R-A41O-07	Tumor	GGT5	2.32881
TCGA-ZG-A9MC-01A-31R-A41O-07	Tumor	GGT5	3.65235
TCGA-ZG-A9N3-01A-11R-A41O-07	Tumor	GGT5	1.70066
TCGA-ZG-A9ND-01A-11R-A41O-07	Tumor	GGT5	2.32475
TCGA-ZG-A9NI-01A-11R-A41O-07	Tumor	GGT5	3.8932
TCGA-2A-A8VL-01A-21R-A37L-07	Tumor	GGT6	1.40953
TCGA-2A-A8VO-01A-11R-A37L-07	Tumor	GGT6	0.329296
TCGA-2A-A8VT-01A-11R-A37L-07	Tumor	GGT6	1.26658
TCGA-2A-A8VV-01A-11R-A37L-07	Tumor	GGT6	1.40338
TCGA-2A-A8VX-01A-11R-A37L-07	Tumor	GGT6	0.501312
TCGA-2A-A8W1-01A-11R-A37L-07	Tumor	GGT6	0.523462
TCGA-2A-A8W3-01A-11R-A37L-07	Tumor	GGT6	1.95695
TCGA-2A-AAYF-01A-11R-A41O-07	Tumor	GGT6	1.70898
TCGA-2A-AAYO-01A-11R-A41O-07	Tumor	GGT6	0.512985
TCGA-2A-AAYU-01A-11R-A41O-07	Tumor	GGT6	0.797345
TCGA-4L-AA1F-01A-11R-A41O-07	Tumor	GGT6	0.518938
TCGA-CH-5737-01A-11R-1580-07	Tumor	GGT6	0.852638
TCGA-CH-5738-01A-11R-1580-07	Tumor	GGT6	2.10943
TCGA-CH-5739-01A-11R-1580-07	Tumor	GGT6	0.727441
TCGA-CH-5740-01A-11R-1580-07	Tumor	GGT6	1.17549
TCGA-CH-5741-01A-11R-1580-07	Tumor	GGT6	1.25139
TCGA-CH-5743-01A-21R-1580-07	Tumor	GGT6	3.56216
TCGA-CH-5744-01A-11R-1580-07	Tumor	GGT6	1.72936
TCGA-CH-5745-01A-11R-1580-07	Tumor	GGT6	1.60583
TCGA-CH-5746-01A-11R-1580-07	Tumor	GGT6	2.90618
TCGA-CH-5748-01A-11R-1580-07	Tumor	GGT6	0.96584
TCGA-CH-5750-01A-11R-1580-07	Tumor	GGT6	0.887291
TCGA-CH-5751-01A-11R-1580-07	Tumor	GGT6	0.0237521
TCGA-CH-5752-01A-11R-1580-07	Tumor	GGT6	0.165944
TCGA-CH-5753-01A-11R-1580-07	Tumor	GGT6	0.795268
TCGA-CH-5754-01A-11R-1580-07	Tumor	GGT6	1.20414
TCGA-CH-5761-01A-11R-1580-07	Tumor	GGT6	0.667847
TCGA-CH-5761-11A-01R-1580-07	Normal	GGT6	3.71537
TCGA-CH-5762-01A-11R-1580-07	Tumor	GGT6	2.29361
TCGA-CH-5763-01A-11R-1580-07	Tumor	GGT6	2.84637
TCGA-CH-5764-01A-21R-1580-07	Tumor	GGT6	2.0115
TCGA-CH-5765-01A-11R-1580-07	Tumor	GGT6	1.1119
TCGA-CH-5766-01A-11R-1580-07	Tumor	GGT6	5.03552
TCGA-CH-5767-01A-11R-1789-07	Tumor	GGT6	0.421048
TCGA-CH-5767-11B-01R-1789-07	Normal	GGT6	3.73557
TCGA-CH-5768-01A-11R-1580-07	Tumor	GGT6	1.57971
TCGA-CH-5768-11A-01R-1580-07	Normal	GGT6	3.63223
TCGA-CH-5769-01A-11R-1580-07	Tumor	GGT6	2.28182
TCGA-CH-5769-11A-01R-1580-07	Normal	GGT6	2.49255
TCGA-CH-5771-01A-21R-1580-07	Tumor	GGT6	2.7142
TCGA-CH-5772-01A-11R-1580-07	Tumor	GGT6	1.76693
TCGA-CH-5788-01A-11R-1580-07	Tumor	GGT6	0.409147
TCGA-CH-5789-01A-11R-1580-07	Tumor	GGT6	1.58246
TCGA-CH-5790-01A-11R-1580-07	Tumor	GGT6	1.02984
TCGA-CH-5791-01A-11R-1580-07	Tumor	GGT6	1.51299
TCGA-CH-5792-01A-11R-1580-07	Tumor	GGT6	2.13527
TCGA-CH-5794-01A-11R-1580-07	Tumor	GGT6	1.54325
TCGA-EJ-5494-01A-01R-1580-07	Tumor	GGT6	0.834388
TCGA-EJ-5495-01A-01R-1580-07	Tumor	GGT6	1.46137
TCGA-EJ-5496-01A-01R-1580-07	Tumor	GGT6	1.66357
TCGA-EJ-5497-01A-02R-1580-07	Tumor	GGT6	2.517
TCGA-EJ-5498-01A-01R-1580-07	Tumor	GGT6	2.60561
TCGA-EJ-5499-01A-01R-1580-07	Tumor	GGT6	2.1926
TCGA-EJ-5501-01A-01R-1580-07	Tumor	GGT6	1.65205
TCGA-EJ-5502-01A-01R-1580-07	Tumor	GGT6	2.2568
TCGA-EJ-5503-01A-01R-1580-07	Tumor	GGT6	3.36265
TCGA-EJ-5504-01A-01R-1580-07	Tumor	GGT6	0.753605
TCGA-EJ-5505-01A-01R-1580-07	Tumor	GGT6	1.014
TCGA-EJ-5506-01A-01R-1580-07	Tumor	GGT6	3.25915
TCGA-EJ-5507-01A-01R-1580-07	Tumor	GGT6	1.33027
TCGA-EJ-5508-01A-02R-1580-07	Tumor	GGT6	2.11243
TCGA-EJ-5509-01A-01R-1580-07	Tumor	GGT6	1.44567
TCGA-EJ-5510-01A-01R-1580-07	Tumor	GGT6	2.78094
TCGA-EJ-5511-01A-01R-1580-07	Tumor	GGT6	1.13593
TCGA-EJ-5512-01A-01R-1580-07	Tumor	GGT6	2.7826
TCGA-EJ-5514-01A-01R-1580-07	Tumor	GGT6	0.969896
TCGA-EJ-5515-01A-01R-1580-07	Tumor	GGT6	1.65535
TCGA-EJ-5516-01A-01R-1580-07	Tumor	GGT6	1.63682
TCGA-EJ-5517-01A-01R-1580-07	Tumor	GGT6	2.35963
TCGA-EJ-5518-01A-01R-1580-07	Tumor	GGT6	1.02722
TCGA-EJ-5519-01A-01R-1580-07	Tumor	GGT6	1.08617
TCGA-EJ-5521-01A-01R-1580-07	Tumor	GGT6	1.82611
TCGA-EJ-5522-01A-01R-1580-07	Tumor	GGT6	1.90658
TCGA-EJ-5524-01A-01R-1580-07	Tumor	GGT6	1.22472
TCGA-EJ-5525-01A-01R-1580-07	Tumor	GGT6	0.248292
TCGA-EJ-5526-01A-01R-1580-07	Tumor	GGT6	2.56003
TCGA-EJ-5527-01A-01R-1580-07	Tumor	GGT6	1.82134
TCGA-EJ-5530-01A-01R-1580-07	Tumor	GGT6	0.95002
TCGA-EJ-5531-01A-01R-1580-07	Tumor	GGT6	2.45954
TCGA-EJ-5532-01A-01R-1580-07	Tumor	GGT6	2.64201
TCGA-EJ-5542-01A-01R-1580-07	Tumor	GGT6	1.8264
TCGA-EJ-7115-01A-11R-2118-07	Tumor	GGT6	2.08756
TCGA-EJ-7115-11A-01R-2118-07	Normal	GGT6	2.87263
TCGA-EJ-7123-01A-11R-1965-07	Tumor	GGT6	0.673104
TCGA-EJ-7123-11A-01R-1965-07	Normal	GGT6	1.06088
TCGA-EJ-7125-01A-11R-1965-07	Tumor	GGT6	0.026446
TCGA-EJ-7125-11A-01R-1965-07	Normal	GGT6	2.37765
TCGA-EJ-7218-01B-11R-A32O-07	Tumor	GGT6	0.685716
TCGA-EJ-7312-01B-21R-A32O-07	Tumor	GGT6	2.91173
TCGA-EJ-7314-01A-31R-2118-07	Tumor	GGT6	1.31754
TCGA-EJ-7314-11A-01R-2118-07	Normal	GGT6	2.2571
TCGA-EJ-7315-01A-31R-2118-07	Tumor	GGT6	0.648097
TCGA-EJ-7315-11A-01R-2118-07	Normal	GGT6	2.97251
TCGA-EJ-7317-01A-31R-2118-07	Tumor	GGT6	0.807355
TCGA-EJ-7317-11A-01R-2118-07	Normal	GGT6	2.31664
TCGA-EJ-7318-01B-11R-A32O-07	Tumor	GGT6	1.3425
TCGA-EJ-7321-01A-31R-2263-07	Tumor	GGT6	1.61447
TCGA-EJ-7321-11A-01R-2263-07	Normal	GGT6	3.15325
TCGA-EJ-7325-01B-11R-A32O-07	Tumor	GGT6	1.36854
TCGA-EJ-7327-01A-11R-2118-07	Tumor	GGT6	1.53521
TCGA-EJ-7327-11A-01R-2118-07	Normal	GGT6	1.35975
TCGA-EJ-7328-01A-31R-2118-07	Tumor	GGT6	2.90001
TCGA-EJ-7328-11A-01R-2118-07	Normal	GGT6	2.55287
TCGA-EJ-7330-01A-11R-2118-07	Tumor	GGT6	3.16951
TCGA-EJ-7330-11A-01R-2118-07	Normal	GGT6	2.76945
TCGA-EJ-7331-01A-11R-2118-07	Tumor	GGT6	1.104
TCGA-EJ-7331-11A-01R-2118-07	Normal	GGT6	2.30439
TCGA-EJ-7781-01A-11R-2118-07	Tumor	GGT6	2.3891
TCGA-EJ-7781-11A-01R-2118-07	Normal	GGT6	2.46064
TCGA-EJ-7782-01A-11R-2118-07	Tumor	GGT6	1.05721
TCGA-EJ-7782-11A-01R-2118-07	Normal	GGT6	3.41807
TCGA-EJ-7783-01A-11R-2118-07	Tumor	GGT6	2.8948
TCGA-EJ-7783-11A-01R-2118-07	Normal	GGT6	1.65791
TCGA-EJ-7784-01A-11R-2118-07	Tumor	GGT6	1.0844
TCGA-EJ-7784-11A-01R-2118-07	Normal	GGT6	3.34452
TCGA-EJ-7785-01A-11R-2118-07	Tumor	GGT6	2.27432
TCGA-EJ-7785-11A-01R-2118-07	Normal	GGT6	2.56526
TCGA-EJ-7786-01A-11R-2118-07	Tumor	GGT6	1.02638
TCGA-EJ-7786-11A-01R-2118-07	Normal	GGT6	3.20877
TCGA-EJ-7788-01A-11R-2118-07	Tumor	GGT6	0.523863
TCGA-EJ-7789-01A-11R-2118-07	Tumor	GGT6	0.57124
TCGA-EJ-7789-11A-01R-2118-07	Normal	GGT6	3.39977
TCGA-EJ-7791-01A-11R-2118-07	Tumor	GGT6	1.89794
TCGA-EJ-7792-01A-11R-2118-07	Tumor	GGT6	2.51541
TCGA-EJ-7792-11A-01R-2118-07	Normal	GGT6	3.04459
TCGA-EJ-7793-01A-31R-2263-07	Tumor	GGT6	1.66079
TCGA-EJ-7793-11A-01R-2263-07	Normal	GGT6	2.39199
TCGA-EJ-7794-01A-11R-2118-07	Tumor	GGT6	2.20592
TCGA-EJ-7794-11A-01R-2118-07	Normal	GGT6	4.01555
TCGA-EJ-7797-01A-11R-2263-07	Tumor	GGT6	2.21366
TCGA-EJ-7797-11A-01R-2263-07	Normal	GGT6	2.22079
TCGA-EJ-8468-01A-21R-2403-07	Tumor	GGT6	0.965544
TCGA-EJ-8469-01A-11R-2403-07	Tumor	GGT6	1.84695
TCGA-EJ-8470-01A-11R-2403-07	Tumor	GGT6	2.60436
TCGA-EJ-8472-01A-11R-2403-07	Tumor	GGT6	1.64316
TCGA-EJ-8474-01A-11R-2403-07	Tumor	GGT6	1.20546
TCGA-EJ-A46B-01A-31R-A250-07	Tumor	GGT6	2.14825
TCGA-EJ-A46D-01A-21R-A32Y-07	Tumor	GGT6	3.31149
TCGA-EJ-A46E-01A-31R-A250-07	Tumor	GGT6	3.78884
TCGA-EJ-A46F-01A-31R-A250-07	Tumor	GGT6	0.617863
TCGA-EJ-A46G-01A-31R-A26U-07	Tumor	GGT6	0.414244
TCGA-EJ-A46H-01A-31R-A26U-07	Tumor	GGT6	4.18468
TCGA-EJ-A46I-01A-12R-A26U-07	Tumor	GGT6	3.08556
TCGA-EJ-A65B-01A-12R-A30B-07	Tumor	GGT6	2.70688
TCGA-EJ-A65D-01A-11R-A30B-07	Tumor	GGT6	2.36236
TCGA-EJ-A65E-01A-11R-A29R-07	Tumor	GGT6	2.17453
TCGA-EJ-A65F-01A-21R-A311-07	Tumor	GGT6	0.835682
TCGA-EJ-A65G-01A-21R-A29R-07	Tumor	GGT6	0.305095
TCGA-EJ-A65J-01A-11R-A311-07	Tumor	GGT6	1.94711
TCGA-EJ-A65M-01A-11R-A29R-07	Tumor	GGT6	1.9604
TCGA-EJ-A6RA-01A-11R-A33R-07	Tumor	GGT6	2.8809
TCGA-EJ-A6RC-01A-11R-A32O-07	Tumor	GGT6	1.5369
TCGA-EJ-A7NF-01A-11R-A33R-07	Tumor	GGT6	1.06122
TCGA-EJ-A7NG-01A-31R-A33R-07	Tumor	GGT6	2.94373
TCGA-EJ-A7NH-01A-12R-A33R-07	Tumor	GGT6	1.68406
TCGA-EJ-A7NJ-01A-22R-A352-07	Tumor	GGT6	3.21229
TCGA-EJ-A7NK-01A-12R-A352-07	Tumor	GGT6	3.32534
TCGA-EJ-A7NM-01A-21R-A33R-07	Tumor	GGT6	0.979513
TCGA-EJ-A7NN-01A-11R-A33R-07	Tumor	GGT6	2.32193
TCGA-EJ-A8FN-01A-11R-A352-07	Tumor	GGT6	0.755229
TCGA-EJ-A8FO-01A-21R-A36G-07	Tumor	GGT6	1.66975
TCGA-EJ-A8FO-11A-11R-A36G-07	Normal	GGT6	3.4716
TCGA-EJ-A8FP-01A-21R-A36G-07	Tumor	GGT6	2.59278
TCGA-EJ-A8FS-01A-11R-A352-07	Tumor	GGT6	0.928806
TCGA-EJ-A8FU-01A-11R-A36G-07	Tumor	GGT6	2.50543
TCGA-EJ-AB20-01A-12R-A41O-07	Tumor	GGT6	3.00124
TCGA-EJ-AB27-01A-11R-A41O-07	Tumor	GGT6	1.94961
TCGA-FC-7708-01A-11R-2118-07	Tumor	GGT6	2.27017
TCGA-FC-7961-01A-11R-A29R-07	Tumor	GGT6	0.79585
TCGA-FC-A4JI-01A-11R-A250-07	Tumor	GGT6	2.56223
TCGA-FC-A5OB-01A-11R-A29R-07	Tumor	GGT6	0.231678
TCGA-FC-A66V-01A-21R-A30B-07	Tumor	GGT6	3.31297
TCGA-FC-A6HD-01A-11R-A31N-07	Tumor	GGT6	0.722903
TCGA-FC-A8O0-01A-41R-A37L-07	Tumor	GGT6	3.0866
TCGA-G9-6329-01A-13R-1965-07	Tumor	GGT6	2.71982
TCGA-G9-6332-01A-11R-1789-07	Tumor	GGT6	1.26165
TCGA-G9-6333-01A-12R-1965-07	Tumor	GGT6	1.39851
TCGA-G9-6333-11A-01R-1965-07	Normal	GGT6	4.0273
TCGA-G9-6336-01A-11R-1789-07	Tumor	GGT6	2.73816
TCGA-G9-6338-01A-12R-1965-07	Tumor	GGT6	0.723165
TCGA-G9-6339-01A-12R-A311-07	Tumor	GGT6	2.00831
TCGA-G9-6342-01A-11R-1965-07	Tumor	GGT6	1.76804
TCGA-G9-6342-11A-02R-1965-07	Normal	GGT6	3.34541
TCGA-G9-6343-01A-21R-1965-07	Tumor	GGT6	0.831796
TCGA-G9-6347-01A-11R-A31N-07	Tumor	GGT6	0.452068
TCGA-G9-6348-01A-11R-1789-07	Tumor	GGT6	2.26358
TCGA-G9-6348-11A-01R-1789-07	Normal	GGT6	2.30194
TCGA-G9-6351-01A-21R-1965-07	Tumor	GGT6	1.70739
TCGA-G9-6351-11A-01R-1965-07	Normal	GGT6	2.31594
TCGA-G9-6353-01A-11R-1965-07	Tumor	GGT6	2.46221
TCGA-G9-6354-01A-11R-A311-07	Tumor	GGT6	1.25453
TCGA-G9-6356-01A-11R-1789-07	Tumor	GGT6	2.62141
TCGA-G9-6356-11A-01R-1789-07	Normal	GGT6	4.04184
TCGA-G9-6361-01A-21R-1965-07	Tumor	GGT6	2.14454
TCGA-G9-6362-01A-11R-1789-07	Tumor	GGT6	0.0322419
TCGA-G9-6362-11A-01R-1789-07	Normal	GGT6	0.267476
TCGA-G9-6363-01A-21R-1789-07	Tumor	GGT6	2.34136
TCGA-G9-6363-11A-01R-1789-07	Normal	GGT6	3.07517
TCGA-G9-6364-01A-21R-1789-07	Tumor	GGT6	1.25314
TCGA-G9-6365-01A-11R-1789-07	Tumor	GGT6	3.19276
TCGA-G9-6365-11A-01R-1789-07	Normal	GGT6	3.80328
TCGA-G9-6366-01A-11R-2118-07	Tumor	GGT6	2.98246
TCGA-G9-6367-01A-11R-1789-07	Tumor	GGT6	2.86126
TCGA-G9-6369-01A-21R-1965-07	Tumor	GGT6	0.0930192
TCGA-G9-6370-01A-11R-1789-07	Tumor	GGT6	3.64434
TCGA-G9-6371-01A-11R-1789-07	Tumor	GGT6	0.631989
TCGA-G9-6373-01A-11R-1789-07	Tumor	GGT6	1.08052
TCGA-G9-6377-01A-11R-1965-07	Tumor	GGT6	1.15685
TCGA-G9-6378-01A-11R-1789-07	Tumor	GGT6	3.38757
TCGA-G9-6379-01A-11R-A31N-07	Tumor	GGT6	3.07531
TCGA-G9-6384-01A-11R-1789-07	Tumor	GGT6	1.71866
TCGA-G9-6384-11A-01R-1858-07	Normal	GGT6	2.13198
TCGA-G9-6385-01A-11R-1789-07	Tumor	GGT6	2.31629
TCGA-G9-6494-01A-11R-1789-07	Tumor	GGT6	1.50136
TCGA-G9-6496-01A-11R-1789-07	Tumor	GGT6	1.09748
TCGA-G9-6496-11A-01R-1789-07	Normal	GGT6	3.34117
TCGA-G9-6498-01A-12R-A311-07	Tumor	GGT6	1.38527
TCGA-G9-6499-01A-12R-1965-07	Tumor	GGT6	1.61918
TCGA-G9-6499-11A-02R-1965-07	Normal	GGT6	1.94849
TCGA-G9-7509-01A-11R-A41O-07	Tumor	GGT6	1.66589
TCGA-G9-7510-01A-11R-2263-07	Tumor	GGT6	1.94632
TCGA-G9-7519-01A-11R-2263-07	Tumor	GGT6	1.28048
TCGA-G9-7521-01A-11R-2263-07	Tumor	GGT6	0.439676
TCGA-G9-7522-01A-11R-2263-07	Tumor	GGT6	1.3888
TCGA-G9-7523-01A-11R-2263-07	Tumor	GGT6	0.0142124
TCGA-G9-7525-01A-31R-2263-07	Tumor	GGT6	1.04376
TCGA-G9-A9S0-01A-11R-A41O-07	Tumor	GGT6	1.13993
TCGA-G9-A9S4-01A-11R-A41O-07	Tumor	GGT6	1.40953
TCGA-G9-A9S7-01A-11R-A41O-07	Tumor	GGT6	1.51934
TCGA-H9-7775-01A-11R-2118-07	Tumor	GGT6	0.521855
TCGA-H9-A6BX-01A-31R-A311-07	Tumor	GGT6	2.75035
TCGA-H9-A6BY-01A-11R-A30B-07	Tumor	GGT6	0.934554
TCGA-HC-7075-01A-11R-1965-07	Tumor	GGT6	0.0954519
TCGA-HC-7077-01A-11R-1965-07	Tumor	GGT6	1.288
TCGA-HC-7078-01A-11R-2118-07	Tumor	GGT6	1.37835
TCGA-HC-7079-01A-11R-1965-07	Tumor	GGT6	2.75694
TCGA-HC-7080-01A-11R-1965-07	Tumor	GGT6	0.133564
TCGA-HC-7081-01A-11R-1965-07	Tumor	GGT6	0.748118
TCGA-HC-7209-01A-11R-2118-07	Tumor	GGT6	1.44716
TCGA-HC-7210-01A-11R-2118-07	Tumor	GGT6	1.26177
TCGA-HC-7211-01A-11R-2118-07	Tumor	GGT6	0.946132
TCGA-HC-7211-11A-01R-2118-07	Normal	GGT6	1.89274
TCGA-HC-7212-01A-11R-2118-07	Tumor	GGT6	0.349365
TCGA-HC-7213-01A-11R-2118-07	Tumor	GGT6	1.74498
TCGA-HC-7230-01A-11R-2118-07	Tumor	GGT6	0.729183
TCGA-HC-7231-01A-11R-2118-07	Tumor	GGT6	2.425
TCGA-HC-7232-01A-11R-2118-07	Tumor	GGT6	0.996967
TCGA-HC-7233-01A-11R-2118-07	Tumor	GGT6	1.1398
TCGA-HC-7736-01A-11R-2118-07	Tumor	GGT6	1.57396
TCGA-HC-7737-01A-11R-2118-07	Tumor	GGT6	1.93659
TCGA-HC-7737-11A-02R-2118-07	Normal	GGT6	3.48692
TCGA-HC-7738-01A-11R-2118-07	Tumor	GGT6	1.143
TCGA-HC-7738-11A-01R-2118-07	Normal	GGT6	2.01414
TCGA-HC-7740-01A-11R-2118-07	Tumor	GGT6	3.52885
TCGA-HC-7740-01B-04R-2302-07	Tumor	GGT6	1.95851
TCGA-HC-7740-11A-01R-2118-07	Normal	GGT6	2.48959
TCGA-HC-7742-01A-11R-2118-07	Tumor	GGT6	1.37407
TCGA-HC-7742-11A-01R-2118-07	Normal	GGT6	2.8406
TCGA-HC-7744-01A-11R-2118-07	Tumor	GGT6	1.18707
TCGA-HC-7745-01A-11R-2118-07	Tumor	GGT6	2.6006
TCGA-HC-7745-11A-01R-2118-07	Normal	GGT6	2.78578
TCGA-HC-7747-01A-11R-2118-07	Tumor	GGT6	2.32426
TCGA-HC-7747-11A-01R-2118-07	Normal	GGT6	2.08916
TCGA-HC-7748-01A-11R-2118-07	Tumor	GGT6	1.47088
TCGA-HC-7749-01A-11R-2118-07	Tumor	GGT6	1.66839
TCGA-HC-7750-01A-11R-2118-07	Tumor	GGT6	1.71857
TCGA-HC-7752-01A-11R-2118-07	Tumor	GGT6	0.947629
TCGA-HC-7752-11A-01R-2118-07	Normal	GGT6	3.18799
TCGA-HC-7817-01B-11R-A29R-07	Tumor	GGT6	2.90371
TCGA-HC-7818-01A-11R-2118-07	Tumor	GGT6	1.96916
TCGA-HC-7819-01A-11R-2118-07	Tumor	GGT6	0.69439
TCGA-HC-7819-11A-01R-2118-07	Normal	GGT6	3.23492
TCGA-HC-7820-01A-11R-2118-07	Tumor	GGT6	1.98627
TCGA-HC-7821-01A-12R-2118-07	Tumor	GGT6	0.0234683
TCGA-HC-8213-01A-11R-A29R-07	Tumor	GGT6	1.42594
TCGA-HC-8216-01A-11R-A29R-07	Tumor	GGT6	2.44215
TCGA-HC-8256-01A-11R-2263-07	Tumor	GGT6	1.05262
TCGA-HC-8257-01A-11R-2263-07	Tumor	GGT6	1.30906
TCGA-HC-8258-01A-11R-2263-07	Tumor	GGT6	3.16827
TCGA-HC-8258-01B-05R-2302-07	Tumor	GGT6	1.07451
TCGA-HC-8258-11A-01R-2263-07	Normal	GGT6	2.92721
TCGA-HC-8259-01A-11R-2263-07	Tumor	GGT6	2.47173
TCGA-HC-8259-11A-01R-2263-07	Normal	GGT6	2.00745
TCGA-HC-8260-01A-11R-2263-07	Tumor	GGT6	2.57611
TCGA-HC-8260-11A-01R-2263-07	Normal	GGT6	2.87549
TCGA-HC-8261-01A-11R-2263-07	Tumor	GGT6	1.65072
TCGA-HC-8262-01A-11R-2263-07	Tumor	GGT6	2.28721
TCGA-HC-8262-11A-01R-2263-07	Normal	GGT6	4.36923
TCGA-HC-8264-01B-11R-2403-07	Tumor	GGT6	0.322159
TCGA-HC-8265-01A-11R-2263-07	Tumor	GGT6	1.51051
TCGA-HC-8265-01B-04R-2302-07	Tumor	GGT6	0.171463
TCGA-HC-8266-01A-11R-2263-07	Tumor	GGT6	2.56005
TCGA-HC-A48F-01A-11R-A250-07	Tumor	GGT6	0.139077
TCGA-HC-A4ZV-01A-11R-A26U-07	Tumor	GGT6	0.97761
TCGA-HC-A631-01A-11R-A29R-07	Tumor	GGT6	0.588037
TCGA-HC-A632-01A-11R-A29R-07	Tumor	GGT6	0.248049
TCGA-HC-A6AL-01A-11R-A30B-07	Tumor	GGT6	0.467279
TCGA-HC-A6AN-01A-11R-A30B-07	Tumor	GGT6	0.955982
TCGA-HC-A6AO-01A-11R-A30B-07	Tumor	GGT6	1.11197
TCGA-HC-A6AP-01A-11R-A30B-07	Tumor	GGT6	2.1503
TCGA-HC-A6AQ-01A-11R-A30B-07	Tumor	GGT6	2.31979
TCGA-HC-A6AS-01A-11R-A30B-07	Tumor	GGT6	2.51894
TCGA-HC-A6HX-01A-11R-A31N-07	Tumor	GGT6	3.80577
TCGA-HC-A6HY-01A-11R-A31N-07	Tumor	GGT6	1.39572
TCGA-HC-A76W-01A-11R-A33R-07	Tumor	GGT6	1.997
TCGA-HC-A76X-01A-11R-A33R-07	Tumor	GGT6	0.422341
TCGA-HC-A8CY-01A-11R-A36G-07	Tumor	GGT6	1.11163
TCGA-HC-A8D0-01A-11R-A36G-07	Tumor	GGT6	2.47573
TCGA-HC-A8D1-01A-11R-A36G-07	Tumor	GGT6	2.24948
TCGA-HC-A9TE-01A-11R-A41O-07	Tumor	GGT6	1.11043
TCGA-HC-A9TH-01A-11R-A41O-07	Tumor	GGT6	1.29184
TCGA-HI-7168-01A-11R-2118-07	Tumor	GGT6	1.13488
TCGA-HI-7169-01A-11R-2118-07	Tumor	GGT6	0.952706
TCGA-HI-7170-01A-11R-2118-07	Tumor	GGT6	2.851
TCGA-HI-7171-01A-12R-2118-07	Tumor	GGT6	0.816804
TCGA-J4-8198-01A-11R-2263-07	Tumor	GGT6	1.70275
TCGA-J4-8200-01A-11R-A29R-07	Tumor	GGT6	3.21573
TCGA-J4-A67K-01A-21R-A30B-07	Tumor	GGT6	1.76795
TCGA-J4-A67L-01A-11R-A30B-07	Tumor	GGT6	1.75997
TCGA-J4-A67M-01A-11R-A30B-07	Tumor	GGT6	2.97205
TCGA-J4-A67N-01A-11R-A30B-07	Tumor	GGT6	1.18085
TCGA-J4-A67O-01A-11R-A30B-07	Tumor	GGT6	1.59063
TCGA-J4-A67Q-01A-21R-A30B-07	Tumor	GGT6	2.05144
TCGA-J4-A67R-01A-21R-A30B-07	Tumor	GGT6	2.95786
TCGA-J4-A67S-01A-11R-A30B-07	Tumor	GGT6	1.54206
TCGA-J4-A67T-01A-11R-A311-07	Tumor	GGT6	1.00971
TCGA-J4-A6G1-01A-11R-A311-07	Tumor	GGT6	2.73957
TCGA-J4-A6G3-01A-11R-A311-07	Tumor	GGT6	2.78614
TCGA-J4-A6M7-01A-11R-A31N-07	Tumor	GGT6	0.245861
TCGA-J4-A83I-01A-11R-A36G-07	Tumor	GGT6	0.383497
TCGA-J4-A83J-01A-11R-A36G-07	Tumor	GGT6	1.20025
TCGA-J4-A83J-11A-11R-A36G-07	Normal	GGT6	3.06661
TCGA-J4-A83K-01A-11R-A352-07	Tumor	GGT6	1.39133
TCGA-J4-A83L-01A-11R-A352-07	Tumor	GGT6	1.72023
TCGA-J4-A83M-01A-11R-A352-07	Tumor	GGT6	1.48975
TCGA-J4-A83N-01A-11R-A352-07	Tumor	GGT6	1.27757
TCGA-J4-AATV-01A-11R-A41O-07	Tumor	GGT6	2.22228
TCGA-J4-AATZ-01A-11R-A41O-07	Tumor	GGT6	1.24452
TCGA-J4-AAU2-01A-11R-A41O-07	Tumor	GGT6	0.213378
TCGA-J9-A52B-01A-11R-A26U-07	Tumor	GGT6	1.37055
TCGA-J9-A52C-01A-11R-A26U-07	Tumor	GGT6	2.44647
TCGA-J9-A52D-01A-11R-A29R-07	Tumor	GGT6	0.225768
TCGA-J9-A52E-01A-11R-A26U-07	Tumor	GGT6	2.39553
TCGA-J9-A8CK-01A-11R-A352-07	Tumor	GGT6	1.57512
TCGA-J9-A8CL-01A-11R-A352-07	Tumor	GGT6	0.532167
TCGA-J9-A8CM-01A-11R-A352-07	Tumor	GGT6	0.859731
TCGA-J9-A8CN-01A-11R-A352-07	Tumor	GGT6	1.46467
TCGA-J9-A8CP-01A-11R-A352-07	Tumor	GGT6	0.65526
TCGA-KC-A4BL-01A-31R-A250-07	Tumor	GGT6	3.44977
TCGA-KC-A4BN-01A-61R-A250-07	Tumor	GGT6	1.48192
TCGA-KC-A4BR-01A-32R-A32Y-07	Tumor	GGT6	1.49006
TCGA-KC-A4BV-01A-31R-A26U-07	Tumor	GGT6	2.6646
TCGA-KC-A7F3-01A-21R-A33R-07	Tumor	GGT6	1.80108
TCGA-KC-A7F5-01A-11R-A33R-07	Tumor	GGT6	0.105946
TCGA-KC-A7F6-01A-11R-A33R-07	Tumor	GGT6	2.72897
TCGA-KC-A7FA-01A-21R-A33R-07	Tumor	GGT6	0.327572
TCGA-KC-A7FD-01A-11R-A33R-07	Tumor	GGT6	0.389347
TCGA-KC-A7FE-01A-12R-A33R-07	Tumor	GGT6	2.25565
TCGA-KK-A59V-01A-11R-A29R-07	Tumor	GGT6	1.27602
TCGA-KK-A59X-01A-11R-A29R-07	Tumor	GGT6	0.949273
TCGA-KK-A59Y-01A-11R-A26U-07	Tumor	GGT6	1.70288
TCGA-KK-A59Z-01A-12R-A26U-07	Tumor	GGT6	3.28127
TCGA-KK-A5A1-01A-11R-A29R-07	Tumor	GGT6	0.166458
TCGA-KK-A6DY-01A-12R-A311-07	Tumor	GGT6	2.36194
TCGA-KK-A6E0-01A-11R-A311-07	Tumor	GGT6	0.903501
TCGA-KK-A6E1-01A-11R-A311-07	Tumor	GGT6	1.47788
TCGA-KK-A6E2-01A-11R-A311-07	Tumor	GGT6	0.182438
TCGA-KK-A6E3-01A-21R-A30B-07	Tumor	GGT6	3.69101
TCGA-KK-A6E4-01A-11R-A30B-07	Tumor	GGT6	1.42234
TCGA-KK-A6E5-01A-11R-A311-07	Tumor	GGT6	1.80843
TCGA-KK-A6E6-01A-11R-A311-07	Tumor	GGT6	1.65887
TCGA-KK-A6E7-01A-11R-A31N-07	Tumor	GGT6	0.402504
TCGA-KK-A6E8-01A-11R-A31N-07	Tumor	GGT6	0.209765
TCGA-KK-A7AP-01A-12R-A33R-07	Tumor	GGT6	0.527571
TCGA-KK-A7AQ-01A-11R-A33R-07	Tumor	GGT6	1.50538
TCGA-KK-A7AU-01A-11R-A32O-07	Tumor	GGT6	0.834711
TCGA-KK-A7AV-01A-11R-A32O-07	Tumor	GGT6	2.7294
TCGA-KK-A7AW-01A-11R-A32O-07	Tumor	GGT6	0.956651
TCGA-KK-A7AY-01A-11R-A33R-07	Tumor	GGT6	1.66721
TCGA-KK-A7AZ-01A-12R-A32O-07	Tumor	GGT6	1.16247
TCGA-KK-A7B0-01A-11R-A32O-07	Tumor	GGT6	2.70531
TCGA-KK-A7B1-01A-11R-A32O-07	Tumor	GGT6	1.95568
TCGA-KK-A7B2-01A-12R-A32O-07	Tumor	GGT6	2.68244
TCGA-KK-A7B3-01A-11R-A33R-07	Tumor	GGT6	0.871292
TCGA-KK-A7B4-01A-11R-A32O-07	Tumor	GGT6	1.97878
TCGA-KK-A8I4-01A-11R-A36G-07	Tumor	GGT6	2.94574
TCGA-KK-A8I5-01A-11R-A36G-07	Tumor	GGT6	1.83094
TCGA-KK-A8I6-01A-11R-A36G-07	Tumor	GGT6	1.64602
TCGA-KK-A8I7-01A-21R-A36G-07	Tumor	GGT6	2.08011
TCGA-KK-A8I8-01A-11R-A36G-07	Tumor	GGT6	2.15254
TCGA-KK-A8I9-01A-11R-A36G-07	Tumor	GGT6	2.15947
TCGA-KK-A8IA-01A-11R-A36G-07	Tumor	GGT6	0.764941
TCGA-KK-A8IB-01A-11R-A36G-07	Tumor	GGT6	1.68005
TCGA-KK-A8IC-01A-11R-A36G-07	Tumor	GGT6	2.05998
TCGA-KK-A8ID-01A-11R-A36G-07	Tumor	GGT6	0.413811
TCGA-KK-A8IF-01A-11R-A36G-07	Tumor	GGT6	0.550901
TCGA-KK-A8IG-01A-11R-A36G-07	Tumor	GGT6	0.3122
TCGA-KK-A8IH-01A-11R-A36G-07	Tumor	GGT6	2.02137
TCGA-KK-A8II-01A-11R-A36G-07	Tumor	GGT6	0.2444
TCGA-KK-A8IJ-01A-11R-A352-07	Tumor	GGT6	0.817623
TCGA-KK-A8IK-01A-11R-A36G-07	Tumor	GGT6	0.557386
TCGA-KK-A8IL-01A-11R-A36G-07	Tumor	GGT6	2.13511
TCGA-KK-A8IM-01A-11R-A36G-07	Tumor	GGT6	2.53677
TCGA-M7-A71Y-01A-22R-A32O-07	Tumor	GGT6	3.45947
TCGA-M7-A71Z-01A-12R-A32O-07	Tumor	GGT6	0.332737
TCGA-M7-A720-01A-12R-A32O-07	Tumor	GGT6	2.78549
TCGA-M7-A721-01A-12R-A32O-07	Tumor	GGT6	1.38294
TCGA-M7-A722-01A-12R-A36G-07	Tumor	GGT6	0.586885
TCGA-M7-A723-01A-12R-A32O-07	Tumor	GGT6	1.44763
TCGA-M7-A724-01A-12R-A32O-07	Tumor	GGT6	0.0154976
TCGA-M7-A725-01A-12R-A32O-07	Tumor	GGT6	2.95962
TCGA-MG-AAMC-01A-11R-A41O-07	Tumor	GGT6	0.580435
TCGA-QU-A6IL-01A-11R-A31N-07	Tumor	GGT6	1.20464
TCGA-QU-A6IM-01A-11R-A31N-07	Tumor	GGT6	2.03548
TCGA-QU-A6IN-01A-11R-A31N-07	Tumor	GGT6	2.47623
TCGA-QU-A6IO-01A-11R-A31N-07	Tumor	GGT6	2.43933
TCGA-QU-A6IP-01A-11R-A31N-07	Tumor	GGT6	2.10645
TCGA-SU-A7E7-01A-22R-A33R-07	Tumor	GGT6	2.0605
TCGA-TK-A8OK-01A-22R-A36G-07	Tumor	GGT6	1.30848
TCGA-TP-A8TT-01A-12R-A41O-07	Tumor	GGT6	1.3065
TCGA-TP-A8TV-01A-11R-A41O-07	Tumor	GGT6	0.0976108
TCGA-V1-A8MF-01A-11R-A36G-07	Tumor	GGT6	1.71405
TCGA-V1-A8MG-01A-11R-A36G-07	Tumor	GGT6	2.60443
TCGA-V1-A8MJ-01A-11R-A36G-07	Tumor	GGT6	2.73259
TCGA-V1-A8MK-01A-11R-A36G-07	Tumor	GGT6	2.01268
TCGA-V1-A8ML-01A-11R-A37L-07	Tumor	GGT6	1.51753
TCGA-V1-A8MM-01A-11R-A37L-07	Tumor	GGT6	0.473631
TCGA-V1-A8MU-01A-11R-A37L-07	Tumor	GGT6	2.00971
TCGA-V1-A8WL-01A-11R-A37L-07	Tumor	GGT6	3.43241
TCGA-V1-A8WN-01A-11R-A37L-07	Tumor	GGT6	1.64039
TCGA-V1-A8WS-01A-11R-A37L-07	Tumor	GGT6	0.774671
TCGA-V1-A8WV-01A-11R-A37L-07	Tumor	GGT6	2.39358
TCGA-V1-A8WW-01A-11R-A37L-07	Tumor	GGT6	0.293135
TCGA-V1-A8X3-01A-11R-A37L-07	Tumor	GGT6	0.416299
TCGA-V1-A9O5-01A-11R-A41O-07	Tumor	GGT6	1.67753
TCGA-V1-A9O5-06A-11R-A41O-07	Tumor	GGT6	1.48393
TCGA-V1-A9O7-01A-21R-A41O-07	Tumor	GGT6	2.53396
TCGA-V1-A9O9-01A-11R-A41O-07	Tumor	GGT6	1.47129
TCGA-V1-A9OA-01A-11R-A41O-07	Tumor	GGT6	2.90034
TCGA-V1-A9OF-01A-11R-A41O-07	Tumor	GGT6	1.30463
TCGA-V1-A9OH-01A-11R-A41O-07	Tumor	GGT6	1.63413
TCGA-V1-A9OL-01A-11R-A41O-07	Tumor	GGT6	1.74726
TCGA-V1-A9OQ-01A-11R-A41O-07	Tumor	GGT6	0.191689
TCGA-V1-A9OT-01A-11R-A41O-07	Tumor	GGT6	2.52188
TCGA-V1-A9OX-01A-11R-A41O-07	Tumor	GGT6	2.64446
TCGA-V1-A9OY-01A-11R-A41O-07	Tumor	GGT6	2.22497
TCGA-V1-A9Z7-01A-11R-A41O-07	Tumor	GGT6	0
TCGA-V1-A9Z8-01A-11R-A41O-07	Tumor	GGT6	2.9354
TCGA-V1-A9Z9-01A-21R-A41O-07	Tumor	GGT6	1.95691
TCGA-V1-A9ZG-01A-11R-A41O-07	Tumor	GGT6	2.16607
TCGA-V1-A9ZI-01A-11R-A41O-07	Tumor	GGT6	1.25078
TCGA-V1-A9ZK-01A-11R-A41O-07	Tumor	GGT6	2.16215
TCGA-V1-A9ZR-01A-11R-A41O-07	Tumor	GGT6	1.99259
TCGA-VN-A88I-01A-11R-A352-07	Tumor	GGT6	2.87054
TCGA-VN-A88K-01A-11R-A352-07	Tumor	GGT6	1.85416
TCGA-VN-A88L-01A-11R-A352-07	Tumor	GGT6	1.42164
TCGA-VN-A88M-01A-11R-A352-07	Tumor	GGT6	0.881273
TCGA-VN-A88N-01A-11R-A36G-07	Tumor	GGT6	1.1135
TCGA-VN-A88O-01A-11R-A352-07	Tumor	GGT6	0.87633
TCGA-VN-A88P-01A-11R-A352-07	Tumor	GGT6	1.64293
TCGA-VN-A88Q-01A-11R-A352-07	Tumor	GGT6	1.32665
TCGA-VN-A88R-01A-11R-A36G-07	Tumor	GGT6	0.193961
TCGA-VN-A943-01A-11R-A41O-07	Tumor	GGT6	0.0319597
TCGA-VP-A872-01A-11R-A352-07	Tumor	GGT6	1.40398
TCGA-VP-A875-01A-31R-A352-07	Tumor	GGT6	0.904812
TCGA-VP-A876-01A-11R-A352-07	Tumor	GGT6	0.259664
TCGA-VP-A878-01A-31R-A352-07	Tumor	GGT6	2.3966
TCGA-VP-A879-01A-11R-A352-07	Tumor	GGT6	2.33208
TCGA-VP-A87B-01A-11R-A352-07	Tumor	GGT6	0.415651
TCGA-VP-A87C-01A-11R-A352-07	Tumor	GGT6	2.01539
TCGA-VP-A87D-01A-11R-A352-07	Tumor	GGT6	0.902884
TCGA-VP-A87E-01A-31R-A352-07	Tumor	GGT6	0.549718
TCGA-VP-A87H-01A-11R-A352-07	Tumor	GGT6	1.92596
TCGA-VP-A87J-01A-11R-A352-07	Tumor	GGT6	0.128425
TCGA-VP-A87K-01A-11R-A352-07	Tumor	GGT6	0.629473
TCGA-VP-AA1N-01A-31R-A41O-07	Tumor	GGT6	2.88458
TCGA-WW-A8ZI-01A-11R-A37L-07	Tumor	GGT6	0.266397
TCGA-X4-A8KQ-01A-12R-A36G-07	Tumor	GGT6	2.08953
TCGA-X4-A8KS-01A-12R-A36G-07	Tumor	GGT6	2.95654
TCGA-XA-A8JR-01A-11R-A36G-07	Tumor	GGT6	1.78002
TCGA-XJ-A83F-01A-11R-A352-07	Tumor	GGT6	0.510962
TCGA-XJ-A83G-01A-11R-A352-07	Tumor	GGT6	1.62882
TCGA-XJ-A83H-01A-11R-A352-07	Tumor	GGT6	1.45765
TCGA-XJ-A9DI-01A-11R-A37L-07	Tumor	GGT6	3.28653
TCGA-XJ-A9DK-01A-11R-A37L-07	Tumor	GGT6	3.10867
TCGA-XJ-A9DQ-01A-11R-A37L-07	Tumor	GGT6	2.98679
TCGA-XJ-A9DX-01A-11R-A37L-07	Tumor	GGT6	0.690104
TCGA-XK-AAIR-01A-11R-A41O-07	Tumor	GGT6	2.55395
TCGA-XK-AAIV-01A-11R-A41O-07	Tumor	GGT6	1.77733
TCGA-XK-AAIW-01A-11R-A41O-07	Tumor	GGT6	0.0855606
TCGA-XK-AAJ3-01A-11R-A41O-07	Tumor	GGT6	0.613343
TCGA-XK-AAJA-01A-11R-A41O-07	Tumor	GGT6	1.18669
TCGA-XK-AAJP-01A-11R-A41O-07	Tumor	GGT6	0.687598
TCGA-XK-AAJR-01A-11R-A41O-07	Tumor	GGT6	1.34358
TCGA-XK-AAJT-01A-11R-A41O-07	Tumor	GGT6	2.55528
TCGA-XK-AAJU-01A-11R-A41O-07	Tumor	GGT6	3.48593
TCGA-XK-AAK1-01A-11R-A41O-07	Tumor	GGT6	0.968349
TCGA-XQ-A8TA-01A-11R-A36G-07	Tumor	GGT6	0.1396
TCGA-XQ-A8TB-01A-11R-A36G-07	Tumor	GGT6	1.92345
TCGA-Y6-A8TL-01A-21R-A37L-07	Tumor	GGT6	0.823423
TCGA-Y6-A9XI-01A-11R-A41O-07	Tumor	GGT6	1.08794
TCGA-YJ-A8SW-01A-11R-A37L-07	Tumor	GGT6	4.02321
TCGA-YL-A8HJ-01A-11R-A36G-07	Tumor	GGT6	1.48202
TCGA-YL-A8HK-01A-11R-A36G-07	Tumor	GGT6	1.93006
TCGA-YL-A8HL-01A-11R-A36G-07	Tumor	GGT6	1.5364
TCGA-YL-A8HM-01A-11R-A36G-07	Tumor	GGT6	0.173767
TCGA-YL-A8HO-01A-11R-A36G-07	Tumor	GGT6	1.59197
TCGA-YL-A8S8-01A-11R-A37L-07	Tumor	GGT6	3.58582
TCGA-YL-A8S9-01A-11R-A37L-07	Tumor	GGT6	0.122739
TCGA-YL-A8SA-01A-21R-A37L-07	Tumor	GGT6	0.688404
TCGA-YL-A8SB-01A-31R-A37L-07	Tumor	GGT6	1.67233
TCGA-YL-A8SC-01A-11R-A37L-07	Tumor	GGT6	0.774249
TCGA-YL-A8SF-01A-11R-A37L-07	Tumor	GGT6	1.58832
TCGA-YL-A8SH-01B-11R-A37L-07	Tumor	GGT6	1.52852
TCGA-YL-A8SI-01A-11R-A41O-07	Tumor	GGT6	0.728661
TCGA-YL-A8SJ-01B-11R-A37L-07	Tumor	GGT6	1.67292
TCGA-YL-A8SK-01B-21R-A37L-07	Tumor	GGT6	3.77438
TCGA-YL-A8SL-01B-21R-A37L-07	Tumor	GGT6	0.470719
TCGA-YL-A8SO-01B-31R-A37L-07	Tumor	GGT6	2.09788
TCGA-YL-A8SP-01B-11R-A37L-07	Tumor	GGT6	0
TCGA-YL-A8SQ-01B-11R-A37L-07	Tumor	GGT6	0.684998
TCGA-YL-A8SR-01B-11R-A37L-07	Tumor	GGT6	0.97181
TCGA-YL-A9WH-01A-11R-A37L-07	Tumor	GGT6	0.132248
TCGA-YL-A9WI-01A-11R-A37L-07	Tumor	GGT6	0.509544
TCGA-YL-A9WJ-01A-11R-A37L-07	Tumor	GGT6	2.08038
TCGA-YL-A9WK-01A-11R-A37L-07	Tumor	GGT6	2.44729
TCGA-YL-A9WL-01A-11R-A41O-07	Tumor	GGT6	0.172616
TCGA-YL-A9WX-01A-21R-A41O-07	Tumor	GGT6	2.54028
TCGA-YL-A9WY-01A-11R-A41O-07	Tumor	GGT6	1.66812
TCGA-ZG-A8QW-01A-11R-A37L-07	Tumor	GGT6	1.82163
TCGA-ZG-A8QX-01A-11R-A37L-07	Tumor	GGT6	0.100305
TCGA-ZG-A8QY-01A-11R-A37L-07	Tumor	GGT6	1.03041
TCGA-ZG-A8QZ-01A-11R-A37L-07	Tumor	GGT6	2.49342
TCGA-ZG-A9KY-01A-11R-A41O-07	Tumor	GGT6	0.0340748
TCGA-ZG-A9L0-01A-11R-A41O-07	Tumor	GGT6	1.64316
TCGA-ZG-A9L1-01A-11R-A41O-07	Tumor	GGT6	0.0156403
TCGA-ZG-A9L2-01A-31R-A41O-07	Tumor	GGT6	0.529571
TCGA-ZG-A9L4-01A-11R-A41O-07	Tumor	GGT6	1.39999
TCGA-ZG-A9L5-01A-12R-A41O-07	Tumor	GGT6	0.31823
TCGA-ZG-A9L6-01A-11R-A41O-07	Tumor	GGT6	2.05547
TCGA-ZG-A9L9-01A-11R-A41O-07	Tumor	GGT6	0.154194
TCGA-ZG-A9LB-01A-11R-A41O-07	Tumor	GGT6	2.15494
TCGA-ZG-A9LM-01A-11R-A41O-07	Tumor	GGT6	2.98475
TCGA-ZG-A9LN-01A-11R-A41O-07	Tumor	GGT6	1.12353
TCGA-ZG-A9LS-01A-12R-A41O-07	Tumor	GGT6	2.43288
TCGA-ZG-A9LU-01A-11R-A41O-07	Tumor	GGT6	3.53078
TCGA-ZG-A9LY-01A-11R-A41O-07	Tumor	GGT6	1.8492
TCGA-ZG-A9LZ-01A-11R-A41O-07	Tumor	GGT6	1.42471
TCGA-ZG-A9M4-01A-11R-A41O-07	Tumor	GGT6	1.79564
TCGA-ZG-A9MC-01A-31R-A41O-07	Tumor	GGT6	3.86084
TCGA-ZG-A9N3-01A-11R-A41O-07	Tumor	GGT6	1.31069
TCGA-ZG-A9ND-01A-11R-A41O-07	Tumor	GGT6	0.763921
TCGA-ZG-A9NI-01A-11R-A41O-07	Tumor	GGT6	0.646716
TCGA-2A-A8VL-01A-21R-A37L-07	Tumor	GGT7	3.61144
TCGA-2A-A8VO-01A-11R-A37L-07	Tumor	GGT7	3.86496
TCGA-2A-A8VT-01A-11R-A37L-07	Tumor	GGT7	3.94469
TCGA-2A-A8VV-01A-11R-A37L-07	Tumor	GGT7	2.528
TCGA-2A-A8VX-01A-11R-A37L-07	Tumor	GGT7	3.3897
TCGA-2A-A8W1-01A-11R-A37L-07	Tumor	GGT7	3.67559
TCGA-2A-A8W3-01A-11R-A37L-07	Tumor	GGT7	3.41841
TCGA-2A-AAYF-01A-11R-A41O-07	Tumor	GGT7	4.50642
TCGA-2A-AAYO-01A-11R-A41O-07	Tumor	GGT7	4.05991
TCGA-2A-AAYU-01A-11R-A41O-07	Tumor	GGT7	3.17899
TCGA-4L-AA1F-01A-11R-A41O-07	Tumor	GGT7	2.2375
TCGA-CH-5737-01A-11R-1580-07	Tumor	GGT7	4.38997
TCGA-CH-5738-01A-11R-1580-07	Tumor	GGT7	3.43213
TCGA-CH-5739-01A-11R-1580-07	Tumor	GGT7	2.15238
TCGA-CH-5740-01A-11R-1580-07	Tumor	GGT7	3.38317
TCGA-CH-5741-01A-11R-1580-07	Tumor	GGT7	3.59953
TCGA-CH-5743-01A-21R-1580-07	Tumor	GGT7	4.1862
TCGA-CH-5744-01A-11R-1580-07	Tumor	GGT7	2.25036
TCGA-CH-5745-01A-11R-1580-07	Tumor	GGT7	3.4453
TCGA-CH-5746-01A-11R-1580-07	Tumor	GGT7	3.38506
TCGA-CH-5748-01A-11R-1580-07	Tumor	GGT7	3.44289
TCGA-CH-5750-01A-11R-1580-07	Tumor	GGT7	3.53023
TCGA-CH-5751-01A-11R-1580-07	Tumor	GGT7	3.21934
TCGA-CH-5752-01A-11R-1580-07	Tumor	GGT7	2.90132
TCGA-CH-5753-01A-11R-1580-07	Tumor	GGT7	2.52188
TCGA-CH-5754-01A-11R-1580-07	Tumor	GGT7	2.37934
TCGA-CH-5761-01A-11R-1580-07	Tumor	GGT7	3.17556
TCGA-CH-5761-11A-01R-1580-07	Normal	GGT7	4.08269
TCGA-CH-5762-01A-11R-1580-07	Tumor	GGT7	2.90443
TCGA-CH-5763-01A-11R-1580-07	Tumor	GGT7	3.29297
TCGA-CH-5764-01A-21R-1580-07	Tumor	GGT7	2.85356
TCGA-CH-5765-01A-11R-1580-07	Tumor	GGT7	1.89697
TCGA-CH-5766-01A-11R-1580-07	Tumor	GGT7	3.58588
TCGA-CH-5767-01A-11R-1789-07	Tumor	GGT7	4.13981
TCGA-CH-5767-11B-01R-1789-07	Normal	GGT7	3.91651
TCGA-CH-5768-01A-11R-1580-07	Tumor	GGT7	3.34453
TCGA-CH-5768-11A-01R-1580-07	Normal	GGT7	3.68299
TCGA-CH-5769-01A-11R-1580-07	Tumor	GGT7	2.28735
TCGA-CH-5769-11A-01R-1580-07	Normal	GGT7	2.50579
TCGA-CH-5771-01A-21R-1580-07	Tumor	GGT7	3.21011
TCGA-CH-5772-01A-11R-1580-07	Tumor	GGT7	2.99568
TCGA-CH-5788-01A-11R-1580-07	Tumor	GGT7	3.56527
TCGA-CH-5789-01A-11R-1580-07	Tumor	GGT7	3.76622
TCGA-CH-5790-01A-11R-1580-07	Tumor	GGT7	2.83897
TCGA-CH-5791-01A-11R-1580-07	Tumor	GGT7	2.23937
TCGA-CH-5792-01A-11R-1580-07	Tumor	GGT7	3.65103
TCGA-CH-5794-01A-11R-1580-07	Tumor	GGT7	2.72977
TCGA-EJ-5494-01A-01R-1580-07	Tumor	GGT7	4.4906
TCGA-EJ-5495-01A-01R-1580-07	Tumor	GGT7	2.73042
TCGA-EJ-5496-01A-01R-1580-07	Tumor	GGT7	2.59732
TCGA-EJ-5497-01A-02R-1580-07	Tumor	GGT7	3.59093
TCGA-EJ-5498-01A-01R-1580-07	Tumor	GGT7	3.2244
TCGA-EJ-5499-01A-01R-1580-07	Tumor	GGT7	2.45723
TCGA-EJ-5501-01A-01R-1580-07	Tumor	GGT7	3.01764
TCGA-EJ-5502-01A-01R-1580-07	Tumor	GGT7	3.75342
TCGA-EJ-5503-01A-01R-1580-07	Tumor	GGT7	3.98688
TCGA-EJ-5504-01A-01R-1580-07	Tumor	GGT7	3.31555
TCGA-EJ-5505-01A-01R-1580-07	Tumor	GGT7	3.82035
TCGA-EJ-5506-01A-01R-1580-07	Tumor	GGT7	2.95966
TCGA-EJ-5507-01A-01R-1580-07	Tumor	GGT7	2.62084
TCGA-EJ-5508-01A-02R-1580-07	Tumor	GGT7	3.1209
TCGA-EJ-5509-01A-01R-1580-07	Tumor	GGT7	4.47038
TCGA-EJ-5510-01A-01R-1580-07	Tumor	GGT7	3.31182
TCGA-EJ-5511-01A-01R-1580-07	Tumor	GGT7	3.36551
TCGA-EJ-5512-01A-01R-1580-07	Tumor	GGT7	3.7395
TCGA-EJ-5514-01A-01R-1580-07	Tumor	GGT7	2.19843
TCGA-EJ-5515-01A-01R-1580-07	Tumor	GGT7	3.37672
TCGA-EJ-5516-01A-01R-1580-07	Tumor	GGT7	2.26222
TCGA-EJ-5517-01A-01R-1580-07	Tumor	GGT7	3.85633
TCGA-EJ-5518-01A-01R-1580-07	Tumor	GGT7	3.61635
TCGA-EJ-5519-01A-01R-1580-07	Tumor	GGT7	3.24347
TCGA-EJ-5521-01A-01R-1580-07	Tumor	GGT7	2.37751
TCGA-EJ-5522-01A-01R-1580-07	Tumor	GGT7	2.94295
TCGA-EJ-5524-01A-01R-1580-07	Tumor	GGT7	2.2229
TCGA-EJ-5525-01A-01R-1580-07	Tumor	GGT7	2.19724
TCGA-EJ-5526-01A-01R-1580-07	Tumor	GGT7	2.84068
TCGA-EJ-5527-01A-01R-1580-07	Tumor	GGT7	2.62749
TCGA-EJ-5530-01A-01R-1580-07	Tumor	GGT7	1.9775
TCGA-EJ-5531-01A-01R-1580-07	Tumor	GGT7	4.08109
TCGA-EJ-5532-01A-01R-1580-07	Tumor	GGT7	4.73476
TCGA-EJ-5542-01A-01R-1580-07	Tumor	GGT7	2.59879
TCGA-EJ-7115-01A-11R-2118-07	Tumor	GGT7	4.12771
TCGA-EJ-7115-11A-01R-2118-07	Normal	GGT7	3.90173
TCGA-EJ-7123-01A-11R-1965-07	Tumor	GGT7	3.8645
TCGA-EJ-7123-11A-01R-1965-07	Normal	GGT7	2.83155
TCGA-EJ-7125-01A-11R-1965-07	Tumor	GGT7	3.66217
TCGA-EJ-7125-11A-01R-1965-07	Normal	GGT7	3.92608
TCGA-EJ-7218-01B-11R-A32O-07	Tumor	GGT7	4.40974
TCGA-EJ-7312-01B-21R-A32O-07	Tumor	GGT7	4.10454
TCGA-EJ-7314-01A-31R-2118-07	Tumor	GGT7	3.25509
TCGA-EJ-7314-11A-01R-2118-07	Normal	GGT7	3.45959
TCGA-EJ-7315-01A-31R-2118-07	Tumor	GGT7	1.86916
TCGA-EJ-7315-11A-01R-2118-07	Normal	GGT7	3.69501
TCGA-EJ-7317-01A-31R-2118-07	Tumor	GGT7	4.20016
TCGA-EJ-7317-11A-01R-2118-07	Normal	GGT7	4.09027
TCGA-EJ-7318-01B-11R-A32O-07	Tumor	GGT7	3.84949
TCGA-EJ-7321-01A-31R-2263-07	Tumor	GGT7	2.35983
TCGA-EJ-7321-11A-01R-2263-07	Normal	GGT7	4.07729
TCGA-EJ-7325-01B-11R-A32O-07	Tumor	GGT7	3.42315
TCGA-EJ-7327-01A-11R-2118-07	Tumor	GGT7	3.11457
TCGA-EJ-7327-11A-01R-2118-07	Normal	GGT7	4.20379
TCGA-EJ-7328-01A-31R-2118-07	Tumor	GGT7	3.47939
TCGA-EJ-7328-11A-01R-2118-07	Normal	GGT7	3.48432
TCGA-EJ-7330-01A-11R-2118-07	Tumor	GGT7	4.04228
TCGA-EJ-7330-11A-01R-2118-07	Normal	GGT7	3.73342
TCGA-EJ-7331-01A-11R-2118-07	Tumor	GGT7	3.91865
TCGA-EJ-7331-11A-01R-2118-07	Normal	GGT7	3.74187
TCGA-EJ-7781-01A-11R-2118-07	Tumor	GGT7	4.51495
TCGA-EJ-7781-11A-01R-2118-07	Normal	GGT7	3.341
TCGA-EJ-7782-01A-11R-2118-07	Tumor	GGT7	4.09737
TCGA-EJ-7782-11A-01R-2118-07	Normal	GGT7	4.04383
TCGA-EJ-7783-01A-11R-2118-07	Tumor	GGT7	3.16734
TCGA-EJ-7783-11A-01R-2118-07	Normal	GGT7	2.97482
TCGA-EJ-7784-01A-11R-2118-07	Tumor	GGT7	2.85671
TCGA-EJ-7784-11A-01R-2118-07	Normal	GGT7	3.81974
TCGA-EJ-7785-01A-11R-2118-07	Tumor	GGT7	3.00376
TCGA-EJ-7785-11A-01R-2118-07	Normal	GGT7	3.83418
TCGA-EJ-7786-01A-11R-2118-07	Tumor	GGT7	3.98824
TCGA-EJ-7786-11A-01R-2118-07	Normal	GGT7	3.69117
TCGA-EJ-7788-01A-11R-2118-07	Tumor	GGT7	1.52321
TCGA-EJ-7789-01A-11R-2118-07	Tumor	GGT7	3.57766
TCGA-EJ-7789-11A-01R-2118-07	Normal	GGT7	3.91448
TCGA-EJ-7791-01A-11R-2118-07	Tumor	GGT7	3.66078
TCGA-EJ-7792-01A-11R-2118-07	Tumor	GGT7	3.5741
TCGA-EJ-7792-11A-01R-2118-07	Normal	GGT7	3.96979
TCGA-EJ-7793-01A-31R-2263-07	Tumor	GGT7	3.42984
TCGA-EJ-7793-11A-01R-2263-07	Normal	GGT7	3.85814
TCGA-EJ-7794-01A-11R-2118-07	Tumor	GGT7	3.9609
TCGA-EJ-7794-11A-01R-2118-07	Normal	GGT7	4.10176
TCGA-EJ-7797-01A-11R-2263-07	Tumor	GGT7	3.33925
TCGA-EJ-7797-11A-01R-2263-07	Normal	GGT7	4.09906
TCGA-EJ-8468-01A-21R-2403-07	Tumor	GGT7	3.88584
TCGA-EJ-8469-01A-11R-2403-07	Tumor	GGT7	2.18355
TCGA-EJ-8470-01A-11R-2403-07	Tumor	GGT7	3.83009
TCGA-EJ-8472-01A-11R-2403-07	Tumor	GGT7	1.98579
TCGA-EJ-8474-01A-11R-2403-07	Tumor	GGT7	2.26189
TCGA-EJ-A46B-01A-31R-A250-07	Tumor	GGT7	4.42085
TCGA-EJ-A46D-01A-21R-A32Y-07	Tumor	GGT7	4.06991
TCGA-EJ-A46E-01A-31R-A250-07	Tumor	GGT7	4.62595
TCGA-EJ-A46F-01A-31R-A250-07	Tumor	GGT7	2.01332
TCGA-EJ-A46G-01A-31R-A26U-07	Tumor	GGT7	2.67685
TCGA-EJ-A46H-01A-31R-A26U-07	Tumor	GGT7	4.30825
TCGA-EJ-A46I-01A-12R-A26U-07	Tumor	GGT7	4.38586
TCGA-EJ-A65B-01A-12R-A30B-07	Tumor	GGT7	3.42939
TCGA-EJ-A65D-01A-11R-A30B-07	Tumor	GGT7	1.90254
TCGA-EJ-A65E-01A-11R-A29R-07	Tumor	GGT7	3.96499
TCGA-EJ-A65F-01A-21R-A311-07	Tumor	GGT7	2.00429
TCGA-EJ-A65G-01A-21R-A29R-07	Tumor	GGT7	4.5576
TCGA-EJ-A65J-01A-11R-A311-07	Tumor	GGT7	3.54973
TCGA-EJ-A65M-01A-11R-A29R-07	Tumor	GGT7	3.95491
TCGA-EJ-A6RA-01A-11R-A33R-07	Tumor	GGT7	4.19228
TCGA-EJ-A6RC-01A-11R-A32O-07	Tumor	GGT7	4.09527
TCGA-EJ-A7NF-01A-11R-A33R-07	Tumor	GGT7	2.54077
TCGA-EJ-A7NG-01A-31R-A33R-07	Tumor	GGT7	4.22764
TCGA-EJ-A7NH-01A-12R-A33R-07	Tumor	GGT7	4.38153
TCGA-EJ-A7NJ-01A-22R-A352-07	Tumor	GGT7	3.71936
TCGA-EJ-A7NK-01A-12R-A352-07	Tumor	GGT7	4.17772
TCGA-EJ-A7NM-01A-21R-A33R-07	Tumor	GGT7	3.92831
TCGA-EJ-A7NN-01A-11R-A33R-07	Tumor	GGT7	3.94475
TCGA-EJ-A8FN-01A-11R-A352-07	Tumor	GGT7	3.95895
TCGA-EJ-A8FO-01A-21R-A36G-07	Tumor	GGT7	3.75828
TCGA-EJ-A8FO-11A-11R-A36G-07	Normal	GGT7	3.73026
TCGA-EJ-A8FP-01A-21R-A36G-07	Tumor	GGT7	4.12396
TCGA-EJ-A8FS-01A-11R-A352-07	Tumor	GGT7	4.34747
TCGA-EJ-A8FU-01A-11R-A36G-07	Tumor	GGT7	3.99061
TCGA-EJ-AB20-01A-12R-A41O-07	Tumor	GGT7	3.78872
TCGA-EJ-AB27-01A-11R-A41O-07	Tumor	GGT7	3.9976
TCGA-FC-7708-01A-11R-2118-07	Tumor	GGT7	3.70694
TCGA-FC-7961-01A-11R-A29R-07	Tumor	GGT7	4.13528
TCGA-FC-A4JI-01A-11R-A250-07	Tumor	GGT7	2.41392
TCGA-FC-A5OB-01A-11R-A29R-07	Tumor	GGT7	2.0013
TCGA-FC-A66V-01A-21R-A30B-07	Tumor	GGT7	4.25198
TCGA-FC-A6HD-01A-11R-A31N-07	Tumor	GGT7	2.57969
TCGA-FC-A8O0-01A-41R-A37L-07	Tumor	GGT7	4.54314
TCGA-G9-6329-01A-13R-1965-07	Tumor	GGT7	2.73233
TCGA-G9-6332-01A-11R-1789-07	Tumor	GGT7	2.74302
TCGA-G9-6333-01A-12R-1965-07	Tumor	GGT7	3.32639
TCGA-G9-6333-11A-01R-1965-07	Normal	GGT7	3.76498
TCGA-G9-6336-01A-11R-1789-07	Tumor	GGT7	3.18168
TCGA-G9-6338-01A-12R-1965-07	Tumor	GGT7	2.37496
TCGA-G9-6339-01A-12R-A311-07	Tumor	GGT7	2.61042
TCGA-G9-6342-01A-11R-1965-07	Tumor	GGT7	2.65631
TCGA-G9-6342-11A-02R-1965-07	Normal	GGT7	4.07907
TCGA-G9-6343-01A-21R-1965-07	Tumor	GGT7	3.33551
TCGA-G9-6347-01A-11R-A31N-07	Tumor	GGT7	3.16866
TCGA-G9-6348-01A-11R-1789-07	Tumor	GGT7	2.90217
TCGA-G9-6348-11A-01R-1789-07	Normal	GGT7	3.03861
TCGA-G9-6351-01A-21R-1965-07	Tumor	GGT7	3.09063
TCGA-G9-6351-11A-01R-1965-07	Normal	GGT7	3.6483
TCGA-G9-6353-01A-11R-1965-07	Tumor	GGT7	3.54025
TCGA-G9-6354-01A-11R-A311-07	Tumor	GGT7	2.96709
TCGA-G9-6356-01A-11R-1789-07	Tumor	GGT7	3.20708
TCGA-G9-6356-11A-01R-1789-07	Normal	GGT7	3.93164
TCGA-G9-6361-01A-21R-1965-07	Tumor	GGT7	2.48223
TCGA-G9-6362-01A-11R-1789-07	Tumor	GGT7	1.59393
TCGA-G9-6362-11A-01R-1789-07	Normal	GGT7	1.61443
TCGA-G9-6363-01A-21R-1789-07	Tumor	GGT7	2.29437
TCGA-G9-6363-11A-01R-1789-07	Normal	GGT7	3.50749
TCGA-G9-6364-01A-21R-1789-07	Tumor	GGT7	3.06255
TCGA-G9-6365-01A-11R-1789-07	Tumor	GGT7	2.49516
TCGA-G9-6365-11A-01R-1789-07	Normal	GGT7	3.47481
TCGA-G9-6366-01A-11R-2118-07	Tumor	GGT7	3.89493
TCGA-G9-6367-01A-11R-1789-07	Tumor	GGT7	3.87379
TCGA-G9-6369-01A-21R-1965-07	Tumor	GGT7	3.20214
TCGA-G9-6370-01A-11R-1789-07	Tumor	GGT7	4.12173
TCGA-G9-6371-01A-11R-1789-07	Tumor	GGT7	2.97319
TCGA-G9-6373-01A-11R-1789-07	Tumor	GGT7	1.78764
TCGA-G9-6377-01A-11R-1965-07	Tumor	GGT7	3.33868
TCGA-G9-6378-01A-11R-1789-07	Tumor	GGT7	3.28314
TCGA-G9-6379-01A-11R-A31N-07	Tumor	GGT7	3.77121
TCGA-G9-6384-01A-11R-1789-07	Tumor	GGT7	3.35993
TCGA-G9-6384-11A-01R-1858-07	Normal	GGT7	3.78191
TCGA-G9-6385-01A-11R-1789-07	Tumor	GGT7	3.64965
TCGA-G9-6494-01A-11R-1789-07	Tumor	GGT7	4.06761
TCGA-G9-6496-01A-11R-1789-07	Tumor	GGT7	2.65903
TCGA-G9-6496-11A-01R-1789-07	Normal	GGT7	2.78908
TCGA-G9-6498-01A-12R-A311-07	Tumor	GGT7	2.70874
TCGA-G9-6499-01A-12R-1965-07	Tumor	GGT7	3.76052
TCGA-G9-6499-11A-02R-1965-07	Normal	GGT7	2.82961
TCGA-G9-7509-01A-11R-A41O-07	Tumor	GGT7	3.64764
TCGA-G9-7510-01A-11R-2263-07	Tumor	GGT7	3.98074
TCGA-G9-7519-01A-11R-2263-07	Tumor	GGT7	3.34129
TCGA-G9-7521-01A-11R-2263-07	Tumor	GGT7	3.72277
TCGA-G9-7522-01A-11R-2263-07	Tumor	GGT7	3.21711
TCGA-G9-7523-01A-11R-2263-07	Tumor	GGT7	2.89972
TCGA-G9-7525-01A-31R-2263-07	Tumor	GGT7	1.84555
TCGA-G9-A9S0-01A-11R-A41O-07	Tumor	GGT7	2.86267
TCGA-G9-A9S4-01A-11R-A41O-07	Tumor	GGT7	2.43731
TCGA-G9-A9S7-01A-11R-A41O-07	Tumor	GGT7	3.00346
TCGA-H9-7775-01A-11R-2118-07	Tumor	GGT7	3.52612
TCGA-H9-A6BX-01A-31R-A311-07	Tumor	GGT7	3.95057
TCGA-H9-A6BY-01A-11R-A30B-07	Tumor	GGT7	2.2078
TCGA-HC-7075-01A-11R-1965-07	Tumor	GGT7	3.86674
TCGA-HC-7077-01A-11R-1965-07	Tumor	GGT7	2.64922
TCGA-HC-7078-01A-11R-2118-07	Tumor	GGT7	3.88766
TCGA-HC-7079-01A-11R-1965-07	Tumor	GGT7	3.49856
TCGA-HC-7080-01A-11R-1965-07	Tumor	GGT7	4.10367
TCGA-HC-7081-01A-11R-1965-07	Tumor	GGT7	2.64865
TCGA-HC-7209-01A-11R-2118-07	Tumor	GGT7	2.72777
TCGA-HC-7210-01A-11R-2118-07	Tumor	GGT7	3.26951
TCGA-HC-7211-01A-11R-2118-07	Tumor	GGT7	3.31937
TCGA-HC-7211-11A-01R-2118-07	Normal	GGT7	3.72844
TCGA-HC-7212-01A-11R-2118-07	Tumor	GGT7	1.74179
TCGA-HC-7213-01A-11R-2118-07	Tumor	GGT7	2.40106
TCGA-HC-7230-01A-11R-2118-07	Tumor	GGT7	1.61254
TCGA-HC-7231-01A-11R-2118-07	Tumor	GGT7	2.71231
TCGA-HC-7232-01A-11R-2118-07	Tumor	GGT7	2.03893
TCGA-HC-7233-01A-11R-2118-07	Tumor	GGT7	3.4072
TCGA-HC-7736-01A-11R-2118-07	Tumor	GGT7	4.11523
TCGA-HC-7737-01A-11R-2118-07	Tumor	GGT7	3.78159
TCGA-HC-7737-11A-02R-2118-07	Normal	GGT7	3.63126
TCGA-HC-7738-01A-11R-2118-07	Tumor	GGT7	4.29435
TCGA-HC-7738-11A-01R-2118-07	Normal	GGT7	3.55165
TCGA-HC-7740-01A-11R-2118-07	Tumor	GGT7	3.98281
TCGA-HC-7740-01B-04R-2302-07	Tumor	GGT7	3.10242
TCGA-HC-7740-11A-01R-2118-07	Normal	GGT7	3.36433
TCGA-HC-7742-01A-11R-2118-07	Tumor	GGT7	3.61726
TCGA-HC-7742-11A-01R-2118-07	Normal	GGT7	3.52374
TCGA-HC-7744-01A-11R-2118-07	Tumor	GGT7	1.743
TCGA-HC-7745-01A-11R-2118-07	Tumor	GGT7	3.77294
TCGA-HC-7745-11A-01R-2118-07	Normal	GGT7	3.52649
TCGA-HC-7747-01A-11R-2118-07	Tumor	GGT7	3.51962
TCGA-HC-7747-11A-01R-2118-07	Normal	GGT7	3.88289
TCGA-HC-7748-01A-11R-2118-07	Tumor	GGT7	2.89424
TCGA-HC-7749-01A-11R-2118-07	Tumor	GGT7	2.18472
TCGA-HC-7750-01A-11R-2118-07	Tumor	GGT7	3.63557
TCGA-HC-7752-01A-11R-2118-07	Tumor	GGT7	2.77212
TCGA-HC-7752-11A-01R-2118-07	Normal	GGT7	3.3273
TCGA-HC-7817-01B-11R-A29R-07	Tumor	GGT7	3.32583
TCGA-HC-7818-01A-11R-2118-07	Tumor	GGT7	3.29184
TCGA-HC-7819-01A-11R-2118-07	Tumor	GGT7	3.10165
TCGA-HC-7819-11A-01R-2118-07	Normal	GGT7	4.33209
TCGA-HC-7820-01A-11R-2118-07	Tumor	GGT7	3.94078
TCGA-HC-7821-01A-12R-2118-07	Tumor	GGT7	2.42688
TCGA-HC-8213-01A-11R-A29R-07	Tumor	GGT7	2.74065
TCGA-HC-8216-01A-11R-A29R-07	Tumor	GGT7	3.40122
TCGA-HC-8256-01A-11R-2263-07	Tumor	GGT7	4.26691
TCGA-HC-8257-01A-11R-2263-07	Tumor	GGT7	3.36014
TCGA-HC-8258-01A-11R-2263-07	Tumor	GGT7	4.13526
TCGA-HC-8258-01B-05R-2302-07	Tumor	GGT7	1.93968
TCGA-HC-8258-11A-01R-2263-07	Normal	GGT7	3.78918
TCGA-HC-8259-01A-11R-2263-07	Tumor	GGT7	3.31848
TCGA-HC-8259-11A-01R-2263-07	Normal	GGT7	3.75733
TCGA-HC-8260-01A-11R-2263-07	Tumor	GGT7	4.06079
TCGA-HC-8260-11A-01R-2263-07	Normal	GGT7	4.35456
TCGA-HC-8261-01A-11R-2263-07	Tumor	GGT7	4.3309
TCGA-HC-8262-01A-11R-2263-07	Tumor	GGT7	3.33011
TCGA-HC-8262-11A-01R-2263-07	Normal	GGT7	4.1954
TCGA-HC-8264-01B-11R-2403-07	Tumor	GGT7	3.6144
TCGA-HC-8265-01A-11R-2263-07	Tumor	GGT7	4.10837
TCGA-HC-8265-01B-04R-2302-07	Tumor	GGT7	2.19909
TCGA-HC-8266-01A-11R-2263-07	Tumor	GGT7	4.27596
TCGA-HC-A48F-01A-11R-A250-07	Tumor	GGT7	1.05679
TCGA-HC-A4ZV-01A-11R-A26U-07	Tumor	GGT7	2.4556
TCGA-HC-A631-01A-11R-A29R-07	Tumor	GGT7	1.9832
TCGA-HC-A632-01A-11R-A29R-07	Tumor	GGT7	2.2762
TCGA-HC-A6AL-01A-11R-A30B-07	Tumor	GGT7	2.76744
TCGA-HC-A6AN-01A-11R-A30B-07	Tumor	GGT7	2.26054
TCGA-HC-A6AO-01A-11R-A30B-07	Tumor	GGT7	4.30266
TCGA-HC-A6AP-01A-11R-A30B-07	Tumor	GGT7	4.34893
TCGA-HC-A6AQ-01A-11R-A30B-07	Tumor	GGT7	3.39802
TCGA-HC-A6AS-01A-11R-A30B-07	Tumor	GGT7	3.6498
TCGA-HC-A6HX-01A-11R-A31N-07	Tumor	GGT7	4.28477
TCGA-HC-A6HY-01A-11R-A31N-07	Tumor	GGT7	2.85503
TCGA-HC-A76W-01A-11R-A33R-07	Tumor	GGT7	3.79242
TCGA-HC-A76X-01A-11R-A33R-07	Tumor	GGT7	2.44882
TCGA-HC-A8CY-01A-11R-A36G-07	Tumor	GGT7	1.62709
TCGA-HC-A8D0-01A-11R-A36G-07	Tumor	GGT7	3.54163
TCGA-HC-A8D1-01A-11R-A36G-07	Tumor	GGT7	3.49824
TCGA-HC-A9TE-01A-11R-A41O-07	Tumor	GGT7	2.10598
TCGA-HC-A9TH-01A-11R-A41O-07	Tumor	GGT7	2.07077
TCGA-HI-7168-01A-11R-2118-07	Tumor	GGT7	2.60869
TCGA-HI-7169-01A-11R-2118-07	Tumor	GGT7	1.74941
TCGA-HI-7170-01A-11R-2118-07	Tumor	GGT7	3.47514
TCGA-HI-7171-01A-12R-2118-07	Tumor	GGT7	1.21394
TCGA-J4-8198-01A-11R-2263-07	Tumor	GGT7	3.16385
TCGA-J4-8200-01A-11R-A29R-07	Tumor	GGT7	3.95857
TCGA-J4-A67K-01A-21R-A30B-07	Tumor	GGT7	3.00425
TCGA-J4-A67L-01A-11R-A30B-07	Tumor	GGT7	3.46039
TCGA-J4-A67M-01A-11R-A30B-07	Tumor	GGT7	3.65195
TCGA-J4-A67N-01A-11R-A30B-07	Tumor	GGT7	2.57231
TCGA-J4-A67O-01A-11R-A30B-07	Tumor	GGT7	3.01094
TCGA-J4-A67Q-01A-21R-A30B-07	Tumor	GGT7	3.71724
TCGA-J4-A67R-01A-21R-A30B-07	Tumor	GGT7	3.66048
TCGA-J4-A67S-01A-11R-A30B-07	Tumor	GGT7	3.82253
TCGA-J4-A67T-01A-11R-A311-07	Tumor	GGT7	3.66631
TCGA-J4-A6G1-01A-11R-A311-07	Tumor	GGT7	3.30899
TCGA-J4-A6G3-01A-11R-A311-07	Tumor	GGT7	4.3558
TCGA-J4-A6M7-01A-11R-A31N-07	Tumor	GGT7	1.90258
TCGA-J4-A83I-01A-11R-A36G-07	Tumor	GGT7	3.98748
TCGA-J4-A83J-01A-11R-A36G-07	Tumor	GGT7	3.53169
TCGA-J4-A83J-11A-11R-A36G-07	Normal	GGT7	4.32721
TCGA-J4-A83K-01A-11R-A352-07	Tumor	GGT7	3.55594
TCGA-J4-A83L-01A-11R-A352-07	Tumor	GGT7	4.33231
TCGA-J4-A83M-01A-11R-A352-07	Tumor	GGT7	2.51894
TCGA-J4-A83N-01A-11R-A352-07	Tumor	GGT7	3.03055
TCGA-J4-AATV-01A-11R-A41O-07	Tumor	GGT7	4.10288
TCGA-J4-AATZ-01A-11R-A41O-07	Tumor	GGT7	3.71994
TCGA-J4-AAU2-01A-11R-A41O-07	Tumor	GGT7	3.86543
TCGA-J9-A52B-01A-11R-A26U-07	Tumor	GGT7	3.75481
[truncated: 1,872 more rows]

## Sheet: FIg 1C
x	group	n	min	max	median	iqr	q1	q3	mean	sd	se
GGT1	T2	189	0	3.68019	1.18574	1.20947	0.521754	1.73123	1.19187	0.781526	0.0568476
GGT1	T3	294	0	3.26115	0.986622	1.26089	0.467331	1.72822	1.14348	0.804898	0.0469426
GGT1	T4	11	0.128293	2.34076	1.19478	1.32148	0.791402	2.11288	1.36952	0.816249	0.246108
GGT5	T2	189	1.98068	5.64468	3.95273	0.970055	3.46123	4.43128	3.95131	0.70411	0.0512165
GGT5	T3	294	1.0916	6.378	4.16384	1.2258	3.57051	4.79632	4.16162	0.833315	0.0485999
GGT5	T4	11	3.60657	5.25226	4.3563	0.714119	3.86817	4.58229	4.29613	0.542348	0.163524
GGT6	T2	189	0.0938306	5.9555	2.91466	1.83176	2.014	3.84576	2.86056	1.29649	0.0943055
GGT6	T3	294	0	6.91392	2.75803	1.79387	1.84733	3.6412	2.72445	1.29465	0.0755053
GGT6	T4	11	0.0724489	4.6511	2.83463	1.64663	1.61445	3.26107	2.45749	1.50606	0.454095
GGT7	T2	189	2.20442	6.43504	5.1991	1.08191	4.59929	5.6812	5.05277	0.787106	0.0572535
GGT7	T3	294	2.25175	6.68366	4.96402	1.30951	4.15852	5.46803	4.78429	0.883577	0.0515313
GGT7	T4	11	2.31814	5.82911	5.31481	1.31916	4.2635	5.58266	4.8238	1.08607	0.327461
GGTLC1	T2	189	0	1.88475	0.450169	0.401494	0.23217	0.633664	0.471944	0.327656	0.0238335
GGTLC1	T3	294	0	1.75026	0.352192	0.452837	0.177471	0.630308	0.445188	0.358686	0.020919
GGTLC1	T4	11	0	0.963696	0.279055	0.574915	0.10333	0.678245	0.404449	0.331293	0.0998887
GGTLC2	T2	189	0	5.21768	0.14483	0.266497	0.057277	0.323774	0.297172	0.66061	0.0480523
GGTLC2	T3	294	0	5.59594	0.14287	0.238872	0.061949	0.300821	0.262553	0.553266	0.0322671
GGTLC2	T4	11	0	0.585828	0.216238	0.16397	0.0650622	0.229033	0.220363	0.198468	0.0598404
GGTLC3	T2	189	0	0.264356	0	0.0765591	0	0.0765591	0.0334804	0.0591794	0.00430466
GGTLC3	T3	294	0	0.466131	0	0	0	0	0.0269372	0.062153	0.00362484
GGTLC3	T4	11	0	0.116498	0	0	0	0	0.0168773	0.0390135	0.011763
Shapiro-Wilk normality test
group 1	group 2	DF	statistics	p value
GGT1	T2	188	0.96563	0.0001
GGT1	T3	293	0.94684	8.04e-09
GGT1	T4	10	0.88968	0.1378
GGT5	T2	188	0.99446	0.7095
GGT5	T3	293	0.99395	0.2897
GGT5	T4	10	0.9451	0.5822
GGT6	T2	188	0.98088	0.011
GGT6	T3	293	0.99102	0.0696
GGT6	T4	10	0.91212	0.2583
GGT7	T2	188	0.94054	4.92e-07
GGT7	T3	293	0.96533	1.68e-06
GGT7	T4	10	0.84615	0.038
GGTLC1	T2	188	0.92683	3.92e-08
GGTLC1	T3	293	0.90351	9.1e-13
GGTLC1	T4	10	0.90913	0.2381
GGTLC2	T2	188	0.37396	3.68e-25
GGTLC2	T3	293	0.37189	1.31e-30
GGTLC2	T4	10	0.82724	0.0215
GGTLC3	T2	188	0.62336	3.42e-20
GGTLC3	T3	293	0.50249	6.16e-28
GGTLC3	T4	10	0.5107	2.04e-06
Levene's test
group	DF1	DF2	statistics	p value
GGT1	2	491	0.3526	0.703
GGT5	2	491	4.7986	0.0086
GGT6	2	491	0.12137	0.8857
GGT7	2	491	3.3283	0.0367
GGTLC1	2	491	1.5843	0.2061
GGTLC2	2	491	0.66097	0.5168
GGTLC3	2	491	1.6083	0.2013
Kruskal-Wallis Test
groups		df	statistics	p value
GGT1		2	1.5406	0.4629
GGT5		2	9.6418	0.0081
GGT6		2	1.8531	0.3959
GGT7		2	11.144	0.0038
GGTLC1		2	2.7002	0.2592
GGTLC2		2	0.17123	0.9179
GGTLC3		2	4.1576	0.1251
Dunn’s test
sub group	group 1	group 2	statistics	predictives	adj p value
GGT1	T2	T3	-0.79434	-10.572	1
GGT1	T2	T4	0.79232	35.08	1
GGT1	T3	T4	1.0414	45.652	0.8931
GGT5	T2	T3	2.9261	38.943	0.0103
GGT5	T2	T4	1.557	68.939	0.3584
GGT5	T3	T4	0.68424	29.996	1
GGT6	T2	T3	-1.249	-16.622	0.635
GGT6	T2	T4	-0.76088	-33.688	1
GGT6	T3	T4	-0.38929	-17.066	1
GGT7	T2	T3	-3.3349	-44.384	0.0026
GGT7	T2	T4	-0.46214	-20.461	1
GGT7	T3	T4	0.5457	23.923	1
GGTLC1	T2	T3	-1.5787	-21.009	0.3432
GGTLC1	T2	T4	-0.73723	-32.639	1
GGTLC1	T3	T4	-0.26531	-11.63	1
GGTLC2	T2	T3	-0.097928	-1.2984	1
GGTLC2	T2	T4	0.37734	16.643	1
GGTLC2	T3	T4	0.41083	17.942	1
GGTLC3	T2	T3	-1.9756	-19.535	0.1446
GGTLC3	T2	T4	-0.85754	-28.209	1
GGTLC3	T3	T4	-0.26632	-8.6739	1

## Sheet: Fig 1D
x	group	n	min	max	median	iqr	q1	q3	mean	sd	se
GGT1	N0	348	0	3.68019	1.09471	1.22417	0.508023	1.73219	1.16651	0.779595	0.0417907
GGT1	N1	80	0	2.97493	1.15366	1.33633	0.420453	1.75678	1.19629	0.838115	0.0937042
GGT5	N0	348	1.91541	6.378	4.08653	1.17372	3.51454	4.68826	4.09974	0.784957	0.0420781
GGT5	N1	80	2.80573	5.60202	4.11626	1.24572	3.55248	4.79819	4.13463	0.742122	0.0829718
GGT6	N0	348	0	5.9555	2.894	1.89169	1.90339	3.79507	2.82974	1.30075	0.0697277
GGT6	N1	80	0.0536674	6.91392	2.56127	1.91254	1.62072	3.53326	2.56712	1.40434	0.15701
GGT7	N0	348	2.31725	6.68366	5.09009	1.22281	4.38189	5.6047	4.9289	0.854576	0.0458101
GGT7	N1	80	2.20442	6.09565	4.90975	1.20597	4.16155	5.36753	4.65973	0.948139	0.106005
GGTLC1	N0	348	0	1.88475	0.38427	0.436992	0.205455	0.642447	0.467796	0.357134	0.0191444
GGTLC1	N1	80	0	1.19849	0.334274	0.391066	0.117362	0.508429	0.361062	0.280189	0.0313261
GGTLC2	N0	348	0	4.7539	0.149259	0.249652	0.0633303	0.312982	0.28201	0.572121	0.0306689
GGTLC2	N1	80	0	5.59594	0.12479	0.224876	0.0483059	0.273182	0.25376	0.635375	0.0710371
GGTLC3	N0	348	0	0.279293	0	0	0	0	0.0295674	0.0596731	0.00319881
GGTLC3	N1	80	0	0.466131	0	0	0	0	0.0247369	0.0676686	0.00756558
Shapiro-Wilk normality test
group 1	group 2	DF	statistics	p value
GGT1	N0	347	0.96169	6.63e-08
GGT1	N1	79	0.94485	0.0018
GGT5	N0	347	0.99677	0.7168
GGT5	N1	79	0.969	0.049
GGT6	N0	347	0.98601	0.0019
GGT6	N1	79	0.98256	0.3468
GGT7	N0	347	0.95442	6.51e-09
GGT7	N1	79	0.92292	0.0001
GGTLC1	N0	347	0.91011	1.53e-13
GGTLC1	N1	79	0.92573	0.0002
GGTLC2	N0	347	0.40454	3.1e-32
GGTLC2	N1	79	0.30027	1.09e-17
GGTLC3	N0	347	0.56423	1.48e-28
GGTLC3	N1	79	0.41785	3.23e-16
Levene's test
group	DF1	DF2	statistics	p value
GGT1	1	426	0.98449	0.3217
GGT5	1	426	0.11368	0.7362
GGT6	1	426	0.37077	0.5429
GGT7	1	426	1.1601	0.2821
GGTLC1	1	426	3.8584	0.0501
GGTLC2	1	426	0.16087	0.6886
GGTLC3	1	426	0.64912	0.4209
Wilcoxon rank sum test
genes	group 1	group 2	statistics	J-1	95%CI	p value
GGT1	N0	N1	13790	0.012418	-0.17312 – 0.21027	0.8983
GGT5	N0	N1	13550	0.037456	-0.16123 – 0.22747	0.7133
GGT6	N0	N1	15650	-0.30258	-0.64973 – 0.036577	0.0823
GGT7	N0	N1	16160	-0.23094	-0.43603 – -0.028483	0.0245
GGTLC1	N0	N1	16220	-0.081409	-0.15203 – -0.011901	0.021
GGTLC2	N0	N1	14750	-0.0047275	-0.057264 – 0.013786	0.4053
GGTLC3	N0	N1	14720	-1.2584e-05	-1.0386e-05 – 4.7358e-05	0.2728

## Sheet: Fig 1E
x	group	n	min	max	median	iqr	q1	q3	mean	sd	se
GGT1	M0	457	0	3.68019	1.04467	1.3008	0.429214	1.73001	1.14509	0.798464	0.0373506
GGT1	M1	3	0.03492	0.61711	0.53655	0.291095	0.285735	0.57683	0.396194	0.315454	0.182128
GGT5	M0	457	1.0916	6.378	4.07949	1.14272	3.52266	4.66538	4.09083	0.770652	0.0360496
GGT5	M1	3	2.21428	6.32043	3.43764	2.05308	2.82596	4.87904	3.99078	2.10822	1.21718
GGT6	M0	457	0	6.91392	2.87151	1.83408	1.90246	3.73654	2.78345	1.30048	0.0608338
GGT6	M1	3	0.381062	1.336	1.18859	0.477468	0.784826	1.26229	0.96855	0.514091	0.29681
GGT7	M0	457	2.20442	6.68366	5.06462	1.1789	4.3753	5.5542	4.90212	0.855095	0.0399997
GGT7	M1	3	3.58257	6.69625	4.03895	1.55684	3.81076	5.3676	4.77259	1.6815	0.970812
GGTLC1	M0	457	0	1.88475	0.389126	0.441131	0.192068	0.633199	0.452444	0.345279	0.0161515
GGTLC1	M1	3	0.115965	0.247077	0.236462	0.0655557	0.176214	0.241769	0.199835	0.0728266	0.0420465
GGTLC2	M0	457	0	5.59594	0.138421	0.249685	0.057277	0.306962	0.273513	0.604842	0.0282933
GGTLC2	M1	3	0.0543623	0.166587	0.0604625	0.0561123	0.0574124	0.113525	0.0938039	0.0631057	0.0364341
GGTLC3	M0	457	0	0.466131	0	0	0	0	0.0289255	0.0605415	0.00283201
GGTLC3	M1	3	0	0.151339	0.0863762	0.0756697	0.0431881	0.118858	0.0792385	0.0759217	0.0438334
Shapiro-Wilk normality test
group 1	group 2	DF	statistics	p value
GGT1	M0	456	0.95483	1.3e-10
GGT1	M1	2	0.85152	0.2445
GGT5	M0	456	0.99616	0.3378
GGT5	M1	2	0.94837	0.5622
GGT6	M0	456	0.98735	0.0005
GGT6	M1	2	0.8626	0.2748
GGT7	M0	456	0.95593	1.91e-10
GGT7	M1	2	0.85723	0.26
GGTLC1	M0	456	0.91866	5.43e-15
GGTLC1	M1	2	0.81029	0.1393
GGTLC2	M0	456	0.36379	5.39e-37
GGTLC2	M1	2	0.79064	0.0923
GGTLC3	M0	456	0.54678	1.2e-32
GGTLC3	M1	2	0.99337	0.8443
Levene's test
group	DF1	DF2	statistics	p value
GGT1	1	458	3.0731	0.0803
GGT5	1	458	12.558	0.0004
GGT6	1	458	2.3081	0.1294
GGT7	1	458	4.1228	0.0429
GGTLC1	1	458	2.9081	0.0888
GGTLC2	1	458	0.42758	0.5135
GGTLC3	1	458	0.12451	0.7244
Wilcoxon rank sum test
genes	group 1	group 2	statistics	J-1	95%CI	p value
GGT1	M0	M1	1081	-0.66929	-1.6215 – 0.11443	0.0852
GGT5	M0	M1	821	-0.54287	-1.9242 – 2.2084	0.5564
GGT6	M0	M1	1214	-1.8864	-3.1263 – -0.42134	0.0214
GGT7	M0	M1	797	-0.48878	-1.7209 – 1.6295	0.6286
GGTLC1	M0	M1	1005	-0.1909	-0.57665 – 0.068766	0.1645
GGTLC2	M0	M1	890	-0.048431	-0.29522 – 0.060525	0.3719
GGTLC3	M0	M1	388	0.086357	-5.7846e-05 – 0.15128	0.0815

## Sheet: Fig 1F
x	group	n	min	max	median	iqr	q1	q3	mean	sd	se
GGT1	R0	316	0	3.2441	1.15627	1.1595	0.572693	1.73219	1.20509	0.773039	0.0434868
GGT1	R1&R2	154	0	3.68019	0.925474	1.3663	0.28187	1.64817	1.04609	0.830461	0.0669204
GGT5	R0	316	1.0916	6.04718	4.01218	1.09321	3.48925	4.58246	4.03123	0.760594	0.0427867
GGT5	R1&R2	154	1.91541	6.378	4.14166	1.20029	3.59926	4.79955	4.19448	0.834962	0.0672832
GGT6	R0	316	0	6.91392	2.89831	1.80382	1.99428	3.7981	2.86277	1.2701	0.0714488
GGT6	R1&R2	154	0	5.75036	2.64254	2.03772	1.58226	3.61998	2.58198	1.34183	0.108128
GGT7	R0	316	2.34457	6.68366	5.11953	1.20534	4.41362	5.61896	4.98881	0.788205	0.04434
GGT7	R1&R2	154	2.20442	6.14835	4.96838	1.31622	4.09733	5.41355	4.73388	0.942704	0.0759652
GGTLC1	R0	316	0	1.88475	0.414675	0.495123	0.205361	0.700484	0.478879	0.355856	0.0200185
GGTLC1	R1&R2	154	0	1.55557	0.320249	0.394252	0.137564	0.531816	0.380212	0.303894	0.0244884
GGTLC2	R0	316	0	5.59594	0.166651	0.24395	0.0655723	0.309522	0.292239	0.624856	0.0351509
GGTLC2	R1&R2	154	0	4.18516	0.0880059	0.223848	0	0.223848	0.208221	0.480894	0.0387515
GGTLC3	R0	316	0	0.268075	0	0	0	0	0.0295391	0.058646	0.0032991
GGTLC3	R1&R2	154	0	0.466131	0	0	0	0	0.0252777	0.0625617	0.00504136
Shapiro-Wilk normality test
group 1	group 2	DF	statistics	p value
GGT1	R0	315	0.96474	6.06e-07
GGT1	R1&R2	153	0.93105	8.84e-07
GGT5	R0	315	0.994	0.2463
GGT5	R1&R2	153	0.99469	0.8517
GGT6	R0	315	0.99117	0.0554
GGT6	R1&R2	153	0.979	0.0188
GGT7	R0	315	0.9665	1.1e-06
GGT7	R1&R2	153	0.93827	2.99e-06
GGTLC1	R0	315	0.91454	2e-12
GGTLC1	R1&R2	153	0.90995	3.63e-08
GGTLC2	R0	315	0.35896	8.18e-32
GGTLC2	R1&R2	153	0.37439	6.54e-23
GGTLC3	R0	315	0.57105	3.55e-27
GGTLC3	R1&R2	153	0.46573	2.12e-21
Levene's test
group	DF1	DF2	statistics	p value
GGT1	1	468	0.7706	0.3805
GGT5	1	468	2.0482	0.1531
GGT6	1	468	0.81449	0.3673
GGT7	1	468	6.0718	0.0141
GGTLC1	1	468	4.1264	0.0428
GGTLC2	1	468	0.8432	0.359
GGTLC3	1	468	1.0617	0.3034
Wilcoxon rank sum test
genes	group 1	group 2	statistics	J-1	95%CI	p value
GGT1	R0	R1&R2	27700	-0.1804	-0.3335 – -0.0336	0.0148
GGT5	R0	R1&R2	21730	0.15129	-0.0072341 – 0.31226	0.0598
GGT6	R0	R1&R2	27020	-0.26814	-0.52137 – 0.0018632	0.052
GGT7	R0	R1&R2	27760	-0.20016	-0.36445 – -0.042382	0.0131
GGTLC1	R0	R1&R2	28360	-0.082034	-0.13589 – -0.02594	0.0036
GGTLC2	R0	R1&R2	29500	-0.056744	-0.080732 – -0.017875	0.0002
GGTLC3	R0	R1&R2	25430	-6.8096e-05	-1.2627e-05 – 2.2159e-05	0.2789

## Sheet: FIg 1G
x	group	n	min	max	median	iqr	q1	q3	mean	sd	se
GGT1	6	46	0	2.96164	1.10767	1.23683	0.368041	1.60487	1.12953	0.840573	0.123936
GGT1	7	248	0	3.68019	1.17076	1.1866	0.555252	1.74185	1.21782	0.785644	0.0498885
GGT1	8	65	0	2.97493	1.14209	1.31364	0.553066	1.86671	1.19299	0.783886	0.0972291
GGT1	9&10	142	0	3.26115	0.860556	1.27957	0.368598	1.64817	1.05575	0.794554	0.0666775
GGT5	6	46	2.6045	5.62101	3.68797	0.688696	3.46756	4.15625	3.86174	0.754324	0.111219
GGT5	7	248	2.20867	5.88089	4.04216	1.03218	3.51513	4.54731	4.0416	0.688537	0.0437222
GGT5	8	65	1.0916	6.32043	3.93711	1.35564	3.30634	4.66198	3.92009	0.944596	0.117163
GGT5	9&10	142	2.21428	6.378	4.35805	1.24808	3.67614	4.92422	4.30154	0.846284	0.0710186
GGT6	6	46	0.280719	4.74802	2.98339	1.78461	1.83828	3.62289	2.76103	1.23348	0.181866
GGT6	7	248	0.0745054	6.91392	2.98483	1.65181	2.23357	3.88539	2.96367	1.22554	0.077822
GGT6	8	65	0.0467006	5.44761	2.65807	2.57577	1.24957	3.82534	2.66255	1.49535	0.185475
GGT6	9&10	142	0	5.75036	2.65276	1.77385	1.63244	3.40629	2.49937	1.32119	0.110872
GGT7	6	46	2.7862	6.0159	5.21093	0.862694	4.63593	5.49863	5.02438	0.673947	0.0993681
GGT7	7	248	2.31725	6.68366	5.09916	1.14115	4.44515	5.5863	4.96443	0.825726	0.0524336
GGT7	8	65	2.20442	6.31818	5.04544	1.28918	4.38383	5.67301	4.91746	0.895462	0.111068
GGT7	9&10	142	2.25175	6.69625	4.91255	1.40746	4.02461	5.43207	4.72718	0.94315	0.0791474
GGTLC1	6	46	0	1.74274	0.439729	0.505623	0.205128	0.710751	0.50353	0.376293	0.0554814
GGTLC1	7	248	0	1.88475	0.444976	0.524363	0.208703	0.733067	0.499307	0.360307	0.0228795
GGTLC1	8	65	0	1.75026	0.368042	0.334595	0.212756	0.547351	0.438948	0.347734	0.0431311
GGTLC1	9&10	142	0	1.50762	0.31092	0.354274	0.129579	0.483854	0.356888	0.284073	0.0238389
GGTLC2	6	46	0	5.21768	0.126735	0.256351	0.0583845	0.314735	0.306628	0.769631	0.113476
GGTLC2	7	248	0	5.59594	0.170114	0.288474	0.0694959	0.35797	0.350853	0.716642	0.0455068
GGTLC2	8	65	0	0.692338	0.136454	0.171059	0.0640551	0.235114	0.163484	0.136993	0.0169919
GGTLC2	9&10	142	0	3.35994	0.0965933	0.215834	0	0.215834	0.175943	0.317245	0.0266226
GGTLC3	6	46	0	0.236829	0	0.0747074	0	0.0747074	0.0350131	0.0570733	0.008415
GGTLC3	7	248	0	0.279293	0	0.0125819	0	0.0125819	0.0297758	0.0582427	0.00369841
GGTLC3	8	65	0	0.262193	0	0	0	0	0.0187897	0.052785	0.00654718
GGTLC3	9&10	142	0	0.466131	0	0	0	0	0.0303029	0.0678382	0.00569286
Shapiro-Wilk normality test
group 1	group 2	DF	statistics	p value
GGT1	6	45	0.93019	0.0086
GGT1	9&10	141	0.93274	2.75e-06
GGT1	8	64	0.96171	0.0421
GGT1	7	247	0.96836	2.6e-05
GGT5	6	45	0.91499	0.0025
GGT5	9&10	141	0.98964	0.3758
GGT5	8	64	0.98059	0.3994
GGT5	7	247	0.99472	0.5471
GGT6	6	45	0.94856	0.0413
GGT6	9&10	141	0.98217	0.0613
GGT6	8	64	0.95967	0.033
GGT6	7	247	0.99374	0.3896
GGT7	6	45	0.93143	0.0095
GGT7	9&10	141	0.96325	0.0007
GGT7	8	64	0.94865	0.0091
GGT7	7	247	0.95648	8.41e-07
GGTLC1	6	45	0.89777	0.0007
GGTLC1	9&10	141	0.91329	1.53e-07
GGTLC1	8	64	0.87199	7.12e-06
GGTLC1	7	247	0.93627	6.92e-09
GGTLC2	6	45	0.33227	3.59e-13
GGTLC2	9&10	141	0.44171	5.35e-21
GGTLC2	8	64	0.91149	0.0002
GGTLC2	7	247	0.41034	9.98e-28
GGTLC3	6	45	0.6664	5.87e-09
GGTLC3	9&10	141	0.51422	9.89e-20
GGTLC3	8	64	0.41072	1.03e-14
GGTLC3	7	247	0.57983	4.08e-24
Levene's test
group	DF1	DF2	statistics	p value
GGT1	3	497	0.27301	0.8449
GGT5	3	497	4.2303	0.0057
GGT6	3	497	2.5773	0.0531
GGT7	3	497	3.8271	0.0099
GGTLC1	3	497	3.1214	0.0257
GGTLC2	3	497	5.1889	0.0015
GGTLC3	3	497	2.1969	0.0876
Kruskal-Wallis Test
groups		df	statistics	p value
GGT1	组内比较	3	4.6737	0.1973
GGT5	组内比较	3	18.772	0.0003
GGT6	组内比较	3	10.307	0.0161
GGT7	组内比较	3	6.1246	0.1057
GGTLC1	组内比较	3	16.222	0.001
GGTLC2	组内比较	3	15.883	0.0012
GGTLC3	组内比较	3	4.6918	0.1958
Dunn’s test
sub group	group 1	group 2	statistics	predictives	adj p value
GGT1	6	7	0.83434	19.391	1
GGT1	6	8	0.54157	15.106	1
GGT1	6	9&10	-0.50806	-12.478	1
GGT1	7	8	-0.21238	-4.2843	1
GGT1	7	9&10	-2.0918	-31.869	0.2187
GGT1	8	9&10	-1.2723	-27.585	1
GGT5	6	7	1.8184	42.261	0.414
GGT5	6	8	0.89203	24.882	1
GGT5	6	9&10	3.6481	89.6	0.0016
GGT5	7	8	-0.86151	-17.379	1
GGT5	7	9&10	3.1072	47.339	0.0113
GGT5	8	9&10	2.9851	64.718	0.017
GGT6	6	7	0.69716	16.202	1
GGT6	6	8	-0.41108	-11.467	1
GGT6	6	9&10	-1.3038	-32.022	1
GGT6	7	8	-1.3716	-27.669	1
GGT6	7	9&10	-3.1654	-48.225	0.0093
GGT6	8	9&10	-0.94813	-20.556	1
GGT7	6	7	-0.25887	-6.0163	1
GGT7	6	8	-0.35047	-9.7759	1
GGT7	6	9&10	-1.6728	-41.085	0.5662
GGT7	7	8	-0.18637	-3.7596	1
GGT7	7	9&10	-2.3018	-35.069	0.1281
GGT7	8	9&10	-1.4441	-31.309	0.8922
GGTLC1	6	7	0.0015541	0.036115	1
GGTLC1	6	8	-0.92235	-25.726	1
GGTLC1	6	9&10	-2.4166	-59.349	0.094
GGTLC1	7	8	-1.2771	-25.762	1
GGTLC1	7	9&10	-3.8982	-59.385	0.0006
GGTLC1	8	9&10	-1.551	-33.623	0.7254
GGTLC2	6	7	1.2136	28.097	1
GGTLC2	6	8	-0.33396	-9.2793	1
GGTLC2	6	9&10	-1.2678	-31.017	1
GGTLC2	7	8	-1.86	-37.376	0.3774
GGTLC2	7	9&10	-3.8951	-59.113	0.0006
GGTLC2	8	9&10	-1.0065	-21.737	1
GGTLC3	6	7	-0.93549	-16.12	1
GGTLC3	6	8	-2.0376	-42.141	0.2495
GGTLC3	6	9&10	-1.1644	-21.203	1
GGTLC3	7	8	-1.7398	-26.021	0.4914
GGTLC3	7	9&10	-0.45001	-5.0832	1
GGTLC3	8	9&10	1.3026	20.938	1
客服咨询
文献检索写作工具生信工具数据集检索生信项目关于我们联系我们帮助中心

## Sheet: Fig 1H
sample_id	status	x	y					outcome	group	n	min	max	median	iqr	q1	q3	mean	sd	se
TCGA-2A-A8VL-01A-21R-A37L-07	Tumor	GGT1	0.69323					Normal	GGT1	52	0	1.04089	0.281307	0.18812	0.19345	0.381571	0.323099	0.230139	0.0319145
TCGA-2A-A8VO-01A-11R-A37L-07	Tumor	GGT1	0.0957219					Normal	GGT5	52	0.788017	3.6669	2.14663	1.0249	1.69405	2.71895	2.20449	0.668701	0.0927322
TCGA-2A-A8VT-01A-11R-A37L-07	Tumor	GGT1	0.918386					Normal	GGT6	52	0.267476	4.36923	2.85662	1.04096	2.30378	3.34474	2.78154	0.801393	0.111133
TCGA-2A-A8VV-01A-11R-A37L-07	Tumor	GGT1	0.799999					Normal	GGT7	52	1.61443	4.35456	3.7496	0.439476	3.5017	3.94117	3.66275	0.501858	0.0695952
TCGA-2A-A8VX-01A-11R-A37L-07	Tumor	GGT1	0.459641					Tumor	GGT1	501	0	2.07659	0.428142	0.596224	0.167358	0.763582	0.508003	0.401938	0.0179572
TCGA-2A-A8W1-01A-11R-A37L-07	Tumor	GGT1	0.0728604					Tumor	GGT5	501	0.43328	4.93505	2.56513	1.02544	2.0861	3.11155	2.60022	0.700956	0.0313164
TCGA-2A-A8W3-01A-11R-A37L-07	Tumor	GGT1	0.113434					Tumor	GGT6	501	0	5.03552	1.53521	1.39384	0.87633	2.27017	1.59847	0.939953	0.041994
TCGA-2A-AAYF-01A-11R-A41O-07	Tumor	GGT1	0.303576					Tumor	GGT7	501	1.05679	5.15001	3.45279	1.09126	2.84068	3.93195	3.33457	0.764862	0.0341715
TCGA-2A-AAYO-01A-11R-A41O-07	Tumor	GGT1	0.0461418
TCGA-2A-AAYU-01A-11R-A41O-07	Tumor	GGT1	0.545079
TCGA-4L-AA1F-01A-11R-A41O-07	Tumor	GGT1	0.23952					AUC
TCGA-CH-5737-01A-11R-1580-07	Tumor	GGT1	0.167358						prediction	AUC	95%CI
TCGA-CH-5738-01A-11R-1580-07	Tumor	GGT1	0.564622					GGT1	forward	0.606	0.555 – 0.679
TCGA-CH-5739-01A-11R-1580-07	Tumor	GGT1	1.06798					GGT5	forward	0.628	0.574 – 0.732
TCGA-CH-5740-01A-11R-1580-07	Tumor	GGT1	0.533862					GGT6	reverse	0.835	0.775 – 0.882
TCGA-CH-5741-01A-11R-1580-07	Tumor	GGT1	0					GGT7	reverse	0.649	0.561 – 0.690
TCGA-CH-5743-01A-21R-1580-07	Tumor	GGT1	0.0972062
TCGA-CH-5744-01A-11R-1580-07	Tumor	GGT1	1.15205
TCGA-CH-5745-01A-11R-1580-07	Tumor	GGT1	0.646992					AUC test
TCGA-CH-5746-01A-11R-1580-07	Tumor	GGT1	0.414027					variant 1	variant 2	statistics	p value	test	prediction
TCGA-CH-5748-01A-11R-1580-07	Tumor	GGT1	1.05901					GGT1	GGT5	-0.66037	0.509	DeLong's test	consistant
TCGA-CH-5750-01A-11R-1580-07	Tumor	GGT1	0.736562					GGT1	GGT6	-4.4449	8.79e-06	DeLong's test	inconsistent
TCGA-CH-5751-01A-11R-1580-07	Tumor	GGT1	0.0426443					GGT1	GGT7	-0.17148	0.8638	DeLong's test	inconsistent
TCGA-CH-5752-01A-11R-1580-07	Tumor	GGT1	0.0858325					GGT5	GGT6	-3.4895	0.0005	DeLong's test	inconsistent
TCGA-CH-5753-01A-11R-1580-07	Tumor	GGT1	0.345169					GGT5	GGT7	0.59273	0.5534	DeLong's test	inconsistent
TCGA-CH-5754-01A-11R-1580-07	Tumor	GGT1	0.298893					GGT6	GGT7	6.2979	3.02e-10	DeLong's test	consistent
TCGA-CH-5761-01A-11R-1580-07	Tumor	GGT1	0.303459
TCGA-CH-5761-11A-01R-1580-07	Normal	GGT1	0.259785
TCGA-CH-5762-01A-11R-1580-07	Tumor	GGT1	1.22669
TCGA-CH-5763-01A-11R-1580-07	Tumor	GGT1	0.831796
TCGA-CH-5764-01A-21R-1580-07	Tumor	GGT1	1.00597
TCGA-CH-5765-01A-11R-1580-07	Tumor	GGT1	0.842939
TCGA-CH-5766-01A-11R-1580-07	Tumor	GGT1	0.963844
TCGA-CH-5767-01A-11R-1789-07	Tumor	GGT1	0.381283
TCGA-CH-5767-11B-01R-1789-07	Normal	GGT1	0.204141
TCGA-CH-5768-01A-11R-1580-07	Tumor	GGT1	0.939828
TCGA-CH-5768-11A-01R-1580-07	Normal	GGT1	0.326767
TCGA-CH-5769-01A-11R-1580-07	Tumor	GGT1	0.680504
TCGA-CH-5769-11A-01R-1580-07	Normal	GGT1	0.85583
TCGA-CH-5771-01A-21R-1580-07	Tumor	GGT1	0.245374
TCGA-CH-5772-01A-11R-1580-07	Tumor	GGT1	0.0370307
TCGA-CH-5788-01A-11R-1580-07	Tumor	GGT1	1.47145
TCGA-CH-5789-01A-11R-1580-07	Tumor	GGT1	0.231924
TCGA-CH-5790-01A-11R-1580-07	Tumor	GGT1	0.991027
TCGA-CH-5791-01A-11R-1580-07	Tumor	GGT1	0.354452
TCGA-CH-5792-01A-11R-1580-07	Tumor	GGT1	0.179766
TCGA-CH-5794-01A-11R-1580-07	Tumor	GGT1	0.732399
TCGA-EJ-5494-01A-01R-1580-07	Tumor	GGT1	0.100843
TCGA-EJ-5495-01A-01R-1580-07	Tumor	GGT1	0.914029
TCGA-EJ-5496-01A-01R-1580-07	Tumor	GGT1	1.2405
TCGA-EJ-5497-01A-02R-1580-07	Tumor	GGT1	0.846955
TCGA-EJ-5498-01A-01R-1580-07	Tumor	GGT1	0.695727
TCGA-EJ-5499-01A-01R-1580-07	Tumor	GGT1	0.848157
TCGA-EJ-5501-01A-01R-1580-07	Tumor	GGT1	0.532566
TCGA-EJ-5502-01A-01R-1580-07	Tumor	GGT1	0.491699
TCGA-EJ-5503-01A-01R-1580-07	Tumor	GGT1	0.645148
TCGA-EJ-5504-01A-01R-1580-07	Tumor	GGT1	0.726395
TCGA-EJ-5505-01A-01R-1580-07	Tumor	GGT1	0.335026
TCGA-EJ-5506-01A-01R-1580-07	Tumor	GGT1	0.684011
TCGA-EJ-5507-01A-01R-1580-07	Tumor	GGT1	0.622274
TCGA-EJ-5508-01A-02R-1580-07	Tumor	GGT1	0.530171
TCGA-EJ-5509-01A-01R-1580-07	Tumor	GGT1	0.50019
TCGA-EJ-5510-01A-01R-1580-07	Tumor	GGT1	0.375735
TCGA-EJ-5511-01A-01R-1580-07	Tumor	GGT1	1.36429
TCGA-EJ-5512-01A-01R-1580-07	Tumor	GGT1	0.387804
TCGA-EJ-5514-01A-01R-1580-07	Tumor	GGT1	0.133827
TCGA-EJ-5515-01A-01R-1580-07	Tumor	GGT1	0.395392
TCGA-EJ-5516-01A-01R-1580-07	Tumor	GGT1	1.09903
TCGA-EJ-5517-01A-01R-1580-07	Tumor	GGT1	0.118758
TCGA-EJ-5518-01A-01R-1580-07	Tumor	GGT1	1.00863
TCGA-EJ-5519-01A-01R-1580-07	Tumor	GGT1	0.472384
TCGA-EJ-5521-01A-01R-1580-07	Tumor	GGT1	1.06012
TCGA-EJ-5522-01A-01R-1580-07	Tumor	GGT1	0.784588
TCGA-EJ-5524-01A-01R-1580-07	Tumor	GGT1	0.248656
TCGA-EJ-5525-01A-01R-1580-07	Tumor	GGT1	1.63529
TCGA-EJ-5526-01A-01R-1580-07	Tumor	GGT1	1.47436
TCGA-EJ-5527-01A-01R-1580-07	Tumor	GGT1	0.497536
TCGA-EJ-5530-01A-01R-1580-07	Tumor	GGT1	0.721329
TCGA-EJ-5531-01A-01R-1580-07	Tumor	GGT1	0.179511
TCGA-EJ-5532-01A-01R-1580-07	Tumor	GGT1	0.187514
TCGA-EJ-5542-01A-01R-1580-07	Tumor	GGT1	1.18257
TCGA-EJ-7115-01A-11R-2118-07	Tumor	GGT1	0.214622
TCGA-EJ-7115-11A-01R-2118-07	Normal	GGT1	0.411209
TCGA-EJ-7123-01A-11R-1965-07	Tumor	GGT1	0.284514
TCGA-EJ-7123-11A-01R-1965-07	Normal	GGT1	0.0418037
TCGA-EJ-7125-01A-11R-1965-07	Tumor	GGT1	0.253505
TCGA-EJ-7125-11A-01R-1965-07	Normal	GGT1	0.226632
TCGA-EJ-7218-01B-11R-A32O-07	Tumor	GGT1	1.123
TCGA-EJ-7312-01B-21R-A32O-07	Tumor	GGT1	0.57599
TCGA-EJ-7314-01A-31R-2118-07	Tumor	GGT1	1.06599
TCGA-EJ-7314-11A-01R-2118-07	Normal	GGT1	0.247198
TCGA-EJ-7315-01A-31R-2118-07	Tumor	GGT1	0.270828
TCGA-EJ-7315-11A-01R-2118-07	Normal	GGT1	0.140386
TCGA-EJ-7317-01A-31R-2118-07	Tumor	GGT1	0.366028
TCGA-EJ-7317-11A-01R-2118-07	Normal	GGT1	0.322274
TCGA-EJ-7318-01B-11R-A32O-07	Tumor	GGT1	1.42793
TCGA-EJ-7321-01A-31R-2263-07	Tumor	GGT1	1.38095
TCGA-EJ-7321-11A-01R-2263-07	Normal	GGT1	0.741575
TCGA-EJ-7325-01B-11R-A32O-07	Tumor	GGT1	0.425352
TCGA-EJ-7327-01A-11R-2118-07	Tumor	GGT1	0.958583
TCGA-EJ-7327-11A-01R-2118-07	Normal	GGT1	0.27739
TCGA-EJ-7328-01A-31R-2118-07	Tumor	GGT1	0.337654
TCGA-EJ-7328-11A-01R-2118-07	Normal	GGT1	0.0965317
TCGA-EJ-7330-01A-11R-2118-07	Tumor	GGT1	0.590147
TCGA-EJ-7330-11A-01R-2118-07	Normal	GGT1	0.294665
TCGA-EJ-7331-01A-11R-2118-07	Tumor	GGT1	0.304861
TCGA-EJ-7331-11A-01R-2118-07	Normal	GGT1	0.48388
TCGA-EJ-7781-01A-11R-2118-07	Tumor	GGT1	0.232292
TCGA-EJ-7781-11A-01R-2118-07	Normal	GGT1	0.177726
TCGA-EJ-7782-01A-11R-2118-07	Tumor	GGT1	0.396927
TCGA-EJ-7782-11A-01R-2118-07	Normal	GGT1	0.322159
TCGA-EJ-7783-01A-11R-2118-07	Tumor	GGT1	0.307778
TCGA-EJ-7783-11A-01R-2118-07	Normal	GGT1	0.0129262
TCGA-EJ-7784-01A-11R-2118-07	Tumor	GGT1	0.785592
TCGA-EJ-7784-11A-01R-2118-07	Normal	GGT1	0.335026
TCGA-EJ-7785-01A-11R-2118-07	Tumor	GGT1	1.33096
TCGA-EJ-7785-11A-01R-2118-07	Normal	GGT1	0.397693
TCGA-EJ-7786-01A-11R-2118-07	Tumor	GGT1	0.374622
TCGA-EJ-7786-11A-01R-2118-07	Normal	GGT1	0.210264
TCGA-EJ-7788-01A-11R-2118-07	Tumor	GGT1	1.08529
TCGA-EJ-7789-01A-11R-2118-07	Tumor	GGT1	0.548042
TCGA-EJ-7789-11A-01R-2118-07	Normal	GGT1	1.04089
TCGA-EJ-7791-01A-11R-2118-07	Tumor	GGT1	0.182692
TCGA-EJ-7792-01A-11R-2118-07	Tumor	GGT1	0.580049
TCGA-EJ-7792-11A-01R-2118-07	Normal	GGT1	0.213876
TCGA-EJ-7793-01A-31R-2263-07	Tumor	GGT1	0.556111
TCGA-EJ-7793-11A-01R-2263-07	Normal	GGT1	0.377512
TCGA-EJ-7794-01A-11R-2118-07	Tumor	GGT1	0.748547
TCGA-EJ-7794-11A-01R-2118-07	Normal	GGT1	0.285225
TCGA-EJ-7797-01A-11R-2263-07	Tumor	GGT1	0.428142
TCGA-EJ-7797-11A-01R-2263-07	Normal	GGT1	0.166587
TCGA-EJ-8468-01A-21R-2403-07	Tumor	GGT1	0.147697
TCGA-EJ-8469-01A-11R-2403-07	Tumor	GGT1	0.689031
TCGA-EJ-8470-01A-11R-2403-07	Tumor	GGT1	1.05422
TCGA-EJ-8472-01A-11R-2403-07	Tumor	GGT1	0.46634
TCGA-EJ-8474-01A-11R-2403-07	Tumor	GGT1	0.671475
TCGA-EJ-A46B-01A-31R-A250-07	Tumor	GGT1	0.210888
TCGA-EJ-A46D-01A-21R-A32Y-07	Tumor	GGT1	0.544881
TCGA-EJ-A46E-01A-31R-A250-07	Tumor	GGT1	0.165815
TCGA-EJ-A46F-01A-31R-A250-07	Tumor	GGT1	0.281906
TCGA-EJ-A46G-01A-31R-A26U-07	Tumor	GGT1	0.194339
TCGA-EJ-A46H-01A-31R-A26U-07	Tumor	GGT1	0.717561
TCGA-EJ-A46I-01A-12R-A26U-07	Tumor	GGT1	0.348119
TCGA-EJ-A65B-01A-12R-A30B-07	Tumor	GGT1	0.34301
TCGA-EJ-A65D-01A-11R-A30B-07	Tumor	GGT1	0.488104
TCGA-EJ-A65E-01A-11R-A29R-07	Tumor	GGT1	0.269871
TCGA-EJ-A65F-01A-21R-A311-07	Tumor	GGT1	0.436268
TCGA-EJ-A65G-01A-21R-A29R-07	Tumor	GGT1	0.337426
TCGA-EJ-A65J-01A-11R-A311-07	Tumor	GGT1	0.195348
TCGA-EJ-A65M-01A-11R-A29R-07	Tumor	GGT1	0.210763
TCGA-EJ-A6RA-01A-11R-A33R-07	Tumor	GGT1	0.60862
TCGA-EJ-A6RC-01A-11R-A32O-07	Tumor	GGT1	0.15004
TCGA-EJ-A7NF-01A-11R-A33R-07	Tumor	GGT1	1.04824
TCGA-EJ-A7NG-01A-31R-A33R-07	Tumor	GGT1	0.380064
TCGA-EJ-A7NH-01A-12R-A33R-07	Tumor	GGT1	0.821384
TCGA-EJ-A7NJ-01A-22R-A352-07	Tumor	GGT1	1.07011
TCGA-EJ-A7NK-01A-12R-A352-07	Tumor	GGT1	1.0125
TCGA-EJ-A7NM-01A-21R-A33R-07	Tumor	GGT1	0.698752
TCGA-EJ-A7NN-01A-11R-A33R-07	Tumor	GGT1	0.152768
TCGA-EJ-A8FN-01A-11R-A352-07	Tumor	GGT1	0.0392788
TCGA-EJ-A8FO-01A-21R-A36G-07	Tumor	GGT1	0.884012
TCGA-EJ-A8FO-11A-11R-A36G-07	Normal	GGT1	0.355242
TCGA-EJ-A8FP-01A-21R-A36G-07	Tumor	GGT1	0.485942
TCGA-EJ-A8FS-01A-11R-A352-07	Tumor	GGT1	0.305912
TCGA-EJ-A8FU-01A-11R-A36G-07	Tumor	GGT1	0.550408
TCGA-EJ-AB20-01A-12R-A41O-07	Tumor	GGT1	0.038998
TCGA-EJ-AB27-01A-11R-A41O-07	Tumor	GGT1	0.712464
TCGA-FC-7708-01A-11R-2118-07	Tumor	GGT1	0.596935
TCGA-FC-7961-01A-11R-A29R-07	Tumor	GGT1	0.170053
TCGA-FC-A4JI-01A-11R-A250-07	Tumor	GGT1	0.0190614
TCGA-FC-A5OB-01A-11R-A29R-07	Tumor	GGT1	0.0071955
TCGA-FC-A66V-01A-21R-A30B-07	Tumor	GGT1	0.224287
TCGA-FC-A6HD-01A-11R-A31N-07	Tumor	GGT1	0.00820001
TCGA-FC-A8O0-01A-41R-A37L-07	Tumor	GGT1	0.165687
TCGA-G9-6329-01A-13R-1965-07	Tumor	GGT1	0.0756011
TCGA-G9-6332-01A-11R-1789-07	Tumor	GGT1	0.55768
TCGA-G9-6333-01A-12R-1965-07	Tumor	GGT1	0.0781999
TCGA-G9-6333-11A-01R-1965-07	Normal	GGT1	0.217107
TCGA-G9-6336-01A-11R-1789-07	Tumor	GGT1	0.592349
TCGA-G9-6338-01A-12R-1965-07	Tumor	GGT1	0.0754642
TCGA-G9-6339-01A-12R-A311-07	Tumor	GGT1	0.0716254
TCGA-G9-6342-01A-11R-1965-07	Tumor	GGT1	0.278223
TCGA-G9-6342-11A-02R-1965-07	Normal	GGT1	0.109962
TCGA-G9-6343-01A-21R-1965-07	Tumor	GGT1	0.21313
TCGA-G9-6347-01A-11R-A31N-07	Tumor	GGT1	0
TCGA-G9-6348-01A-11R-1789-07	Tumor	GGT1	0
TCGA-G9-6348-11A-01R-1789-07	Normal	GGT1	0.0576929
TCGA-G9-6351-01A-21R-1965-07	Tumor	GGT1	0.792939
TCGA-G9-6351-11A-01R-1965-07	Normal	GGT1	0.330788
TCGA-G9-6353-01A-11R-1965-07	Tumor	GGT1	0.422986
TCGA-G9-6354-01A-11R-A311-07	Tumor	GGT1	0.295488
TCGA-G9-6356-01A-11R-1789-07	Tumor	GGT1	0.293841
TCGA-G9-6356-11A-01R-1789-07	Normal	GGT1	0.233152
TCGA-G9-6361-01A-21R-1965-07	Tumor	GGT1	0.354114
TCGA-G9-6362-01A-11R-1789-07	Tumor	GGT1	0
TCGA-G9-6362-11A-01R-1789-07	Normal	GGT1	0
TCGA-G9-6363-01A-21R-1789-07	Tumor	GGT1	0.880725
TCGA-G9-6363-11A-01R-1789-07	Normal	GGT1	1.0082
TCGA-G9-6364-01A-21R-1789-07	Tumor	GGT1	0.632827
TCGA-G9-6365-01A-11R-1789-07	Tumor	GGT1	0.485221
TCGA-G9-6365-11A-01R-1789-07	Normal	GGT1	0.307312
TCGA-G9-6366-01A-11R-2118-07	Tumor	GGT1	0.172359
TCGA-G9-6367-01A-11R-1789-07	Tumor	GGT1	0.223175
TCGA-G9-6369-01A-21R-1965-07	Tumor	GGT1	0.0172093
TCGA-G9-6370-01A-11R-1789-07	Tumor	GGT1	0.327227
TCGA-G9-6371-01A-11R-1789-07	Tumor	GGT1	0.419431
TCGA-G9-6373-01A-11R-1789-07	Tumor	GGT1	0.109026
TCGA-G9-6377-01A-11R-1965-07	Tumor	GGT1	0.902267
TCGA-G9-6378-01A-11R-1789-07	Tumor	GGT1	0.00848689
TCGA-G9-6379-01A-11R-A31N-07	Tumor	GGT1	0.0496308
TCGA-G9-6384-01A-11R-1789-07	Tumor	GGT1	0.808426
TCGA-G9-6384-11A-01R-1858-07	Normal	GGT1	0.253142
TCGA-G9-6385-01A-11R-1789-07	Tumor	GGT1	0.289716
TCGA-G9-6494-01A-11R-1789-07	Tumor	GGT1	1.03541
TCGA-G9-6496-01A-11R-1789-07	Tumor	GGT1	0.142348
TCGA-G9-6496-11A-01R-1789-07	Normal	GGT1	0.452912
TCGA-G9-6498-01A-12R-A311-07	Tumor	GGT1	0.0170667
TCGA-G9-6499-01A-12R-1965-07	Tumor	GGT1	0.100036
TCGA-G9-6499-11A-02R-1965-07	Normal	GGT1	0.0739573
TCGA-G9-7509-01A-11R-A41O-07	Tumor	GGT1	1.23714
TCGA-G9-7510-01A-11R-2263-07	Tumor	GGT1	0.368601
TCGA-G9-7519-01A-11R-2263-07	Tumor	GGT1	0.167615
TCGA-G9-7521-01A-11R-2263-07	Tumor	GGT1	0.312549
TCGA-G9-7522-01A-11R-2263-07	Tumor	GGT1	0.641916
TCGA-G9-7523-01A-11R-2263-07	Tumor	GGT1	0.280125
TCGA-G9-7525-01A-31R-2263-07	Tumor	GGT1	0.831229
TCGA-G9-A9S0-01A-11R-A41O-07	Tumor	GGT1	0.118227
TCGA-G9-A9S4-01A-11R-A41O-07	Tumor	GGT1	0.0963968
TCGA-G9-A9S7-01A-11R-A41O-07	Tumor	GGT1	0.364012
TCGA-H9-7775-01A-11R-2118-07	Tumor	GGT1	0.756853
TCGA-H9-A6BX-01A-31R-A311-07	Tumor	GGT1	0.0878701
TCGA-H9-A6BY-01A-11R-A30B-07	Tumor	GGT1	0.556699
TCGA-HC-7075-01A-11R-1965-07	Tumor	GGT1	0.0831112
TCGA-HC-7077-01A-11R-1965-07	Tumor	GGT1	1.48826
TCGA-HC-7078-01A-11R-2118-07	Tumor	GGT1	0.236952
TCGA-HC-7079-01A-11R-1965-07	Tumor	GGT1	0.130404
TCGA-HC-7080-01A-11R-1965-07	Tumor	GGT1	0.0894982
TCGA-HC-7081-01A-11R-1965-07	Tumor	GGT1	1.23462
TCGA-HC-7209-01A-11R-2118-07	Tumor	GGT1	0.563841
TCGA-HC-7210-01A-11R-2118-07	Tumor	GGT1	0.0732718
TCGA-HC-7211-01A-11R-2118-07	Tumor	GGT1	0.0869196
TCGA-HC-7211-11A-01R-2118-07	Normal	GGT1	0.413269
TCGA-HC-7212-01A-11R-2118-07	Tumor	GGT1	1.0345
TCGA-HC-7213-01A-11R-2118-07	Tumor	GGT1	0.536451
TCGA-HC-7230-01A-11R-2118-07	Tumor	GGT1	0.55031
TCGA-HC-7231-01A-11R-2118-07	Tumor	GGT1	0.534858
TCGA-HC-7232-01A-11R-2118-07	Tumor	GGT1	0.785174
TCGA-HC-7233-01A-11R-2118-07	Tumor	GGT1	0.659651
TCGA-HC-7736-01A-11R-2118-07	Tumor	GGT1	0.537743
TCGA-HC-7737-01A-11R-2118-07	Tumor	GGT1	0.638676
TCGA-HC-7737-11A-02R-2118-07	Normal	GGT1	0.129481
TCGA-HC-7738-01A-11R-2118-07	Tumor	GGT1	0.204266
TCGA-HC-7738-11A-01R-2118-07	Normal	GGT1	0.195852
TCGA-HC-7740-01A-11R-2118-07	Tumor	GGT1	0.42825
TCGA-HC-7740-01B-04R-2302-07	Tumor	GGT1	0.818032
TCGA-HC-7740-11A-01R-2118-07	Normal	GGT1	0.186247
TCGA-HC-7742-01A-11R-2118-07	Tumor	GGT1	0.0922074
TCGA-HC-7742-11A-01R-2118-07	Normal	GGT1	0.369048
TCGA-HC-7744-01A-11R-2118-07	Tumor	GGT1	0.22231
TCGA-HC-7745-01A-11R-2118-07	Tumor	GGT1	0.841973
TCGA-HC-7745-11A-01R-2118-07	Normal	GGT1	0.267476
TCGA-HC-7747-01A-11R-2118-07	Tumor	GGT1	0.889941
TCGA-HC-7747-11A-01R-2118-07	Normal	GGT1	0.393746
TCGA-HC-7748-01A-11R-2118-07	Tumor	GGT1	1.22033
TCGA-HC-7749-01A-11R-2118-07	Tumor	GGT1	0.161049
TCGA-HC-7750-01A-11R-2118-07	Tumor	GGT1	0.340961
TCGA-HC-7752-01A-11R-2118-07	Tumor	GGT1	0.0648829
TCGA-HC-7752-11A-01R-2118-07	Normal	GGT1	0.102053
TCGA-HC-7817-01B-11R-A29R-07	Tumor	GGT1	0.574634
TCGA-HC-7818-01A-11R-2118-07	Tumor	GGT1	0.83762
TCGA-HC-7819-01A-11R-2118-07	Tumor	GGT1	0.992261
TCGA-HC-7819-11A-01R-2118-07	Normal	GGT1	0.364348
TCGA-HC-7820-01A-11R-2118-07	Tumor	GGT1	0.351176
TCGA-HC-7821-01A-12R-2118-07	Tumor	GGT1	1.24799
TCGA-HC-8213-01A-11R-A29R-07	Tumor	GGT1	0.707878
TCGA-HC-8216-01A-11R-A29R-07	Tumor	GGT1	0.156526
TCGA-HC-8256-01A-11R-2263-07	Tumor	GGT1	0.390117
TCGA-HC-8257-01A-11R-2263-07	Tumor	GGT1	0.492622
TCGA-HC-8258-01A-11R-2263-07	Tumor	GGT1	1.05852
TCGA-HC-8258-01B-05R-2302-07	Tumor	GGT1	0.642008
TCGA-HC-8258-11A-01R-2263-07	Normal	GGT1	0.410015
TCGA-HC-8259-01A-11R-2263-07	Tumor	GGT1	1.4061
TCGA-HC-8259-11A-01R-2263-07	Normal	GGT1	0.728922
TCGA-HC-8260-01A-11R-2263-07	Tumor	GGT1	1.75061
TCGA-HC-8260-11A-01R-2263-07	Normal	GGT1	0.769687
TCGA-HC-8261-01A-11R-2263-07	Tumor	GGT1	0.352646
TCGA-HC-8262-01A-11R-2263-07	Tumor	GGT1	1.0234
TCGA-HC-8262-11A-01R-2263-07	Normal	GGT1	0.234747
TCGA-HC-8264-01B-11R-2403-07	Tumor	GGT1	0.555914
TCGA-HC-8265-01A-11R-2263-07	Tumor	GGT1	0.554736
TCGA-HC-8265-01B-04R-2302-07	Tumor	GGT1	0.105678
TCGA-HC-8266-01A-11R-2263-07	Tumor	GGT1	0.388134
TCGA-HC-A48F-01A-11R-A250-07	Tumor	GGT1	0.434134
TCGA-HC-A4ZV-01A-11R-A26U-07	Tumor	GGT1	0.931683
TCGA-HC-A631-01A-11R-A29R-07	Tumor	GGT1	0.0144981
TCGA-HC-A632-01A-11R-A29R-07	Tumor	GGT1	0.0385767
TCGA-HC-A6AL-01A-11R-A30B-07	Tumor	GGT1	0.897705
TCGA-HC-A6AN-01A-11R-A30B-07	Tumor	GGT1	0.200755
TCGA-HC-A6AO-01A-11R-A30B-07	Tumor	GGT1	0.0439044
TCGA-HC-A6AP-01A-11R-A30B-07	Tumor	GGT1	0.19862
TCGA-HC-A6AQ-01A-11R-A30B-07	Tumor	GGT1	0.315914
TCGA-HC-A6AS-01A-11R-A30B-07	Tumor	GGT1	0.699463
TCGA-HC-A6HX-01A-11R-A31N-07	Tumor	GGT1	0.216362
TCGA-HC-A6HY-01A-11R-A31N-07	Tumor	GGT1	0.254594
TCGA-HC-A76W-01A-11R-A33R-07	Tumor	GGT1	0.181675
TCGA-HC-A76X-01A-11R-A33R-07	Tumor	GGT1	0.843743
TCGA-HC-A8CY-01A-11R-A36G-07	Tumor	GGT1	0.0751903
TCGA-HC-A8D0-01A-11R-A36G-07	Tumor	GGT1	0.831553
TCGA-HC-A8D1-01A-11R-A36G-07	Tumor	GGT1	1.37373
TCGA-HC-A9TE-01A-11R-A41O-07	Tumor	GGT1	0.140517
TCGA-HC-A9TH-01A-11R-A41O-07	Tumor	GGT1	0.562963
TCGA-HI-7168-01A-11R-2118-07	Tumor	GGT1	0.140255
TCGA-HI-7169-01A-11R-2118-07	Tumor	GGT1	0.0762854
TCGA-HI-7170-01A-11R-2118-07	Tumor	GGT1	0
TCGA-HI-7171-01A-12R-2118-07	Tumor	GGT1	0.391548
TCGA-J4-8198-01A-11R-2263-07	Tumor	GGT1	1.10996
TCGA-J4-8200-01A-11R-A29R-07	Tumor	GGT1	0.169668
TCGA-J4-A67K-01A-21R-A30B-07	Tumor	GGT1	0.490878
TCGA-J4-A67L-01A-11R-A30B-07	Tumor	GGT1	0.0833836
TCGA-J4-A67M-01A-11R-A30B-07	Tumor	GGT1	0.487795
TCGA-J4-A67N-01A-11R-A30B-07	Tumor	GGT1	0.23217
TCGA-J4-A67O-01A-11R-A30B-07	Tumor	GGT1	0.0364682
TCGA-J4-A67Q-01A-21R-A30B-07	Tumor	GGT1	0.0965317
TCGA-J4-A67R-01A-21R-A30B-07	Tumor	GGT1	0.461109
TCGA-J4-A67S-01A-11R-A30B-07	Tumor	GGT1	0.563549
TCGA-J4-A67T-01A-11R-A311-07	Tumor	GGT1	0.748976
TCGA-J4-A6G1-01A-11R-A311-07	Tumor	GGT1	0.890408
TCGA-J4-A6G3-01A-11R-A311-07	Tumor	GGT1	0.822526
TCGA-J4-A6M7-01A-11R-A31N-07	Tumor	GGT1	0.462157
TCGA-J4-A83I-01A-11R-A36G-07	Tumor	GGT1	1.49616
TCGA-J4-A83J-01A-11R-A36G-07	Tumor	GGT1	0.638954
TCGA-J4-A83J-11A-11R-A36G-07	Normal	GGT1	0.366812
TCGA-J4-A83K-01A-11R-A352-07	Tumor	GGT1	0.645886
TCGA-J4-A83L-01A-11R-A352-07	Tumor	GGT1	0.386811
TCGA-J4-A83M-01A-11R-A352-07	Tumor	GGT1	0.801904
TCGA-J4-A83N-01A-11R-A352-07	Tumor	GGT1	1.30894
TCGA-J4-AATV-01A-11R-A41O-07	Tumor	GGT1	0.333309
TCGA-J4-AATZ-01A-11R-A41O-07	Tumor	GGT1	0.0641931
TCGA-J4-AAU2-01A-11R-A41O-07	Tumor	GGT1	0.293488
TCGA-J9-A52B-01A-11R-A26U-07	Tumor	GGT1	0.233643
TCGA-J9-A52C-01A-11R-A26U-07	Tumor	GGT1	0.219091
TCGA-J9-A52D-01A-11R-A29R-07	Tumor	GGT1	0.493545
TCGA-J9-A52E-01A-11R-A26U-07	Tumor	GGT1	0.544189
TCGA-J9-A8CK-01A-11R-A352-07	Tumor	GGT1	1.15931
TCGA-J9-A8CL-01A-11R-A352-07	Tumor	GGT1	0.322736
TCGA-J9-A8CM-01A-11R-A352-07	Tumor	GGT1	0.27274
TCGA-J9-A8CN-01A-11R-A352-07	Tumor	GGT1	0.165558
TCGA-J9-A8CP-01A-11R-A352-07	Tumor	GGT1	0.0285692
TCGA-KC-A4BL-01A-31R-A250-07	Tumor	GGT1	0.543892
TCGA-KC-A4BN-01A-61R-A250-07	Tumor	GGT1	0.992768
TCGA-KC-A4BR-01A-32R-A32Y-07	Tumor	GGT1	0.492212
TCGA-KC-A4BV-01A-31R-A26U-07	Tumor	GGT1	0.24184
TCGA-KC-A7F3-01A-21R-A33R-07	Tumor	GGT1	0.762136
TCGA-KC-A7F5-01A-11R-A33R-07	Tumor	GGT1	0.0132121
TCGA-KC-A7F6-01A-11R-A33R-07	Tumor	GGT1	0.79585
TCGA-KC-A7FA-01A-21R-A33R-07	Tumor	GGT1	0.0207689
TCGA-KC-A7FD-01A-11R-A33R-07	Tumor	GGT1	0.395063
TCGA-KC-A7FE-01A-12R-A33R-07	Tumor	GGT1	0.0672257
TCGA-KK-A59V-01A-11R-A29R-07	Tumor	GGT1	0.081885
TCGA-KK-A59X-01A-11R-A29R-07	Tumor	GGT1	0.834792
TCGA-KK-A59Y-01A-11R-A26U-07	Tumor	GGT1	0.951513
TCGA-KK-A59Z-01A-12R-A26U-07	Tumor	GGT1	0.886121
TCGA-KK-A5A1-01A-11R-A29R-07	Tumor	GGT1	0.0149265
TCGA-KK-A6DY-01A-12R-A311-07	Tumor	GGT1	1.10098
TCGA-KK-A6E0-01A-11R-A311-07	Tumor	GGT1	0.14274
TCGA-KK-A6E1-01A-11R-A311-07	Tumor	GGT1	1.12274
TCGA-KK-A6E2-01A-11R-A311-07	Tumor	GGT1	0.469678
TCGA-KK-A6E3-01A-21R-A30B-07	Tumor	GGT1	0.272382
TCGA-KK-A6E4-01A-11R-A30B-07	Tumor	GGT1	0.744506
TCGA-KK-A6E5-01A-11R-A311-07	Tumor	GGT1	1.15309
TCGA-KK-A6E6-01A-11R-A311-07	Tumor	GGT1	0.557091
TCGA-KK-A6E7-01A-11R-A31N-07	Tumor	GGT1	0.0285692
TCGA-KK-A6E8-01A-11R-A31N-07	Tumor	GGT1	0.148348
TCGA-KK-A7AP-01A-12R-A33R-07	Tumor	GGT1	0.0542233
TCGA-KK-A7AQ-01A-11R-A33R-07	Tumor	GGT1	0.164529
TCGA-KK-A7AU-01A-11R-A32O-07	Tumor	GGT1	1.02602
TCGA-KK-A7AV-01A-11R-A32O-07	Tumor	GGT1	0.832039
TCGA-KK-A7AW-01A-11R-A32O-07	Tumor	GGT1	0.100709
TCGA-KK-A7AY-01A-11R-A33R-07	Tumor	GGT1	0.761285
TCGA-KK-A7AZ-01A-12R-A32O-07	Tumor	GGT1	1.44037
TCGA-KK-A7B0-01A-11R-A32O-07	Tumor	GGT1	0.51924
TCGA-KK-A7B1-01A-11R-A32O-07	Tumor	GGT1	1.37729
TCGA-KK-A7B2-01A-12R-A32O-07	Tumor	GGT1	0.355355
TCGA-KK-A7B3-01A-11R-A33R-07	Tumor	GGT1	0.796432
TCGA-KK-A7B4-01A-11R-A32O-07	Tumor	GGT1	1.52105
TCGA-KK-A8I4-01A-11R-A36G-07	Tumor	GGT1	0.591775
TCGA-KK-A8I5-01A-11R-A36G-07	Tumor	GGT1	1.62775
TCGA-KK-A8I6-01A-11R-A36G-07	Tumor	GGT1	1.09956
TCGA-KK-A8I7-01A-21R-A36G-07	Tumor	GGT1	0.488721
TCGA-KK-A8I8-01A-11R-A36G-07	Tumor	GGT1	1.6332
TCGA-KK-A8I9-01A-11R-A36G-07	Tumor	GGT1	0.103263
TCGA-KK-A8IA-01A-11R-A36G-07	Tumor	GGT1	0.540722
TCGA-KK-A8IB-01A-11R-A36G-07	Tumor	GGT1	0.356595
TCGA-KK-A8IC-01A-11R-A36G-07	Tumor	GGT1	0.537843
TCGA-KK-A8ID-01A-11R-A36G-07	Tumor	GGT1	0.0536674
TCGA-KK-A8IF-01A-11R-A36G-07	Tumor	GGT1	0.686164
TCGA-KK-A8IG-01A-11R-A36G-07	Tumor	GGT1	0.102994
TCGA-KK-A8IH-01A-11R-A36G-07	Tumor	GGT1	0.604261
TCGA-KK-A8II-01A-11R-A36G-07	Tumor	GGT1	1.57947
TCGA-KK-A8IJ-01A-11R-A352-07	Tumor	GGT1	0.443076
TCGA-KK-A8IK-01A-11R-A36G-07	Tumor	GGT1	0.603597
TCGA-KK-A8IL-01A-11R-A36G-07	Tumor	GGT1	0.153935
TCGA-KK-A8IM-01A-11R-A36G-07	Tumor	GGT1	0.903964
TCGA-M7-A71Y-01A-22R-A32O-07	Tumor	GGT1	0.519944
TCGA-M7-A71Z-01A-12R-A32O-07	Tumor	GGT1	0.935309
TCGA-M7-A720-01A-12R-A32O-07	Tumor	GGT1	0.655169
TCGA-M7-A721-01A-12R-A32O-07	Tumor	GGT1	0.527671
TCGA-M7-A722-01A-12R-A36G-07	Tumor	GGT1	0
TCGA-M7-A723-01A-12R-A32O-07	Tumor	GGT1	0.0779266
TCGA-M7-A724-01A-12R-A32O-07	Tumor	GGT1	0.0444641
TCGA-M7-A725-01A-12R-A32O-07	Tumor	GGT1	0.350497
TCGA-MG-AAMC-01A-11R-A41O-07	Tumor	GGT1	0.311038
TCGA-QU-A6IL-01A-11R-A31N-07	Tumor	GGT1	0.0878701
TCGA-QU-A6IM-01A-11R-A31N-07	Tumor	GGT1	0.0344975
TCGA-QU-A6IN-01A-11R-A31N-07	Tumor	GGT1	0.0490731
TCGA-QU-A6IO-01A-11R-A31N-07	Tumor	GGT1	0.0536674
TCGA-QU-A6IP-01A-11R-A31N-07	Tumor	GGT1	0.870108
TCGA-SU-A7E7-01A-22R-A33R-07	Tumor	GGT1	1.04411
TCGA-TK-A8OK-01A-22R-A36G-07	Tumor	GGT1	0.0332292
TCGA-TP-A8TT-01A-12R-A41O-07	Tumor	GGT1	0.289716
TCGA-TP-A8TV-01A-11R-A41O-07	Tumor	GGT1	0.546857
TCGA-V1-A8MF-01A-11R-A36G-07	Tumor	GGT1	0.245131
TCGA-V1-A8MG-01A-11R-A36G-07	Tumor	GGT1	0.752834
TCGA-V1-A8MJ-01A-11R-A36G-07	Tumor	GGT1	0.717035
TCGA-V1-A8MK-01A-11R-A36G-07	Tumor	GGT1	0.601316
TCGA-V1-A8ML-01A-11R-A37L-07	Tumor	GGT1	0.446574
TCGA-V1-A8MM-01A-11R-A37L-07	Tumor	GGT1	0.0567222
TCGA-V1-A8MU-01A-11R-A37L-07	Tumor	GGT1	0.615416
TCGA-V1-A8WL-01A-11R-A37L-07	Tumor	GGT1	0.298658
TCGA-V1-A8WN-01A-11R-A37L-07	Tumor	GGT1	0.447949
TCGA-V1-A8WS-01A-11R-A37L-07	Tumor	GGT1	0.393197
TCGA-V1-A8WV-01A-11R-A37L-07	Tumor	GGT1	1.04565
TCGA-V1-A8WW-01A-11R-A37L-07	Tumor	GGT1	1.31301
TCGA-V1-A8X3-01A-11R-A37L-07	Tumor	GGT1	2.07659
TCGA-V1-A9O5-01A-11R-A41O-07	Tumor	GGT1	0.934026
TCGA-V1-A9O5-06A-11R-A41O-07	Tumor	GGT1	0.306962
TCGA-V1-A9O7-01A-21R-A41O-07	Tumor	GGT1	0.081885
TCGA-V1-A9O9-01A-11R-A41O-07	Tumor	GGT1	0.919531
TCGA-V1-A9OA-01A-11R-A41O-07	Tumor	GGT1	0.263395
TCGA-V1-A9OF-01A-11R-A41O-07	Tumor	GGT1	0.211137
TCGA-V1-A9OH-01A-11R-A41O-07	Tumor	GGT1	1.61433
TCGA-V1-A9OL-01A-11R-A41O-07	Tumor	GGT1	0.190552
TCGA-V1-A9OQ-01A-11R-A41O-07	Tumor	GGT1	1.09545
TCGA-V1-A9OT-01A-11R-A41O-07	Tumor	GGT1	0.227248
TCGA-V1-A9OX-01A-11R-A41O-07	Tumor	GGT1	0.541217
TCGA-V1-A9OY-01A-11R-A41O-07	Tumor	GGT1	0.399554
TCGA-V1-A9Z7-01A-11R-A41O-07	Tumor	GGT1	0.0927487
TCGA-V1-A9Z8-01A-11R-A41O-07	Tumor	GGT1	0.0931545
TCGA-V1-A9Z9-01A-21R-A41O-07	Tumor	GGT1	0.0873271
TCGA-V1-A9ZG-01A-11R-A41O-07	Tumor	GGT1	0.473008
TCGA-V1-A9ZI-01A-11R-A41O-07	Tumor	GGT1	0.400975
TCGA-V1-A9ZK-01A-11R-A41O-07	Tumor	GGT1	1.02467
TCGA-V1-A9ZR-01A-11R-A41O-07	Tumor	GGT1	0.488721
TCGA-VN-A88I-01A-11R-A352-07	Tumor	GGT1	0.0183493
TCGA-VN-A88K-01A-11R-A352-07	Tumor	GGT1	1.07444
TCGA-VN-A88L-01A-11R-A352-07	Tumor	GGT1	0.713784
TCGA-VN-A88M-01A-11R-A352-07	Tumor	GGT1	0.641084
TCGA-VN-A88N-01A-11R-A36G-07	Tumor	GGT1	0.0688771
TCGA-VN-A88O-01A-11R-A352-07	Tumor	GGT1	0.10742
TCGA-VN-A88P-01A-11R-A352-07	Tumor	GGT1	0.0913952
TCGA-VN-A88Q-01A-11R-A352-07	Tumor	GGT1	0.346078
TCGA-VN-A88R-01A-11R-A36G-07	Tumor	GGT1	0.24123
TCGA-VN-A943-01A-11R-A41O-07	Tumor	GGT1	0.123269
TCGA-VP-A872-01A-11R-A352-07	Tumor	GGT1	0.301822
TCGA-VP-A875-01A-31R-A352-07	Tumor	GGT1	0.642563
TCGA-VP-A876-01A-11R-A352-07	Tumor	GGT1	0.621993
TCGA-VP-A878-01A-31R-A352-07	Tumor	GGT1	0.427713
TCGA-VP-A879-01A-11R-A352-07	Tumor	GGT1	0.797428
TCGA-VP-A87B-01A-11R-A352-07	Tumor	GGT1	0.835116
TCGA-VP-A87C-01A-11R-A352-07	Tumor	GGT1	0.717474
TCGA-VP-A87D-01A-11R-A352-07	Tumor	GGT1	0.184725
TCGA-VP-A87E-01A-31R-A352-07	Tumor	GGT1	0.1125
TCGA-VP-A87H-01A-11R-A352-07	Tumor	GGT1	0.796182
TCGA-VP-A87J-01A-11R-A352-07	Tumor	GGT1	1.24288
TCGA-VP-A87K-01A-11R-A352-07	Tumor	GGT1	0.877116
TCGA-VP-AA1N-01A-31R-A41O-07	Tumor	GGT1	0.107956
TCGA-WW-A8ZI-01A-11R-A37L-07	Tumor	GGT1	0
TCGA-X4-A8KQ-01A-12R-A36G-07	Tumor	GGT1	0.499578
TCGA-X4-A8KS-01A-12R-A36G-07	Tumor	GGT1	0.0930192
TCGA-XA-A8JR-01A-11R-A36G-07	Tumor	GGT1	0.151859
TCGA-XJ-A83F-01A-11R-A352-07	Tumor	GGT1	0.503451
TCGA-XJ-A83G-01A-11R-A352-07	Tumor	GGT1	0.267716
TCGA-XJ-A83H-01A-11R-A352-07	Tumor	GGT1	0.967021
TCGA-XJ-A9DI-01A-11R-A37L-07	Tumor	GGT1	0.113434
TCGA-XJ-A9DK-01A-11R-A37L-07	Tumor	GGT1	0.603027
TCGA-XJ-A9DQ-01A-11R-A37L-07	Tumor	GGT1	0.722553
TCGA-XJ-A9DX-01A-11R-A37L-07	Tumor	GGT1	0.0140696
TCGA-XK-AAIR-01A-11R-A41O-07	Tumor	GGT1	0.0608775
TCGA-XK-AAIV-01A-11R-A41O-07	Tumor	GGT1	0.140386
TCGA-XK-AAIW-01A-11R-A41O-07	Tumor	GGT1	0.0172093
TCGA-XK-AAJ3-01A-11R-A41O-07	Tumor	GGT1	0.204266
TCGA-XK-AAJA-01A-11R-A41O-07	Tumor	GGT1	0.332393
TCGA-XK-AAJP-01A-11R-A41O-07	Tumor	GGT1	0.160791
TCGA-XK-AAJR-01A-11R-A41O-07	Tumor	GGT1	0.177982
TCGA-XK-AAJT-01A-11R-A41O-07	Tumor	GGT1	0.067501
TCGA-XK-AAJU-01A-11R-A41O-07	Tumor	GGT1	0.23585
TCGA-XK-AAK1-01A-11R-A41O-07	Tumor	GGT1	0.0139267
TCGA-XQ-A8TA-01A-11R-A36G-07	Tumor	GGT1	0.203389
TCGA-XQ-A8TB-01A-11R-A36G-07	Tumor	GGT1	0.940806
TCGA-Y6-A8TL-01A-21R-A37L-07	Tumor	GGT1	0.484499
TCGA-Y6-A9XI-01A-11R-A41O-07	Tumor	GGT1	0.177599
TCGA-YJ-A8SW-01A-11R-A37L-07	Tumor	GGT1	1.79925
TCGA-YL-A8HJ-01A-11R-A36G-07	Tumor	GGT1	0.263034
TCGA-YL-A8HK-01A-11R-A36G-07	Tumor	GGT1	0.91219
TCGA-YL-A8HL-01A-11R-A36G-07	Tumor	GGT1	1.1877
TCGA-YL-A8HM-01A-11R-A36G-07	Tumor	GGT1	0.825704
TCGA-YL-A8HO-01A-11R-A36G-07	Tumor	GGT1	0.722204
TCGA-YL-A8S8-01A-11R-A37L-07	Tumor	GGT1	1.21462
TCGA-YL-A8S9-01A-11R-A37L-07	Tumor	GGT1	0.259423
TCGA-YL-A8SA-01A-21R-A37L-07	Tumor	GGT1	0.974529
TCGA-YL-A8SB-01A-31R-A37L-07	Tumor	GGT1	0.395173
TCGA-YL-A8SC-01A-11R-A37L-07	Tumor	GGT1	0.792855
TCGA-YL-A8SF-01A-11R-A37L-07	Tumor	GGT1	0.0939658
TCGA-YL-A8SH-01B-11R-A37L-07	Tumor	GGT1	0.116897
TCGA-YL-A8SI-01A-11R-A41O-07	Tumor	GGT1	0.538935
TCGA-YL-A8SJ-01B-11R-A37L-07	Tumor	GGT1	0.825786
TCGA-YL-A8SK-01B-21R-A37L-07	Tumor	GGT1	0.377401
TCGA-YL-A8SL-01B-21R-A37L-07	Tumor	GGT1	1.48042
TCGA-YL-A8SO-01B-31R-A37L-07	Tumor	GGT1	1.43685
TCGA-YL-A8SP-01B-11R-A37L-07	Tumor	GGT1	0.00647756
TCGA-YL-A8SQ-01B-11R-A37L-07	Tumor	GGT1	0.763582
TCGA-YL-A8SR-01B-11R-A37L-07	Tumor	GGT1	0.0982848
TCGA-YL-A9WH-01A-11R-A37L-07	Tumor	GGT1	0.703721
TCGA-YL-A9WI-01A-11R-A37L-07	Tumor	GGT1	1.03907
TCGA-YL-A9WJ-01A-11R-A37L-07	Tumor	GGT1	0.850799
TCGA-YL-A9WK-01A-11R-A37L-07	Tumor	GGT1	0.465818
TCGA-YL-A9WL-01A-11R-A41O-07	Tumor	GGT1	0.858061
TCGA-YL-A9WX-01A-21R-A41O-07	Tumor	GGT1	0.484499
TCGA-YL-A9WY-01A-11R-A41O-07	Tumor	GGT1	0.720716
TCGA-ZG-A8QW-01A-11R-A37L-07	Tumor	GGT1	0.0889557
TCGA-ZG-A8QX-01A-11R-A37L-07	Tumor	GGT1	0.0850167
TCGA-ZG-A8QY-01A-11R-A37L-07	Tumor	GGT1	0.0798389
TCGA-ZG-A8QZ-01A-11R-A37L-07	Tumor	GGT1	0.276318
TCGA-ZG-A9KY-01A-11R-A41O-07	Tumor	GGT1	0.246834
TCGA-ZG-A9L0-01A-11R-A41O-07	Tumor	GGT1	0.0919367
TCGA-ZG-A9L1-01A-11R-A41O-07	Tumor	GGT1	0.0113525
TCGA-ZG-A9L2-01A-31R-A41O-07	Tumor	GGT1	0.714399
TCGA-ZG-A9L4-01A-11R-A41O-07	Tumor	GGT1	0.593306
TCGA-ZG-A9L5-01A-12R-A41O-07	Tumor	GGT1	0.0873271
TCGA-ZG-A9L6-01A-11R-A41O-07	Tumor	GGT1	0.444349
TCGA-ZG-A9L9-01A-11R-A41O-07	Tumor	GGT1	0.0657102
TCGA-ZG-A9LB-01A-11R-A41O-07	Tumor	GGT1	0.236584
TCGA-ZG-A9LM-01A-11R-A41O-07	Tumor	GGT1	0.1038
TCGA-ZG-A9LN-01A-11R-A41O-07	Tumor	GGT1	0.165687
TCGA-ZG-A9LS-01A-12R-A41O-07	Tumor	GGT1	0.506094
TCGA-ZG-A9LU-01A-11R-A41O-07	Tumor	GGT1	0.137635
TCGA-ZG-A9LY-01A-11R-A41O-07	Tumor	GGT1	0.276913
TCGA-ZG-A9LZ-01A-11R-A41O-07	Tumor	GGT1	0.757109
TCGA-ZG-A9M4-01A-11R-A41O-07	Tumor	GGT1	0.067501
TCGA-ZG-A9MC-01A-31R-A41O-07	Tumor	GGT1	0.285343
TCGA-ZG-A9N3-01A-11R-A41O-07	Tumor	GGT1	0.83552
TCGA-ZG-A9ND-01A-11R-A41O-07	Tumor	GGT1	0.128425
TCGA-ZG-A9NI-01A-11R-A41O-07	Tumor	GGT1	0.362105
TCGA-2A-A8VL-01A-21R-A37L-07	Tumor	GGT5	2.2102
TCGA-2A-A8VO-01A-11R-A37L-07	Tumor	GGT5	2.47298
TCGA-2A-A8VT-01A-11R-A37L-07	Tumor	GGT5	1.95699
TCGA-2A-A8VV-01A-11R-A37L-07	Tumor	GGT5	2.72868
TCGA-2A-A8VX-01A-11R-A37L-07	Tumor	GGT5	2.12872
TCGA-2A-A8W1-01A-11R-A37L-07	Tumor	GGT5	1.14124
TCGA-2A-A8W3-01A-11R-A37L-07	Tumor	GGT5	2.2266
TCGA-2A-AAYF-01A-11R-A41O-07	Tumor	GGT5	2.0861
TCGA-2A-AAYO-01A-11R-A41O-07	Tumor	GGT5	2.99964
TCGA-2A-AAYU-01A-11R-A41O-07	Tumor	GGT5	1.97537
TCGA-4L-AA1F-01A-11R-A41O-07	Tumor	GGT5	4.79216
TCGA-CH-5737-01A-11R-1580-07	Tumor	GGT5	1.77838
TCGA-CH-5738-01A-11R-1580-07	Tumor	GGT5	3.44472
TCGA-CH-5739-01A-11R-1580-07	Tumor	GGT5	2.9035
TCGA-CH-5740-01A-11R-1580-07	Tumor	GGT5	2.06406
TCGA-CH-5741-01A-11R-1580-07	Tumor	GGT5	1.88288
TCGA-CH-5743-01A-21R-1580-07	Tumor	GGT5	1.95658
TCGA-CH-5744-01A-11R-1580-07	Tumor	GGT5	2.46764
TCGA-CH-5745-01A-11R-1580-07	Tumor	GGT5	3.20232
TCGA-CH-5746-01A-11R-1580-07	Tumor	GGT5	1.41137
TCGA-CH-5748-01A-11R-1580-07	Tumor	GGT5	1.47425
TCGA-CH-5750-01A-11R-1580-07	Tumor	GGT5	2.14153
TCGA-CH-5751-01A-11R-1580-07	Tumor	GGT5	2.89472
TCGA-CH-5752-01A-11R-1580-07	Tumor	GGT5	2.20614
TCGA-CH-5753-01A-11R-1580-07	Tumor	GGT5	1.54424
TCGA-CH-5754-01A-11R-1580-07	Tumor	GGT5	2.63747
TCGA-CH-5761-01A-11R-1580-07	Tumor	GGT5	2.56384
TCGA-CH-5761-11A-01R-1580-07	Normal	GGT5	2.13603
TCGA-CH-5762-01A-11R-1580-07	Tumor	GGT5	2.53593
TCGA-CH-5763-01A-11R-1580-07	Tumor	GGT5	2.22605
TCGA-CH-5764-01A-21R-1580-07	Tumor	GGT5	2.00978
TCGA-CH-5765-01A-11R-1580-07	Tumor	GGT5	1.69951
TCGA-CH-5766-01A-11R-1580-07	Tumor	GGT5	1.89619
TCGA-CH-5767-01A-11R-1789-07	Tumor	GGT5	1.57051
TCGA-CH-5767-11B-01R-1789-07	Normal	GGT5	2.00533
TCGA-CH-5768-01A-11R-1580-07	Tumor	GGT5	1.62284
TCGA-CH-5768-11A-01R-1580-07	Normal	GGT5	1.18282
TCGA-CH-5769-01A-11R-1580-07	Tumor	GGT5	2.25175
TCGA-CH-5769-11A-01R-1580-07	Normal	GGT5	2.50327
TCGA-CH-5771-01A-21R-1580-07	Tumor	GGT5	3.56888
TCGA-CH-5772-01A-11R-1580-07	Tumor	GGT5	2.383
TCGA-CH-5788-01A-11R-1580-07	Tumor	GGT5	1.53963
TCGA-CH-5789-01A-11R-1580-07	Tumor	GGT5	1.83689
TCGA-CH-5790-01A-11R-1580-07	Tumor	GGT5	1.97089
TCGA-CH-5791-01A-11R-1580-07	Tumor	GGT5	2.11932
TCGA-CH-5792-01A-11R-1580-07	Tumor	GGT5	3.14633
TCGA-CH-5794-01A-11R-1580-07	Tumor	GGT5	1.99085
TCGA-EJ-5494-01A-01R-1580-07	Tumor	GGT5	3.14253
TCGA-EJ-5495-01A-01R-1580-07	Tumor	GGT5	2.89253
TCGA-EJ-5496-01A-01R-1580-07	Tumor	GGT5	1.36586
TCGA-EJ-5497-01A-02R-1580-07	Tumor	GGT5	2.50281
TCGA-EJ-5498-01A-01R-1580-07	Tumor	GGT5	2.5692
TCGA-EJ-5499-01A-01R-1580-07	Tumor	GGT5	2.03376
TCGA-EJ-5501-01A-01R-1580-07	Tumor	GGT5	2.60647
TCGA-EJ-5502-01A-01R-1580-07	Tumor	GGT5	3.11075
TCGA-EJ-5503-01A-01R-1580-07	Tumor	GGT5	2.69285
TCGA-EJ-5504-01A-01R-1580-07	Tumor	GGT5	2.68605
TCGA-EJ-5505-01A-01R-1580-07	Tumor	GGT5	1.45122
TCGA-EJ-5506-01A-01R-1580-07	Tumor	GGT5	1.54285
TCGA-EJ-5507-01A-01R-1580-07	Tumor	GGT5	2.20555
TCGA-EJ-5508-01A-02R-1580-07	Tumor	GGT5	2.14153
TCGA-EJ-5509-01A-01R-1580-07	Tumor	GGT5	3.30368
TCGA-EJ-5510-01A-01R-1580-07	Tumor	GGT5	2.29213
TCGA-EJ-5511-01A-01R-1580-07	Tumor	GGT5	2.1884
TCGA-EJ-5512-01A-01R-1580-07	Tumor	GGT5	1.42637
TCGA-EJ-5514-01A-01R-1580-07	Tumor	GGT5	2.74966
TCGA-EJ-5515-01A-01R-1580-07	Tumor	GGT5	1.24702
TCGA-EJ-5516-01A-01R-1580-07	Tumor	GGT5	2.771
TCGA-EJ-5517-01A-01R-1580-07	Tumor	GGT5	2.06368
TCGA-EJ-5518-01A-01R-1580-07	Tumor	GGT5	3.3559
TCGA-EJ-5519-01A-01R-1580-07	Tumor	GGT5	2.50536
TCGA-EJ-5521-01A-01R-1580-07	Tumor	GGT5	1.98634
TCGA-EJ-5522-01A-01R-1580-07	Tumor	GGT5	2.25692
TCGA-EJ-5524-01A-01R-1580-07	Tumor	GGT5	2.93036
TCGA-EJ-5525-01A-01R-1580-07	Tumor	GGT5	3.05075
TCGA-EJ-5526-01A-01R-1580-07	Tumor	GGT5	2.70436
TCGA-EJ-5527-01A-01R-1580-07	Tumor	GGT5	2.65627
TCGA-EJ-5530-01A-01R-1580-07	Tumor	GGT5	2.5799
TCGA-EJ-5531-01A-01R-1580-07	Tumor	GGT5	2.66819
TCGA-EJ-5532-01A-01R-1580-07	Tumor	GGT5	2.15895
TCGA-EJ-5542-01A-01R-1580-07	Tumor	GGT5	2.53391
TCGA-EJ-7115-01A-11R-2118-07	Tumor	GGT5	3.33044
TCGA-EJ-7115-11A-01R-2118-07	Normal	GGT5	2.52532
TCGA-EJ-7123-01A-11R-1965-07	Tumor	GGT5	2.20674
TCGA-EJ-7123-11A-01R-1965-07	Normal	GGT5	1.97893
TCGA-EJ-7125-01A-11R-1965-07	Tumor	GGT5	2.76449
TCGA-EJ-7125-11A-01R-1965-07	Normal	GGT5	1.67061
TCGA-EJ-7218-01B-11R-A32O-07	Tumor	GGT5	1.9274
TCGA-EJ-7312-01B-21R-A32O-07	Tumor	GGT5	2.3411
TCGA-EJ-7314-01A-31R-2118-07	Tumor	GGT5	1.81476
TCGA-EJ-7314-11A-01R-2118-07	Normal	GGT5	2.82279
TCGA-EJ-7315-01A-31R-2118-07	Tumor	GGT5	3.54783
TCGA-EJ-7315-11A-01R-2118-07	Normal	GGT5	3.40667
TCGA-EJ-7317-01A-31R-2118-07	Tumor	GGT5	2.15293
TCGA-EJ-7317-11A-01R-2118-07	Normal	GGT5	1.77277
TCGA-EJ-7318-01B-11R-A32O-07	Tumor	GGT5	2.98918
TCGA-EJ-7321-01A-31R-2263-07	Tumor	GGT5	2.01689
TCGA-EJ-7321-11A-01R-2263-07	Normal	GGT5	2.40648
TCGA-EJ-7325-01B-11R-A32O-07	Tumor	GGT5	2.9439
TCGA-EJ-7327-01A-11R-2118-07	Tumor	GGT5	3.48751
TCGA-EJ-7327-11A-01R-2118-07	Normal	GGT5	1.48908
TCGA-EJ-7328-01A-31R-2118-07	Tumor	GGT5	3.40325
TCGA-EJ-7328-11A-01R-2118-07	Normal	GGT5	2.84191
TCGA-EJ-7330-01A-11R-2118-07	Tumor	GGT5	1.96392
TCGA-EJ-7330-11A-01R-2118-07	Normal	GGT5	2.70213
TCGA-EJ-7331-01A-11R-2118-07	Tumor	GGT5	2.71903
TCGA-EJ-7331-11A-01R-2118-07	Normal	GGT5	3.09926
TCGA-EJ-7781-01A-11R-2118-07	Tumor	GGT5	2.49106
TCGA-EJ-7781-11A-01R-2118-07	Normal	GGT5	3.04811
TCGA-EJ-7782-01A-11R-2118-07	Tumor	GGT5	2.31139
TCGA-EJ-7782-11A-01R-2118-07	Normal	GGT5	1.74846
TCGA-EJ-7783-01A-11R-2118-07	Tumor	GGT5	2.40575
TCGA-EJ-7783-11A-01R-2118-07	Normal	GGT5	2.5295
TCGA-EJ-7784-01A-11R-2118-07	Tumor	GGT5	1.91625
TCGA-EJ-7784-11A-01R-2118-07	Normal	GGT5	2.12641
TCGA-EJ-7785-01A-11R-2118-07	Tumor	GGT5	2.86086
TCGA-EJ-7785-11A-01R-2118-07	Normal	GGT5	2.21434
TCGA-EJ-7786-01A-11R-2118-07	Tumor	GGT5	2.74114
TCGA-EJ-7786-11A-01R-2118-07	Normal	GGT5	3.6669
TCGA-EJ-7788-01A-11R-2118-07	Tumor	GGT5	2.74276
TCGA-EJ-7789-01A-11R-2118-07	Tumor	GGT5	1.85467
TCGA-EJ-7789-11A-01R-2118-07	Normal	GGT5	1.97464
TCGA-EJ-7791-01A-11R-2118-07	Tumor	GGT5	2.77663
TCGA-EJ-7792-01A-11R-2118-07	Tumor	GGT5	3.41985
TCGA-EJ-7792-11A-01R-2118-07	Normal	GGT5	2.80828
TCGA-EJ-7793-01A-31R-2263-07	Tumor	GGT5	1.39726
TCGA-EJ-7793-11A-01R-2263-07	Normal	GGT5	2.487
TCGA-EJ-7794-01A-11R-2118-07	Tumor	GGT5	2.64092
TCGA-EJ-7794-11A-01R-2118-07	Normal	GGT5	3.15048
TCGA-EJ-7797-01A-11R-2263-07	Tumor	GGT5	2.09282
TCGA-EJ-7797-11A-01R-2263-07	Normal	GGT5	2.27525
TCGA-EJ-8468-01A-21R-2403-07	Tumor	GGT5	3.06982
TCGA-EJ-8469-01A-11R-2403-07	Tumor	GGT5	1.48094
TCGA-EJ-8470-01A-11R-2403-07	Tumor	GGT5	2.13645
TCGA-EJ-8472-01A-11R-2403-07	Tumor	GGT5	1.49667
TCGA-EJ-8474-01A-11R-2403-07	Tumor	GGT5	2.66503
TCGA-EJ-A46B-01A-31R-A250-07	Tumor	GGT5	1.73322
TCGA-EJ-A46D-01A-21R-A32Y-07	Tumor	GGT5	2.32562
TCGA-EJ-A46E-01A-31R-A250-07	Tumor	GGT5	2.17961
TCGA-EJ-A46F-01A-31R-A250-07	Tumor	GGT5	1.55655
TCGA-EJ-A46G-01A-31R-A26U-07	Tumor	GGT5	3.33551
TCGA-EJ-A46H-01A-31R-A26U-07	Tumor	GGT5	3.38943
TCGA-EJ-A46I-01A-12R-A26U-07	Tumor	GGT5	1.94385
TCGA-EJ-A65B-01A-12R-A30B-07	Tumor	GGT5	3.70364
TCGA-EJ-A65D-01A-11R-A30B-07	Tumor	GGT5	2.05315
TCGA-EJ-A65E-01A-11R-A29R-07	Tumor	GGT5	2.31562
TCGA-EJ-A65F-01A-21R-A311-07	Tumor	GGT5	2.93868
TCGA-EJ-A65G-01A-21R-A29R-07	Tumor	GGT5	1.78228
TCGA-EJ-A65J-01A-11R-A311-07	Tumor	GGT5	2.72238
TCGA-EJ-A65M-01A-11R-A29R-07	Tumor	GGT5	2.50739
TCGA-EJ-A6RA-01A-11R-A33R-07	Tumor	GGT5	2.19393
TCGA-EJ-A6RC-01A-11R-A32O-07	Tumor	GGT5	3.05483
TCGA-EJ-A7NF-01A-11R-A33R-07	Tumor	GGT5	1.57221
TCGA-EJ-A7NG-01A-31R-A33R-07	Tumor	GGT5	2.28824
TCGA-EJ-A7NH-01A-12R-A33R-07	Tumor	GGT5	2.78144
TCGA-EJ-A7NJ-01A-22R-A352-07	Tumor	GGT5	1.40119
TCGA-EJ-A7NK-01A-12R-A352-07	Tumor	GGT5	1.88877
TCGA-EJ-A7NM-01A-21R-A33R-07	Tumor	GGT5	3.48876
TCGA-EJ-A7NN-01A-11R-A33R-07	Tumor	GGT5	2.46861
TCGA-EJ-A8FN-01A-11R-A352-07	Tumor	GGT5	2.72659
TCGA-EJ-A8FO-01A-21R-A36G-07	Tumor	GGT5	2.34144
TCGA-EJ-A8FO-11A-11R-A36G-07	Normal	GGT5	2.45794
TCGA-EJ-A8FP-01A-21R-A36G-07	Tumor	GGT5	2.49715
TCGA-EJ-A8FS-01A-11R-A352-07	Tumor	GGT5	1.43301
TCGA-EJ-A8FU-01A-11R-A36G-07	Tumor	GGT5	2.59663
TCGA-EJ-AB20-01A-12R-A41O-07	Tumor	GGT5	3.97619
TCGA-EJ-AB27-01A-11R-A41O-07	Tumor	GGT5	2.07121
TCGA-FC-7708-01A-11R-2118-07	Tumor	GGT5	3.54561
TCGA-FC-7961-01A-11R-A29R-07	Tumor	GGT5	3.29249
TCGA-FC-A4JI-01A-11R-A250-07	Tumor	GGT5	0.43328
TCGA-FC-A5OB-01A-11R-A29R-07	Tumor	GGT5	1.27638
TCGA-FC-A66V-01A-21R-A30B-07	Tumor	GGT5	2.39958
TCGA-FC-A6HD-01A-11R-A31N-07	Tumor	GGT5	1.73279
TCGA-FC-A8O0-01A-41R-A37L-07	Tumor	GGT5	2.21822
TCGA-G9-6329-01A-13R-1965-07	Tumor	GGT5	2.71264
TCGA-G9-6332-01A-11R-1789-07	Tumor	GGT5	1.69929
TCGA-G9-6333-01A-12R-1965-07	Tumor	GGT5	2.56116
TCGA-G9-6333-11A-01R-1965-07	Normal	GGT5	2.08631
TCGA-G9-6336-01A-11R-1789-07	Tumor	GGT5	2.25975
TCGA-G9-6338-01A-12R-1965-07	Tumor	GGT5	2.68059
TCGA-G9-6339-01A-12R-A311-07	Tumor	GGT5	2.00202
TCGA-G9-6342-01A-11R-1965-07	Tumor	GGT5	2.15646
TCGA-G9-6342-11A-02R-1965-07	Normal	GGT5	1.37518
TCGA-G9-6343-01A-21R-1965-07	Tumor	GGT5	2.3584
TCGA-G9-6347-01A-11R-A31N-07	Tumor	GGT5	4.10921
TCGA-G9-6348-01A-11R-1789-07	Tumor	GGT5	3.03039
TCGA-G9-6348-11A-01R-1789-07	Normal	GGT5	2.56225
TCGA-G9-6351-01A-21R-1965-07	Tumor	GGT5	2.51
TCGA-G9-6351-11A-01R-1965-07	Normal	GGT5	2.62485
TCGA-G9-6353-01A-11R-1965-07	Tumor	GGT5	2.36857
TCGA-G9-6354-01A-11R-A311-07	Tumor	GGT5	1.74623
TCGA-G9-6356-01A-11R-1789-07	Tumor	GGT5	3.046
TCGA-G9-6356-11A-01R-1789-07	Normal	GGT5	1.65755
TCGA-G9-6361-01A-21R-1965-07	Tumor	GGT5	3.48178
TCGA-G9-6362-01A-11R-1789-07	Tumor	GGT5	2.81318
TCGA-G9-6362-11A-01R-1789-07	Normal	GGT5	2.22734
TCGA-G9-6363-01A-21R-1789-07	Tumor	GGT5	2.36986
TCGA-G9-6363-11A-01R-1789-07	Normal	GGT5	2.91096
TCGA-G9-6364-01A-21R-1789-07	Tumor	GGT5	3.02639
TCGA-G9-6365-01A-11R-1789-07	Tumor	GGT5	3.3069
TCGA-G9-6365-11A-01R-1789-07	Normal	GGT5	1.28256
TCGA-G9-6366-01A-11R-2118-07	Tumor	GGT5	2.46121
TCGA-G9-6367-01A-11R-1789-07	Tumor	GGT5	2.10903
TCGA-G9-6369-01A-21R-1965-07	Tumor	GGT5	2.35797
TCGA-G9-6370-01A-11R-1789-07	Tumor	GGT5	2.54082
TCGA-G9-6371-01A-11R-1789-07	Tumor	GGT5	1.75048
TCGA-G9-6373-01A-11R-1789-07	Tumor	GGT5	3.21832
TCGA-G9-6377-01A-11R-1965-07	Tumor	GGT5	2.59402
TCGA-G9-6378-01A-11R-1789-07	Tumor	GGT5	3.16692
TCGA-G9-6379-01A-11R-A31N-07	Tumor	GGT5	4.43089
TCGA-G9-6384-01A-11R-1789-07	Tumor	GGT5	3.02887
TCGA-G9-6384-11A-01R-1858-07	Normal	GGT5	2.06626
TCGA-G9-6385-01A-11R-1789-07	Tumor	GGT5	2.28712
TCGA-G9-6494-01A-11R-1789-07	Tumor	GGT5	2.57509
TCGA-G9-6496-01A-11R-1789-07	Tumor	GGT5	2.87131
TCGA-G9-6496-11A-01R-1789-07	Normal	GGT5	2.97133
TCGA-G9-6498-01A-12R-A311-07	Tumor	GGT5	3.91134
TCGA-G9-6499-01A-12R-1965-07	Tumor	GGT5	1.89678
TCGA-G9-6499-11A-02R-1965-07	Normal	GGT5	3.06338
TCGA-G9-7509-01A-11R-A41O-07	Tumor	GGT5	2.30469
TCGA-G9-7510-01A-11R-2263-07	Tumor	GGT5	3.14169
TCGA-G9-7519-01A-11R-2263-07	Tumor	GGT5	2.8076
TCGA-G9-7521-01A-11R-2263-07	Tumor	GGT5	3.31323
TCGA-G9-7522-01A-11R-2263-07	Tumor	GGT5	3.02219
TCGA-G9-7523-01A-11R-2263-07	Tumor	GGT5	4.93505
TCGA-G9-7525-01A-31R-2263-07	Tumor	GGT5	3.3312
TCGA-G9-A9S0-01A-11R-A41O-07	Tumor	GGT5	2.08522
TCGA-G9-A9S4-01A-11R-A41O-07	Tumor	GGT5	1.68849
TCGA-G9-A9S7-01A-11R-A41O-07	Tumor	GGT5	1.95524
TCGA-H9-7775-01A-11R-2118-07	Tumor	GGT5	2.65324
TCGA-H9-A6BX-01A-31R-A311-07	Tumor	GGT5	3.02294
TCGA-H9-A6BY-01A-11R-A30B-07	Tumor	GGT5	2.215
TCGA-HC-7075-01A-11R-1965-07	Tumor	GGT5	2.19576
TCGA-HC-7077-01A-11R-1965-07	Tumor	GGT5	1.26376
TCGA-HC-7078-01A-11R-2118-07	Tumor	GGT5	3.17374
TCGA-HC-7079-01A-11R-1965-07	Tumor	GGT5	3.89542
TCGA-HC-7080-01A-11R-1965-07	Tumor	GGT5	2.02776
TCGA-HC-7081-01A-11R-1965-07	Tumor	GGT5	3.81131
TCGA-HC-7209-01A-11R-2118-07	Tumor	GGT5	2.06316
TCGA-HC-7210-01A-11R-2118-07	Tumor	GGT5	3.37686
TCGA-HC-7211-01A-11R-2118-07	Tumor	GGT5	2.17226
TCGA-HC-7211-11A-01R-2118-07	Normal	GGT5	0.974529
TCGA-HC-7212-01A-11R-2118-07	Tumor	GGT5	2.61497
TCGA-HC-7213-01A-11R-2118-07	Tumor	GGT5	2.60493
TCGA-HC-7230-01A-11R-2118-07	Tumor	GGT5	1.61013
TCGA-HC-7231-01A-11R-2118-07	Tumor	GGT5	2.31597
TCGA-HC-7232-01A-11R-2118-07	Tumor	GGT5	2.88947
TCGA-HC-7233-01A-11R-2118-07	Tumor	GGT5	3.02437
TCGA-HC-7736-01A-11R-2118-07	Tumor	GGT5	2.69504
TCGA-HC-7737-01A-11R-2118-07	Tumor	GGT5	3.11155
TCGA-HC-7737-11A-02R-2118-07	Normal	GGT5	1.37301
TCGA-HC-7738-01A-11R-2118-07	Tumor	GGT5	1.74183
TCGA-HC-7738-11A-01R-2118-07	Normal	GGT5	1.61678
TCGA-HC-7740-01A-11R-2118-07	Tumor	GGT5	2.53376
TCGA-HC-7740-01B-04R-2302-07	Tumor	GGT5	2.26996
TCGA-HC-7740-11A-01R-2118-07	Normal	GGT5	1.40305
TCGA-HC-7742-01A-11R-2118-07	Tumor	GGT5	2.54927
TCGA-HC-7742-11A-01R-2118-07	Normal	GGT5	1.85056
TCGA-HC-7744-01A-11R-2118-07	Tumor	GGT5	1.57085
TCGA-HC-7745-01A-11R-2118-07	Tumor	GGT5	2.95047
TCGA-HC-7745-11A-01R-2118-07	Normal	GGT5	2.15724
TCGA-HC-7747-01A-11R-2118-07	Tumor	GGT5	2.28164
TCGA-HC-7747-11A-01R-2118-07	Normal	GGT5	1.77787
TCGA-HC-7748-01A-11R-2118-07	Tumor	GGT5	2.87427
TCGA-HC-7749-01A-11R-2118-07	Tumor	GGT5	2.77444
TCGA-HC-7750-01A-11R-2118-07	Tumor	GGT5	2.54678
TCGA-HC-7752-01A-11R-2118-07	Tumor	GGT5	2.84748
TCGA-HC-7752-11A-01R-2118-07	Normal	GGT5	3.4187
TCGA-HC-7817-01B-11R-A29R-07	Tumor	GGT5	3.22962
TCGA-HC-7818-01A-11R-2118-07	Tumor	GGT5	2.58674
TCGA-HC-7819-01A-11R-2118-07	Tumor	GGT5	1.74028
TCGA-HC-7819-11A-01R-2118-07	Normal	GGT5	1.48171
TCGA-HC-7820-01A-11R-2118-07	Tumor	GGT5	1.9082
TCGA-HC-7821-01A-12R-2118-07	Tumor	GGT5	3.42035
TCGA-HC-8213-01A-11R-A29R-07	Tumor	GGT5	1.40599
TCGA-HC-8216-01A-11R-A29R-07	Tumor	GGT5	2.29845
TCGA-HC-8256-01A-11R-2263-07	Tumor	GGT5	1.80476
TCGA-HC-8257-01A-11R-2263-07	Tumor	GGT5	2.05627
TCGA-HC-8258-01A-11R-2263-07	Tumor	GGT5	1.69421
TCGA-HC-8258-01B-05R-2302-07	Tumor	GGT5	2.4971
TCGA-HC-8258-11A-01R-2263-07	Normal	GGT5	0.788017
TCGA-HC-8259-01A-11R-2263-07	Tumor	GGT5	1.30147
TCGA-HC-8259-11A-01R-2263-07	Normal	GGT5	1.65411
TCGA-HC-8260-01A-11R-2263-07	Tumor	GGT5	2.29013
TCGA-HC-8260-11A-01R-2263-07	Normal	GGT5	1.80801
TCGA-HC-8261-01A-11R-2263-07	Tumor	GGT5	1.68082
TCGA-HC-8262-01A-11R-2263-07	Tumor	GGT5	1.8055
TCGA-HC-8262-11A-01R-2263-07	Normal	GGT5	1.70186
TCGA-HC-8264-01B-11R-2403-07	Tumor	GGT5	3.21988
TCGA-HC-8265-01A-11R-2263-07	Tumor	GGT5	2.37668
TCGA-HC-8265-01B-04R-2302-07	Tumor	GGT5	1.35597
TCGA-HC-8266-01A-11R-2263-07	Tumor	GGT5	2.96399
TCGA-HC-A48F-01A-11R-A250-07	Tumor	GGT5	2.45568
TCGA-HC-A4ZV-01A-11R-A26U-07	Tumor	GGT5	3.98082
TCGA-HC-A631-01A-11R-A29R-07	Tumor	GGT5	2.06678
TCGA-HC-A632-01A-11R-A29R-07	Tumor	GGT5	3.44487
TCGA-HC-A6AL-01A-11R-A30B-07	Tumor	GGT5	3.24866
TCGA-HC-A6AN-01A-11R-A30B-07	Tumor	GGT5	3.28336
TCGA-HC-A6AO-01A-11R-A30B-07	Tumor	GGT5	2.70022
TCGA-HC-A6AP-01A-11R-A30B-07	Tumor	GGT5	3.33269
TCGA-HC-A6AQ-01A-11R-A30B-07	Tumor	GGT5	2.78333
TCGA-HC-A6AS-01A-11R-A30B-07	Tumor	GGT5	3.89566
TCGA-HC-A6HX-01A-11R-A31N-07	Tumor	GGT5	3.199
TCGA-HC-A6HY-01A-11R-A31N-07	Tumor	GGT5	2.37945
TCGA-HC-A76W-01A-11R-A33R-07	Tumor	GGT5	3.18002
TCGA-HC-A76X-01A-11R-A33R-07	Tumor	GGT5	1.87978
TCGA-HC-A8CY-01A-11R-A36G-07	Tumor	GGT5	2.38593
TCGA-HC-A8D0-01A-11R-A36G-07	Tumor	GGT5	3.37239
TCGA-HC-A8D1-01A-11R-A36G-07	Tumor	GGT5	2.83784
TCGA-HC-A9TE-01A-11R-A41O-07	Tumor	GGT5	3.47836
TCGA-HC-A9TH-01A-11R-A41O-07	Tumor	GGT5	2.96466
TCGA-HI-7168-01A-11R-2118-07	Tumor	GGT5	2.98552
TCGA-HI-7169-01A-11R-2118-07	Tumor	GGT5	2.92241
TCGA-HI-7170-01A-11R-2118-07	Tumor	GGT5	4.21195
TCGA-HI-7171-01A-12R-2118-07	Tumor	GGT5	2.6144
TCGA-J4-8198-01A-11R-2263-07	Tumor	GGT5	2.65826
TCGA-J4-8200-01A-11R-A29R-07	Tumor	GGT5	2.34255
TCGA-J4-A67K-01A-21R-A30B-07	Tumor	GGT5	3.1252
TCGA-J4-A67L-01A-11R-A30B-07	Tumor	GGT5	3.52375
TCGA-J4-A67M-01A-11R-A30B-07	Tumor	GGT5	3.87605
TCGA-J4-A67N-01A-11R-A30B-07	Tumor	GGT5	3.25447
TCGA-J4-A67O-01A-11R-A30B-07	Tumor	GGT5	3.32393
TCGA-J4-A67Q-01A-21R-A30B-07	Tumor	GGT5	4.019
TCGA-J4-A67R-01A-21R-A30B-07	Tumor	GGT5	3.40398
TCGA-J4-A67S-01A-11R-A30B-07	Tumor	GGT5	2.45254
TCGA-J4-A67T-01A-11R-A311-07	Tumor	GGT5	2.12035
TCGA-J4-A6G1-01A-11R-A311-07	Tumor	GGT5	3.56233
TCGA-J4-A6G3-01A-11R-A311-07	Tumor	GGT5	2.75901
TCGA-J4-A6M7-01A-11R-A31N-07	Tumor	GGT5	2.60362
TCGA-J4-A83I-01A-11R-A36G-07	Tumor	GGT5	2.44578
TCGA-J4-A83J-01A-11R-A36G-07	Tumor	GGT5	2.6843
TCGA-J4-A83J-11A-11R-A36G-07	Normal	GGT5	2.76941
TCGA-J4-A83K-01A-11R-A352-07	Tumor	GGT5	2.34179
TCGA-J4-A83L-01A-11R-A352-07	Tumor	GGT5	2.26451
TCGA-J4-A83M-01A-11R-A352-07	Tumor	GGT5	2.0917
TCGA-J4-A83N-01A-11R-A352-07	Tumor	GGT5	2.06108
TCGA-J4-AATV-01A-11R-A41O-07	Tumor	GGT5	2.66694
TCGA-J4-AATZ-01A-11R-A41O-07	Tumor	GGT5	2.29608
TCGA-J4-AAU2-01A-11R-A41O-07	Tumor	GGT5	2.51697
TCGA-J9-A52B-01A-11R-A26U-07	Tumor	GGT5	3.2929
TCGA-J9-A52C-01A-11R-A26U-07	Tumor	GGT5	3.67921
TCGA-J9-A52D-01A-11R-A29R-07	Tumor	GGT5	1.33016
TCGA-J9-A52E-01A-11R-A26U-07	Tumor	GGT5	4.15338
TCGA-J9-A8CK-01A-11R-A352-07	Tumor	GGT5	3.91409
TCGA-J9-A8CL-01A-11R-A352-07	Tumor	GGT5	3.7231
TCGA-J9-A8CM-01A-11R-A352-07	Tumor	GGT5	3.62974
TCGA-J9-A8CN-01A-11R-A352-07	Tumor	GGT5	2.21841
TCGA-J9-A8CP-01A-11R-A352-07	Tumor	GGT5	3.25387
TCGA-KC-A4BL-01A-31R-A250-07	Tumor	GGT5	2.59051
TCGA-KC-A4BN-01A-61R-A250-07	Tumor	GGT5	1.38272
TCGA-KC-A4BR-01A-32R-A32Y-07	Tumor	GGT5	2.65775
TCGA-KC-A4BV-01A-31R-A26U-07	Tumor	GGT5	3.69232
TCGA-KC-A7F3-01A-21R-A33R-07	Tumor	GGT5	1.90512
TCGA-KC-A7F5-01A-11R-A33R-07	Tumor	GGT5	2.07799
TCGA-KC-A7F6-01A-11R-A33R-07	Tumor	GGT5	2.70869
TCGA-KC-A7FA-01A-21R-A33R-07	Tumor	GGT5	2.02446
TCGA-KC-A7FD-01A-11R-A33R-07	Tumor	GGT5	1.59979
TCGA-KC-A7FE-01A-12R-A33R-07	Tumor	GGT5	3.085
TCGA-KK-A59V-01A-11R-A29R-07	Tumor	GGT5	3.40942
TCGA-KK-A59X-01A-11R-A29R-07	Tumor	GGT5	2.4392
TCGA-KK-A59Y-01A-11R-A26U-07	Tumor	GGT5	2.31528
TCGA-KK-A59Z-01A-12R-A26U-07	Tumor	GGT5	2.95725
TCGA-KK-A5A1-01A-11R-A29R-07	Tumor	GGT5	2.80039
TCGA-KK-A6DY-01A-12R-A311-07	Tumor	GGT5	2.04159
TCGA-KK-A6E0-01A-11R-A311-07	Tumor	GGT5	1.89952
TCGA-KK-A6E1-01A-11R-A311-07	Tumor	GGT5	2.0607
TCGA-KK-A6E2-01A-11R-A311-07	Tumor	GGT5	1.66807
TCGA-KK-A6E3-01A-21R-A30B-07	Tumor	GGT5	3.53397
TCGA-KK-A6E4-01A-11R-A30B-07	Tumor	GGT5	2.29793
TCGA-KK-A6E5-01A-11R-A311-07	Tumor	GGT5	2.5426
TCGA-KK-A6E6-01A-11R-A311-07	Tumor	GGT5	3.15038
TCGA-KK-A6E7-01A-11R-A31N-07	Tumor	GGT5	2.57928
TCGA-KK-A6E8-01A-11R-A31N-07	Tumor	GGT5	2.07385
TCGA-KK-A7AP-01A-12R-A33R-07	Tumor	GGT5	1.52812
TCGA-KK-A7AQ-01A-11R-A33R-07	Tumor	GGT5	3.05494
TCGA-KK-A7AU-01A-11R-A32O-07	Tumor	GGT5	1.42417
TCGA-KK-A7AV-01A-11R-A32O-07	Tumor	GGT5	3.21405
TCGA-KK-A7AW-01A-11R-A32O-07	Tumor	GGT5	2.99765
TCGA-KK-A7AY-01A-11R-A33R-07	Tumor	GGT5	2.06326
TCGA-KK-A7AZ-01A-12R-A32O-07	Tumor	GGT5	2.64849
TCGA-KK-A7B0-01A-11R-A32O-07	Tumor	GGT5	3.41534
TCGA-KK-A7B1-01A-11R-A32O-07	Tumor	GGT5	3.33057
TCGA-KK-A7B2-01A-12R-A32O-07	Tumor	GGT5	4.07849
TCGA-KK-A7B3-01A-11R-A33R-07	Tumor	GGT5	3.461
TCGA-KK-A7B4-01A-11R-A32O-07	Tumor	GGT5	2.73818
TCGA-KK-A8I4-01A-11R-A36G-07	Tumor	GGT5	3.97777
TCGA-KK-A8I5-01A-11R-A36G-07	Tumor	GGT5	2.608
TCGA-KK-A8I6-01A-11R-A36G-07	Tumor	GGT5	2.58128
TCGA-KK-A8I7-01A-21R-A36G-07	Tumor	GGT5	3.04301
TCGA-KK-A8I8-01A-11R-A36G-07	Tumor	GGT5	2.23069
TCGA-KK-A8I9-01A-11R-A36G-07	Tumor	GGT5	3.31041
TCGA-KK-A8IA-01A-11R-A36G-07	Tumor	GGT5	2.03886
TCGA-KK-A8IB-01A-11R-A36G-07	Tumor	GGT5	3.15199
TCGA-KK-A8IC-01A-11R-A36G-07	Tumor	GGT5	3.7291
TCGA-KK-A8ID-01A-11R-A36G-07	Tumor	GGT5	1.87755
TCGA-KK-A8IF-01A-11R-A36G-07	Tumor	GGT5	1.69866
TCGA-KK-A8IG-01A-11R-A36G-07	Tumor	GGT5	3.21875
TCGA-KK-A8IH-01A-11R-A36G-07	Tumor	GGT5	2.34784
TCGA-KK-A8II-01A-11R-A36G-07	Tumor	GGT5	1.15458
TCGA-KK-A8IJ-01A-11R-A352-07	Tumor	GGT5	2.06053
TCGA-KK-A8IK-01A-11R-A36G-07	Tumor	GGT5	1.17849
TCGA-KK-A8IL-01A-11R-A36G-07	Tumor	GGT5	2.74395
TCGA-KK-A8IM-01A-11R-A36G-07	Tumor	GGT5	2.77642
TCGA-M7-A71Y-01A-22R-A32O-07	Tumor	GGT5	2.52557
TCGA-M7-A71Z-01A-12R-A32O-07	Tumor	GGT5	1.59822
TCGA-M7-A720-01A-12R-A32O-07	Tumor	GGT5	2.20091
TCGA-M7-A721-01A-12R-A32O-07	Tumor	GGT5	2.5553
TCGA-M7-A722-01A-12R-A36G-07	Tumor	GGT5	2.63629
TCGA-M7-A723-01A-12R-A32O-07	Tumor	GGT5	2.85557
TCGA-M7-A724-01A-12R-A32O-07	Tumor	GGT5	1.58289
TCGA-M7-A725-01A-12R-A32O-07	Tumor	GGT5	2.27432
TCGA-MG-AAMC-01A-11R-A41O-07	Tumor	GGT5	2.05693
TCGA-QU-A6IL-01A-11R-A31N-07	Tumor	GGT5	2.9129
TCGA-QU-A6IM-01A-11R-A31N-07	Tumor	GGT5	2.86503
TCGA-QU-A6IN-01A-11R-A31N-07	Tumor	GGT5	2.10605
TCGA-QU-A6IO-01A-11R-A31N-07	Tumor	GGT5	2.73663
TCGA-QU-A6IP-01A-11R-A31N-07	Tumor	GGT5	2.39281
TCGA-SU-A7E7-01A-22R-A33R-07	Tumor	GGT5	2.59424
TCGA-TK-A8OK-01A-22R-A36G-07	Tumor	GGT5	3.59031
TCGA-TP-A8TT-01A-12R-A41O-07	Tumor	GGT5	3.20226
TCGA-TP-A8TV-01A-11R-A41O-07	Tumor	GGT5	1.8083
TCGA-V1-A8MF-01A-11R-A36G-07	Tumor	GGT5	2.5067
TCGA-V1-A8MG-01A-11R-A36G-07	Tumor	GGT5	2.64943
TCGA-V1-A8MJ-01A-11R-A36G-07	Tumor	GGT5	2.47322
TCGA-V1-A8MK-01A-11R-A36G-07	Tumor	GGT5	2.0467
TCGA-V1-A8ML-01A-11R-A37L-07	Tumor	GGT5	2.86566
TCGA-V1-A8MM-01A-11R-A37L-07	Tumor	GGT5	3.29028
TCGA-V1-A8MU-01A-11R-A37L-07	Tumor	GGT5	3.35207
TCGA-V1-A8WL-01A-11R-A37L-07	Tumor	GGT5	3.0196
TCGA-V1-A8WN-01A-11R-A37L-07	Tumor	GGT5	1.94035
TCGA-V1-A8WS-01A-11R-A37L-07	Tumor	GGT5	1.97831
TCGA-V1-A8WV-01A-11R-A37L-07	Tumor	GGT5	3.48576
TCGA-V1-A8WW-01A-11R-A37L-07	Tumor	GGT5	2.53548
TCGA-V1-A8X3-01A-11R-A37L-07	Tumor	GGT5	2.78925
TCGA-V1-A9O5-01A-11R-A41O-07	Tumor	GGT5	2.72825
TCGA-V1-A9O5-06A-11R-A41O-07	Tumor	GGT5	2.63457
TCGA-V1-A9O7-01A-21R-A41O-07	Tumor	GGT5	3.03437
TCGA-V1-A9O9-01A-11R-A41O-07	Tumor	GGT5	3.4614
TCGA-V1-A9OA-01A-11R-A41O-07	Tumor	GGT5	2.27235
TCGA-V1-A9OF-01A-11R-A41O-07	Tumor	GGT5	1.7956
TCGA-V1-A9OH-01A-11R-A41O-07	Tumor	GGT5	2.6703
TCGA-V1-A9OL-01A-11R-A41O-07	Tumor	GGT5	2.69877
TCGA-V1-A9OQ-01A-11R-A41O-07	Tumor	GGT5	2.48962
TCGA-V1-A9OT-01A-11R-A41O-07	Tumor	GGT5	2.69877
TCGA-V1-A9OX-01A-11R-A41O-07	Tumor	GGT5	2.80847
TCGA-V1-A9OY-01A-11R-A41O-07	Tumor	GGT5	3.68709
TCGA-V1-A9Z7-01A-11R-A41O-07	Tumor	GGT5	3.34294
TCGA-V1-A9Z8-01A-11R-A41O-07	Tumor	GGT5	3.78715
TCGA-V1-A9Z9-01A-21R-A41O-07	Tumor	GGT5	3.14259
TCGA-V1-A9ZG-01A-11R-A41O-07	Tumor	GGT5	3.97643
TCGA-V1-A9ZI-01A-11R-A41O-07	Tumor	GGT5	3.49713
TCGA-V1-A9ZK-01A-11R-A41O-07	Tumor	GGT5	2.31996
TCGA-V1-A9ZR-01A-11R-A41O-07	Tumor	GGT5	3.39343
TCGA-VN-A88I-01A-11R-A352-07	Tumor	GGT5	4.38439
TCGA-VN-A88K-01A-11R-A352-07	Tumor	GGT5	3.26984
TCGA-VN-A88L-01A-11R-A352-07	Tumor	GGT5	3.22008
TCGA-VN-A88M-01A-11R-A352-07	Tumor	GGT5	2.82061
TCGA-VN-A88N-01A-11R-A36G-07	Tumor	GGT5	2.06326
TCGA-VN-A88O-01A-11R-A352-07	Tumor	GGT5	2.12951
TCGA-VN-A88P-01A-11R-A352-07	Tumor	GGT5	3.36541
TCGA-VN-A88Q-01A-11R-A352-07	Tumor	GGT5	2.11473
TCGA-VN-A88R-01A-11R-A36G-07	Tumor	GGT5	3.28453
TCGA-VN-A943-01A-11R-A41O-07	Tumor	GGT5	0.896388
TCGA-VP-A872-01A-11R-A352-07	Tumor	GGT5	3.63379
TCGA-VP-A875-01A-31R-A352-07	Tumor	GGT5	1.61344
TCGA-VP-A876-01A-11R-A352-07	Tumor	GGT5	1.76537
TCGA-VP-A878-01A-31R-A352-07	Tumor	GGT5	3.17651
TCGA-VP-A879-01A-11R-A352-07	Tumor	GGT5	2.05346
TCGA-VP-A87B-01A-11R-A352-07	Tumor	GGT5	2.17073
TCGA-VP-A87C-01A-11R-A352-07	Tumor	GGT5	3.45734
TCGA-VP-A87D-01A-11R-A352-07	Tumor	GGT5	2.23766
TCGA-VP-A87E-01A-31R-A352-07	Tumor	GGT5	2.97646
TCGA-VP-A87H-01A-11R-A352-07	Tumor	GGT5	2.56513
TCGA-VP-A87J-01A-11R-A352-07	Tumor	GGT5	1.84366
TCGA-VP-A87K-01A-11R-A352-07	Tumor	GGT5	1.92771
TCGA-VP-AA1N-01A-31R-A41O-07	Tumor	GGT5	3.42339
TCGA-WW-A8ZI-01A-11R-A37L-07	Tumor	GGT5	2.25272
TCGA-X4-A8KQ-01A-12R-A36G-07	Tumor	GGT5	3.36429
TCGA-X4-A8KS-01A-12R-A36G-07	Tumor	GGT5	2.42637
TCGA-XA-A8JR-01A-11R-A36G-07	Tumor	GGT5	2.40877
TCGA-XJ-A83F-01A-11R-A352-07	Tumor	GGT5	2.98605
TCGA-XJ-A83G-01A-11R-A352-07	Tumor	GGT5	2.06922
TCGA-XJ-A83H-01A-11R-A352-07	Tumor	GGT5	1.87133
TCGA-XJ-A9DI-01A-11R-A37L-07	Tumor	GGT5	3.7797
TCGA-XJ-A9DK-01A-11R-A37L-07	Tumor	GGT5	2.49738
TCGA-XJ-A9DQ-01A-11R-A37L-07	Tumor	GGT5	3.39528
TCGA-XJ-A9DX-01A-11R-A37L-07	Tumor	GGT5	2.30955
TCGA-XK-AAIR-01A-11R-A41O-07	Tumor	GGT5	2.73385
TCGA-XK-AAIV-01A-11R-A41O-07	Tumor	GGT5	3.32858
TCGA-XK-AAIW-01A-11R-A41O-07	Tumor	GGT5	1.51096
TCGA-XK-AAJ3-01A-11R-A41O-07	Tumor	GGT5	2.38662
TCGA-XK-AAJA-01A-11R-A41O-07	Tumor	GGT5	2.38469
TCGA-XK-AAJP-01A-11R-A41O-07	Tumor	GGT5	2.22657
TCGA-XK-AAJR-01A-11R-A41O-07	Tumor	GGT5	2.55415
TCGA-XK-AAJT-01A-11R-A41O-07	Tumor	GGT5	2.92909
TCGA-XK-AAJU-01A-11R-A41O-07	Tumor	GGT5	1.95958
TCGA-XK-AAK1-01A-11R-A41O-07	Tumor	GGT5	2.95875
TCGA-XQ-A8TA-01A-11R-A36G-07	Tumor	GGT5	1.15264
TCGA-XQ-A8TB-01A-11R-A36G-07	Tumor	GGT5	2.98592
TCGA-Y6-A8TL-01A-21R-A37L-07	Tumor	GGT5	2.38979
TCGA-Y6-A9XI-01A-11R-A41O-07	Tumor	GGT5	2.02889
TCGA-YJ-A8SW-01A-11R-A37L-07	Tumor	GGT5	1.76977
TCGA-YL-A8HJ-01A-11R-A36G-07	Tumor	GGT5	3.70326
TCGA-YL-A8HK-01A-11R-A36G-07	Tumor	GGT5	3.12813
TCGA-YL-A8HL-01A-11R-A36G-07	Tumor	GGT5	2.00173
TCGA-YL-A8HM-01A-11R-A36G-07	Tumor	GGT5	2.12403
TCGA-YL-A8HO-01A-11R-A36G-07	Tumor	GGT5	3.46942
TCGA-YL-A8S8-01A-11R-A37L-07	Tumor	GGT5	2.60737
TCGA-YL-A8S9-01A-11R-A37L-07	Tumor	GGT5	1.40882
TCGA-YL-A8SA-01A-21R-A37L-07	Tumor	GGT5	1.55213
TCGA-YL-A8SB-01A-31R-A37L-07	Tumor	GGT5	3.24137
TCGA-YL-A8SC-01A-11R-A37L-07	Tumor	GGT5	2.51889
TCGA-YL-A8SF-01A-11R-A37L-07	Tumor	GGT5	3.66479
TCGA-YL-A8SH-01B-11R-A37L-07	Tumor	GGT5	2.80288
TCGA-YL-A8SI-01A-11R-A41O-07	Tumor	GGT5	2.47275
TCGA-YL-A8SJ-01B-11R-A37L-07	Tumor	GGT5	2.99297
TCGA-YL-A8SK-01B-21R-A37L-07	Tumor	GGT5	2.73963
TCGA-YL-A8SL-01B-21R-A37L-07	Tumor	GGT5	1.68684
TCGA-YL-A8SO-01B-31R-A37L-07	Tumor	GGT5	2.90624
TCGA-YL-A8SP-01B-11R-A37L-07	Tumor	GGT5	2.24358
TCGA-YL-A8SQ-01B-11R-A37L-07	Tumor	GGT5	3.13363
TCGA-YL-A8SR-01B-11R-A37L-07	Tumor	GGT5	3.43136
TCGA-YL-A9WH-01A-11R-A37L-07	Tumor	GGT5	2.0899
TCGA-YL-A9WI-01A-11R-A37L-07	Tumor	GGT5	1.96898
TCGA-YL-A9WJ-01A-11R-A37L-07	Tumor	GGT5	3.06709
TCGA-YL-A9WK-01A-11R-A37L-07	Tumor	GGT5	4.17694
TCGA-YL-A9WL-01A-11R-A41O-07	Tumor	GGT5	1.95591
TCGA-YL-A9WX-01A-21R-A41O-07	Tumor	GGT5	2.72827
TCGA-YL-A9WY-01A-11R-A41O-07	Tumor	GGT5	3.58311
TCGA-ZG-A8QW-01A-11R-A37L-07	Tumor	GGT5	2.73259
TCGA-ZG-A8QX-01A-11R-A37L-07	Tumor	GGT5	2.15892
TCGA-ZG-A8QY-01A-11R-A37L-07	Tumor	GGT5	2.75305
TCGA-ZG-A8QZ-01A-11R-A37L-07	Tumor	GGT5	3.2446
TCGA-ZG-A9KY-01A-11R-A41O-07	Tumor	GGT5	2.2254
TCGA-ZG-A9L0-01A-11R-A41O-07	Tumor	GGT5	3.76683
TCGA-ZG-A9L1-01A-11R-A41O-07	Tumor	GGT5	3.23393
TCGA-ZG-A9L2-01A-31R-A41O-07	Tumor	GGT5	4.27593
TCGA-ZG-A9L4-01A-11R-A41O-07	Tumor	GGT5	4.30983
TCGA-ZG-A9L5-01A-12R-A41O-07	Tumor	GGT5	2.23404
TCGA-ZG-A9L6-01A-11R-A41O-07	Tumor	GGT5	3.57959
TCGA-ZG-A9L9-01A-11R-A41O-07	Tumor	GGT5	3.47171
TCGA-ZG-A9LB-01A-11R-A41O-07	Tumor	GGT5	2.70299
TCGA-ZG-A9LM-01A-11R-A41O-07	Tumor	GGT5	2.81028
TCGA-ZG-A9LN-01A-11R-A41O-07	Tumor	GGT5	3.42124
TCGA-ZG-A9LS-01A-12R-A41O-07	Tumor	GGT5	3.74102
TCGA-ZG-A9LU-01A-11R-A41O-07	Tumor	GGT5	2.54592
TCGA-ZG-A9LY-01A-11R-A41O-07	Tumor	GGT5	3.17892
TCGA-ZG-A9LZ-01A-11R-A41O-07	Tumor	GGT5	2.08828
TCGA-ZG-A9M4-01A-11R-A41O-07	Tumor	GGT5	2.32881
TCGA-ZG-A9MC-01A-31R-A41O-07	Tumor	GGT5	3.65235
TCGA-ZG-A9N3-01A-11R-A41O-07	Tumor	GGT5	1.70066
TCGA-ZG-A9ND-01A-11R-A41O-07	Tumor	GGT5	2.32475
TCGA-ZG-A9NI-01A-11R-A41O-07	Tumor	GGT5	3.8932
TCGA-2A-A8VL-01A-21R-A37L-07	Tumor	GGT6	1.40953
TCGA-2A-A8VO-01A-11R-A37L-07	Tumor	GGT6	0.329296
TCGA-2A-A8VT-01A-11R-A37L-07	Tumor	GGT6	1.26658
TCGA-2A-A8VV-01A-11R-A37L-07	Tumor	GGT6	1.40338
TCGA-2A-A8VX-01A-11R-A37L-07	Tumor	GGT6	0.501312
TCGA-2A-A8W1-01A-11R-A37L-07	Tumor	GGT6	0.523462
TCGA-2A-A8W3-01A-11R-A37L-07	Tumor	GGT6	1.95695
TCGA-2A-AAYF-01A-11R-A41O-07	Tumor	GGT6	1.70898
TCGA-2A-AAYO-01A-11R-A41O-07	Tumor	GGT6	0.512985
TCGA-2A-AAYU-01A-11R-A41O-07	Tumor	GGT6	0.797345
TCGA-4L-AA1F-01A-11R-A41O-07	Tumor	GGT6	0.518938
TCGA-CH-5737-01A-11R-1580-07	Tumor	GGT6	0.852638
TCGA-CH-5738-01A-11R-1580-07	Tumor	GGT6	2.10943
TCGA-CH-5739-01A-11R-1580-07	Tumor	GGT6	0.727441
TCGA-CH-5740-01A-11R-1580-07	Tumor	GGT6	1.17549
TCGA-CH-5741-01A-11R-1580-07	Tumor	GGT6	1.25139
TCGA-CH-5743-01A-21R-1580-07	Tumor	GGT6	3.56216
TCGA-CH-5744-01A-11R-1580-07	Tumor	GGT6	1.72936
TCGA-CH-5745-01A-11R-1580-07	Tumor	GGT6	1.60583
TCGA-CH-5746-01A-11R-1580-07	Tumor	GGT6	2.90618
TCGA-CH-5748-01A-11R-1580-07	Tumor	GGT6	0.96584
TCGA-CH-5750-01A-11R-1580-07	Tumor	GGT6	0.887291
TCGA-CH-5751-01A-11R-1580-07	Tumor	GGT6	0.0237521
TCGA-CH-5752-01A-11R-1580-07	Tumor	GGT6	0.165944
TCGA-CH-5753-01A-11R-1580-07	Tumor	GGT6	0.795268
TCGA-CH-5754-01A-11R-1580-07	Tumor	GGT6	1.20414
TCGA-CH-5761-01A-11R-1580-07	Tumor	GGT6	0.667847
TCGA-CH-5761-11A-01R-1580-07	Normal	GGT6	3.71537
TCGA-CH-5762-01A-11R-1580-07	Tumor	GGT6	2.29361
TCGA-CH-5763-01A-11R-1580-07	Tumor	GGT6	2.84637
TCGA-CH-5764-01A-21R-1580-07	Tumor	GGT6	2.0115
TCGA-CH-5765-01A-11R-1580-07	Tumor	GGT6	1.1119
TCGA-CH-5766-01A-11R-1580-07	Tumor	GGT6	5.03552
TCGA-CH-5767-01A-11R-1789-07	Tumor	GGT6	0.421048
TCGA-CH-5767-11B-01R-1789-07	Normal	GGT6	3.73557
TCGA-CH-5768-01A-11R-1580-07	Tumor	GGT6	1.57971
TCGA-CH-5768-11A-01R-1580-07	Normal	GGT6	3.63223
TCGA-CH-5769-01A-11R-1580-07	Tumor	GGT6	2.28182
TCGA-CH-5769-11A-01R-1580-07	Normal	GGT6	2.49255
TCGA-CH-5771-01A-21R-1580-07	Tumor	GGT6	2.7142
TCGA-CH-5772-01A-11R-1580-07	Tumor	GGT6	1.76693
TCGA-CH-5788-01A-11R-1580-07	Tumor	GGT6	0.409147
TCGA-CH-5789-01A-11R-1580-07	Tumor	GGT6	1.58246
TCGA-CH-5790-01A-11R-1580-07	Tumor	GGT6	1.02984
TCGA-CH-5791-01A-11R-1580-07	Tumor	GGT6	1.51299
TCGA-CH-5792-01A-11R-1580-07	Tumor	GGT6	2.13527
TCGA-CH-5794-01A-11R-1580-07	Tumor	GGT6	1.54325
TCGA-EJ-5494-01A-01R-1580-07	Tumor	GGT6	0.834388
TCGA-EJ-5495-01A-01R-1580-07	Tumor	GGT6	1.46137
TCGA-EJ-5496-01A-01R-1580-07	Tumor	GGT6	1.66357
TCGA-EJ-5497-01A-02R-1580-07	Tumor	GGT6	2.517
TCGA-EJ-5498-01A-01R-1580-07	Tumor	GGT6	2.60561
TCGA-EJ-5499-01A-01R-1580-07	Tumor	GGT6	2.1926
TCGA-EJ-5501-01A-01R-1580-07	Tumor	GGT6	1.65205
TCGA-EJ-5502-01A-01R-1580-07	Tumor	GGT6	2.2568
TCGA-EJ-5503-01A-01R-1580-07	Tumor	GGT6	3.36265
TCGA-EJ-5504-01A-01R-1580-07	Tumor	GGT6	0.753605
TCGA-EJ-5505-01A-01R-1580-07	Tumor	GGT6	1.014
TCGA-EJ-5506-01A-01R-1580-07	Tumor	GGT6	3.25915
TCGA-EJ-5507-01A-01R-1580-07	Tumor	GGT6	1.33027
TCGA-EJ-5508-01A-02R-1580-07	Tumor	GGT6	2.11243
TCGA-EJ-5509-01A-01R-1580-07	Tumor	GGT6	1.44567
TCGA-EJ-5510-01A-01R-1580-07	Tumor	GGT6	2.78094
TCGA-EJ-5511-01A-01R-1580-07	Tumor	GGT6	1.13593
TCGA-EJ-5512-01A-01R-1580-07	Tumor	GGT6	2.7826
TCGA-EJ-5514-01A-01R-1580-07	Tumor	GGT6	0.969896
TCGA-EJ-5515-01A-01R-1580-07	Tumor	GGT6	1.65535
TCGA-EJ-5516-01A-01R-1580-07	Tumor	GGT6	1.63682
TCGA-EJ-5517-01A-01R-1580-07	Tumor	GGT6	2.35963
TCGA-EJ-5518-01A-01R-1580-07	Tumor	GGT6	1.02722
TCGA-EJ-5519-01A-01R-1580-07	Tumor	GGT6	1.08617
TCGA-EJ-5521-01A-01R-1580-07	Tumor	GGT6	1.82611
TCGA-EJ-5522-01A-01R-1580-07	Tumor	GGT6	1.90658
TCGA-EJ-5524-01A-01R-1580-07	Tumor	GGT6	1.22472
TCGA-EJ-5525-01A-01R-1580-07	Tumor	GGT6	0.248292
TCGA-EJ-5526-01A-01R-1580-07	Tumor	GGT6	2.56003
TCGA-EJ-5527-01A-01R-1580-07	Tumor	GGT6	1.82134
TCGA-EJ-5530-01A-01R-1580-07	Tumor	GGT6	0.95002
TCGA-EJ-5531-01A-01R-1580-07	Tumor	GGT6	2.45954
TCGA-EJ-5532-01A-01R-1580-07	Tumor	GGT6	2.64201
TCGA-EJ-5542-01A-01R-1580-07	Tumor	GGT6	1.8264
TCGA-EJ-7115-01A-11R-2118-07	Tumor	GGT6	2.08756
TCGA-EJ-7115-11A-01R-2118-07	Normal	GGT6	2.87263
TCGA-EJ-7123-01A-11R-1965-07	Tumor	GGT6	0.673104
TCGA-EJ-7123-11A-01R-1965-07	Normal	GGT6	1.06088
TCGA-EJ-7125-01A-11R-1965-07	Tumor	GGT6	0.026446
TCGA-EJ-7125-11A-01R-1965-07	Normal	GGT6	2.37765
TCGA-EJ-7218-01B-11R-A32O-07	Tumor	GGT6	0.685716
TCGA-EJ-7312-01B-21R-A32O-07	Tumor	GGT6	2.91173
TCGA-EJ-7314-01A-31R-2118-07	Tumor	GGT6	1.31754
TCGA-EJ-7314-11A-01R-2118-07	Normal	GGT6	2.2571
TCGA-EJ-7315-01A-31R-2118-07	Tumor	GGT6	0.648097
TCGA-EJ-7315-11A-01R-2118-07	Normal	GGT6	2.97251
TCGA-EJ-7317-01A-31R-2118-07	Tumor	GGT6	0.807355
TCGA-EJ-7317-11A-01R-2118-07	Normal	GGT6	2.31664
TCGA-EJ-7318-01B-11R-A32O-07	Tumor	GGT6	1.3425
TCGA-EJ-7321-01A-31R-2263-07	Tumor	GGT6	1.61447
TCGA-EJ-7321-11A-01R-2263-07	Normal	GGT6	3.15325
TCGA-EJ-7325-01B-11R-A32O-07	Tumor	GGT6	1.36854
TCGA-EJ-7327-01A-11R-2118-07	Tumor	GGT6	1.53521
TCGA-EJ-7327-11A-01R-2118-07	Normal	GGT6	1.35975
TCGA-EJ-7328-01A-31R-2118-07	Tumor	GGT6	2.90001
TCGA-EJ-7328-11A-01R-2118-07	Normal	GGT6	2.55287
TCGA-EJ-7330-01A-11R-2118-07	Tumor	GGT6	3.16951
TCGA-EJ-7330-11A-01R-2118-07	Normal	GGT6	2.76945
TCGA-EJ-7331-01A-11R-2118-07	Tumor	GGT6	1.104
TCGA-EJ-7331-11A-01R-2118-07	Normal	GGT6	2.30439
TCGA-EJ-7781-01A-11R-2118-07	Tumor	GGT6	2.3891
TCGA-EJ-7781-11A-01R-2118-07	Normal	GGT6	2.46064
TCGA-EJ-7782-01A-11R-2118-07	Tumor	GGT6	1.05721
TCGA-EJ-7782-11A-01R-2118-07	Normal	GGT6	3.41807
TCGA-EJ-7783-01A-11R-2118-07	Tumor	GGT6	2.8948
TCGA-EJ-7783-11A-01R-2118-07	Normal	GGT6	1.65791
TCGA-EJ-7784-01A-11R-2118-07	Tumor	GGT6	1.0844
TCGA-EJ-7784-11A-01R-2118-07	Normal	GGT6	3.34452
TCGA-EJ-7785-01A-11R-2118-07	Tumor	GGT6	2.27432
TCGA-EJ-7785-11A-01R-2118-07	Normal	GGT6	2.56526
TCGA-EJ-7786-01A-11R-2118-07	Tumor	GGT6	1.02638
TCGA-EJ-7786-11A-01R-2118-07	Normal	GGT6	3.20877
TCGA-EJ-7788-01A-11R-2118-07	Tumor	GGT6	0.523863
TCGA-EJ-7789-01A-11R-2118-07	Tumor	GGT6	0.57124
TCGA-EJ-7789-11A-01R-2118-07	Normal	GGT6	3.39977
TCGA-EJ-7791-01A-11R-2118-07	Tumor	GGT6	1.89794
TCGA-EJ-7792-01A-11R-2118-07	Tumor	GGT6	2.51541
TCGA-EJ-7792-11A-01R-2118-07	Normal	GGT6	3.04459
TCGA-EJ-7793-01A-31R-2263-07	Tumor	GGT6	1.66079
TCGA-EJ-7793-11A-01R-2263-07	Normal	GGT6	2.39199
TCGA-EJ-7794-01A-11R-2118-07	Tumor	GGT6	2.20592
TCGA-EJ-7794-11A-01R-2118-07	Normal	GGT6	4.01555
TCGA-EJ-7797-01A-11R-2263-07	Tumor	GGT6	2.21366
TCGA-EJ-7797-11A-01R-2263-07	Normal	GGT6	2.22079
TCGA-EJ-8468-01A-21R-2403-07	Tumor	GGT6	0.965544
TCGA-EJ-8469-01A-11R-2403-07	Tumor	GGT6	1.84695
TCGA-EJ-8470-01A-11R-2403-07	Tumor	GGT6	2.60436
TCGA-EJ-8472-01A-11R-2403-07	Tumor	GGT6	1.64316
TCGA-EJ-8474-01A-11R-2403-07	Tumor	GGT6	1.20546
TCGA-EJ-A46B-01A-31R-A250-07	Tumor	GGT6	2.14825
TCGA-EJ-A46D-01A-21R-A32Y-07	Tumor	GGT6	3.31149
TCGA-EJ-A46E-01A-31R-A250-07	Tumor	GGT6	3.78884
TCGA-EJ-A46F-01A-31R-A250-07	Tumor	GGT6	0.617863
TCGA-EJ-A46G-01A-31R-A26U-07	Tumor	GGT6	0.414244
TCGA-EJ-A46H-01A-31R-A26U-07	Tumor	GGT6	4.18468
TCGA-EJ-A46I-01A-12R-A26U-07	Tumor	GGT6	3.08556
TCGA-EJ-A65B-01A-12R-A30B-07	Tumor	GGT6	2.70688
TCGA-EJ-A65D-01A-11R-A30B-07	Tumor	GGT6	2.36236
TCGA-EJ-A65E-01A-11R-A29R-07	Tumor	GGT6	2.17453
TCGA-EJ-A65F-01A-21R-A311-07	Tumor	GGT6	0.835682
TCGA-EJ-A65G-01A-21R-A29R-07	Tumor	GGT6	0.305095
TCGA-EJ-A65J-01A-11R-A311-07	Tumor	GGT6	1.94711
TCGA-EJ-A65M-01A-11R-A29R-07	Tumor	GGT6	1.9604
TCGA-EJ-A6RA-01A-11R-A33R-07	Tumor	GGT6	2.8809
TCGA-EJ-A6RC-01A-11R-A32O-07	Tumor	GGT6	1.5369
TCGA-EJ-A7NF-01A-11R-A33R-07	Tumor	GGT6	1.06122
TCGA-EJ-A7NG-01A-31R-A33R-07	Tumor	GGT6	2.94373
TCGA-EJ-A7NH-01A-12R-A33R-07	Tumor	GGT6	1.68406
TCGA-EJ-A7NJ-01A-22R-A352-07	Tumor	GGT6	3.21229
TCGA-EJ-A7NK-01A-12R-A352-07	Tumor	GGT6	3.32534
TCGA-EJ-A7NM-01A-21R-A33R-07	Tumor	GGT6	0.979513
TCGA-EJ-A7NN-01A-11R-A33R-07	Tumor	GGT6	2.32193
TCGA-EJ-A8FN-01A-11R-A352-07	Tumor	GGT6	0.755229
TCGA-EJ-A8FO-01A-21R-A36G-07	Tumor	GGT6	1.66975
TCGA-EJ-A8FO-11A-11R-A36G-07	Normal	GGT6	3.4716
TCGA-EJ-A8FP-01A-21R-A36G-07	Tumor	GGT6	2.59278
TCGA-EJ-A8FS-01A-11R-A352-07	Tumor	GGT6	0.928806
TCGA-EJ-A8FU-01A-11R-A36G-07	Tumor	GGT6	2.50543
TCGA-EJ-AB20-01A-12R-A41O-07	Tumor	GGT6	3.00124
TCGA-EJ-AB27-01A-11R-A41O-07	Tumor	GGT6	1.94961
TCGA-FC-7708-01A-11R-2118-07	Tumor	GGT6	2.27017
TCGA-FC-7961-01A-11R-A29R-07	Tumor	GGT6	0.79585
TCGA-FC-A4JI-01A-11R-A250-07	Tumor	GGT6	2.56223
TCGA-FC-A5OB-01A-11R-A29R-07	Tumor	GGT6	0.231678
TCGA-FC-A66V-01A-21R-A30B-07	Tumor	GGT6	3.31297
TCGA-FC-A6HD-01A-11R-A31N-07	Tumor	GGT6	0.722903
TCGA-FC-A8O0-01A-41R-A37L-07	Tumor	GGT6	3.0866
TCGA-G9-6329-01A-13R-1965-07	Tumor	GGT6	2.71982
TCGA-G9-6332-01A-11R-1789-07	Tumor	GGT6	1.26165
TCGA-G9-6333-01A-12R-1965-07	Tumor	GGT6	1.39851
TCGA-G9-6333-11A-01R-1965-07	Normal	GGT6	4.0273
TCGA-G9-6336-01A-11R-1789-07	Tumor	GGT6	2.73816
TCGA-G9-6338-01A-12R-1965-07	Tumor	GGT6	0.723165
TCGA-G9-6339-01A-12R-A311-07	Tumor	GGT6	2.00831
TCGA-G9-6342-01A-11R-1965-07	Tumor	GGT6	1.76804
TCGA-G9-6342-11A-02R-1965-07	Normal	GGT6	3.34541
TCGA-G9-6343-01A-21R-1965-07	Tumor	GGT6	0.831796
TCGA-G9-6347-01A-11R-A31N-07	Tumor	GGT6	0.452068
TCGA-G9-6348-01A-11R-1789-07	Tumor	GGT6	2.26358
TCGA-G9-6348-11A-01R-1789-07	Normal	GGT6	2.30194
TCGA-G9-6351-01A-21R-1965-07	Tumor	GGT6	1.70739
TCGA-G9-6351-11A-01R-1965-07	Normal	GGT6	2.31594
TCGA-G9-6353-01A-11R-1965-07	Tumor	GGT6	2.46221
TCGA-G9-6354-01A-11R-A311-07	Tumor	GGT6	1.25453
TCGA-G9-6356-01A-11R-1789-07	Tumor	GGT6	2.62141
TCGA-G9-6356-11A-01R-1789-07	Normal	GGT6	4.04184
TCGA-G9-6361-01A-21R-1965-07	Tumor	GGT6	2.14454
TCGA-G9-6362-01A-11R-1789-07	Tumor	GGT6	0.0322419
TCGA-G9-6362-11A-01R-1789-07	Normal	GGT6	0.267476
TCGA-G9-6363-01A-21R-1789-07	Tumor	GGT6	2.34136
TCGA-G9-6363-11A-01R-1789-07	Normal	GGT6	3.07517
TCGA-G9-6364-01A-21R-1789-07	Tumor	GGT6	1.25314
TCGA-G9-6365-01A-11R-1789-07	Tumor	GGT6	3.19276
TCGA-G9-6365-11A-01R-1789-07	Normal	GGT6	3.80328
TCGA-G9-6366-01A-11R-2118-07	Tumor	GGT6	2.98246
TCGA-G9-6367-01A-11R-1789-07	Tumor	GGT6	2.86126
TCGA-G9-6369-01A-21R-1965-07	Tumor	GGT6	0.0930192
TCGA-G9-6370-01A-11R-1789-07	Tumor	GGT6	3.64434
TCGA-G9-6371-01A-11R-1789-07	Tumor	GGT6	0.631989
TCGA-G9-6373-01A-11R-1789-07	Tumor	GGT6	1.08052
TCGA-G9-6377-01A-11R-1965-07	Tumor	GGT6	1.15685
TCGA-G9-6378-01A-11R-1789-07	Tumor	GGT6	3.38757
TCGA-G9-6379-01A-11R-A31N-07	Tumor	GGT6	3.07531
TCGA-G9-6384-01A-11R-1789-07	Tumor	GGT6	1.71866
TCGA-G9-6384-11A-01R-1858-07	Normal	GGT6	2.13198
TCGA-G9-6385-01A-11R-1789-07	Tumor	GGT6	2.31629
TCGA-G9-6494-01A-11R-1789-07	Tumor	GGT6	1.50136
TCGA-G9-6496-01A-11R-1789-07	Tumor	GGT6	1.09748
TCGA-G9-6496-11A-01R-1789-07	Normal	GGT6	3.34117
TCGA-G9-6498-01A-12R-A311-07	Tumor	GGT6	1.38527
TCGA-G9-6499-01A-12R-1965-07	Tumor	GGT6	1.61918
TCGA-G9-6499-11A-02R-1965-07	Normal	GGT6	1.94849
TCGA-G9-7509-01A-11R-A41O-07	Tumor	GGT6	1.66589
TCGA-G9-7510-01A-11R-2263-07	Tumor	GGT6	1.94632
TCGA-G9-7519-01A-11R-2263-07	Tumor	GGT6	1.28048
TCGA-G9-7521-01A-11R-2263-07	Tumor	GGT6	0.439676
TCGA-G9-7522-01A-11R-2263-07	Tumor	GGT6	1.3888
TCGA-G9-7523-01A-11R-2263-07	Tumor	GGT6	0.0142124
TCGA-G9-7525-01A-31R-2263-07	Tumor	GGT6	1.04376
TCGA-G9-A9S0-01A-11R-A41O-07	Tumor	GGT6	1.13993
TCGA-G9-A9S4-01A-11R-A41O-07	Tumor	GGT6	1.40953
TCGA-G9-A9S7-01A-11R-A41O-07	Tumor	GGT6	1.51934
TCGA-H9-7775-01A-11R-2118-07	Tumor	GGT6	0.521855
TCGA-H9-A6BX-01A-31R-A311-07	Tumor	GGT6	2.75035
TCGA-H9-A6BY-01A-11R-A30B-07	Tumor	GGT6	0.934554
TCGA-HC-7075-01A-11R-1965-07	Tumor	GGT6	0.0954519
TCGA-HC-7077-01A-11R-1965-07	Tumor	GGT6	1.288
TCGA-HC-7078-01A-11R-2118-07	Tumor	GGT6	1.37835
TCGA-HC-7079-01A-11R-1965-07	Tumor	GGT6	2.75694
TCGA-HC-7080-01A-11R-1965-07	Tumor	GGT6	0.133564
TCGA-HC-7081-01A-11R-1965-07	Tumor	GGT6	0.748118
TCGA-HC-7209-01A-11R-2118-07	Tumor	GGT6	1.44716
TCGA-HC-7210-01A-11R-2118-07	Tumor	GGT6	1.26177
TCGA-HC-7211-01A-11R-2118-07	Tumor	GGT6	0.946132
TCGA-HC-7211-11A-01R-2118-07	Normal	GGT6	1.89274
TCGA-HC-7212-01A-11R-2118-07	Tumor	GGT6	0.349365
TCGA-HC-7213-01A-11R-2118-07	Tumor	GGT6	1.74498
TCGA-HC-7230-01A-11R-2118-07	Tumor	GGT6	0.729183
TCGA-HC-7231-01A-11R-2118-07	Tumor	GGT6	2.425
TCGA-HC-7232-01A-11R-2118-07	Tumor	GGT6	0.996967
TCGA-HC-7233-01A-11R-2118-07	Tumor	GGT6	1.1398
TCGA-HC-7736-01A-11R-2118-07	Tumor	GGT6	1.57396
TCGA-HC-7737-01A-11R-2118-07	Tumor	GGT6	1.93659
TCGA-HC-7737-11A-02R-2118-07	Normal	GGT6	3.48692
TCGA-HC-7738-01A-11R-2118-07	Tumor	GGT6	1.143
TCGA-HC-7738-11A-01R-2118-07	Normal	GGT6	2.01414
TCGA-HC-7740-01A-11R-2118-07	Tumor	GGT6	3.52885
TCGA-HC-7740-01B-04R-2302-07	Tumor	GGT6	1.95851
TCGA-HC-7740-11A-01R-2118-07	Normal	GGT6	2.48959
TCGA-HC-7742-01A-11R-2118-07	Tumor	GGT6	1.37407
TCGA-HC-7742-11A-01R-2118-07	Normal	GGT6	2.8406
TCGA-HC-7744-01A-11R-2118-07	Tumor	GGT6	1.18707
TCGA-HC-7745-01A-11R-2118-07	Tumor	GGT6	2.6006
TCGA-HC-7745-11A-01R-2118-07	Normal	GGT6	2.78578
TCGA-HC-7747-01A-11R-2118-07	Tumor	GGT6	2.32426
TCGA-HC-7747-11A-01R-2118-07	Normal	GGT6	2.08916
TCGA-HC-7748-01A-11R-2118-07	Tumor	GGT6	1.47088
TCGA-HC-7749-01A-11R-2118-07	Tumor	GGT6	1.66839
TCGA-HC-7750-01A-11R-2118-07	Tumor	GGT6	1.71857
TCGA-HC-7752-01A-11R-2118-07	Tumor	GGT6	0.947629
TCGA-HC-7752-11A-01R-2118-07	Normal	GGT6	3.18799
TCGA-HC-7817-01B-11R-A29R-07	Tumor	GGT6	2.90371
TCGA-HC-7818-01A-11R-2118-07	Tumor	GGT6	1.96916
TCGA-HC-7819-01A-11R-2118-07	Tumor	GGT6	0.69439
TCGA-HC-7819-11A-01R-2118-07	Normal	GGT6	3.23492
TCGA-HC-7820-01A-11R-2118-07	Tumor	GGT6	1.98627
TCGA-HC-7821-01A-12R-2118-07	Tumor	GGT6	0.0234683
TCGA-HC-8213-01A-11R-A29R-07	Tumor	GGT6	1.42594
TCGA-HC-8216-01A-11R-A29R-07	Tumor	GGT6	2.44215
TCGA-HC-8256-01A-11R-2263-07	Tumor	GGT6	1.05262
TCGA-HC-8257-01A-11R-2263-07	Tumor	GGT6	1.30906
TCGA-HC-8258-01A-11R-2263-07	Tumor	GGT6	3.16827
TCGA-HC-8258-01B-05R-2302-07	Tumor	GGT6	1.07451
TCGA-HC-8258-11A-01R-2263-07	Normal	GGT6	2.92721
TCGA-HC-8259-01A-11R-2263-07	Tumor	GGT6	2.47173
TCGA-HC-8259-11A-01R-2263-07	Normal	GGT6	2.00745
TCGA-HC-8260-01A-11R-2263-07	Tumor	GGT6	2.57611
TCGA-HC-8260-11A-01R-2263-07	Normal	GGT6	2.87549
TCGA-HC-8261-01A-11R-2263-07	Tumor	GGT6	1.65072
TCGA-HC-8262-01A-11R-2263-07	Tumor	GGT6	2.28721
TCGA-HC-8262-11A-01R-2263-07	Normal	GGT6	4.36923
TCGA-HC-8264-01B-11R-2403-07	Tumor	GGT6	0.322159
TCGA-HC-8265-01A-11R-2263-07	Tumor	GGT6	1.51051
TCGA-HC-8265-01B-04R-2302-07	Tumor	GGT6	0.171463
TCGA-HC-8266-01A-11R-2263-07	Tumor	GGT6	2.56005
TCGA-HC-A48F-01A-11R-A250-07	Tumor	GGT6	0.139077
TCGA-HC-A4ZV-01A-11R-A26U-07	Tumor	GGT6	0.97761
TCGA-HC-A631-01A-11R-A29R-07	Tumor	GGT6	0.588037
TCGA-HC-A632-01A-11R-A29R-07	Tumor	GGT6	0.248049
TCGA-HC-A6AL-01A-11R-A30B-07	Tumor	GGT6	0.467279
TCGA-HC-A6AN-01A-11R-A30B-07	Tumor	GGT6	0.955982
TCGA-HC-A6AO-01A-11R-A30B-07	Tumor	GGT6	1.11197
TCGA-HC-A6AP-01A-11R-A30B-07	Tumor	GGT6	2.1503
TCGA-HC-A6AQ-01A-11R-A30B-07	Tumor	GGT6	2.31979
TCGA-HC-A6AS-01A-11R-A30B-07	Tumor	GGT6	2.51894
TCGA-HC-A6HX-01A-11R-A31N-07	Tumor	GGT6	3.80577
TCGA-HC-A6HY-01A-11R-A31N-07	Tumor	GGT6	1.39572
TCGA-HC-A76W-01A-11R-A33R-07	Tumor	GGT6	1.997
TCGA-HC-A76X-01A-11R-A33R-07	Tumor	GGT6	0.422341
TCGA-HC-A8CY-01A-11R-A36G-07	Tumor	GGT6	1.11163
TCGA-HC-A8D0-01A-11R-A36G-07	Tumor	GGT6	2.47573
TCGA-HC-A8D1-01A-11R-A36G-07	Tumor	GGT6	2.24948
TCGA-HC-A9TE-01A-11R-A41O-07	Tumor	GGT6	1.11043
TCGA-HC-A9TH-01A-11R-A41O-07	Tumor	GGT6	1.29184
TCGA-HI-7168-01A-11R-2118-07	Tumor	GGT6	1.13488
TCGA-HI-7169-01A-11R-2118-07	Tumor	GGT6	0.952706
TCGA-HI-7170-01A-11R-2118-07	Tumor	GGT6	2.851
TCGA-HI-7171-01A-12R-2118-07	Tumor	GGT6	0.816804
TCGA-J4-8198-01A-11R-2263-07	Tumor	GGT6	1.70275
TCGA-J4-8200-01A-11R-A29R-07	Tumor	GGT6	3.21573
TCGA-J4-A67K-01A-21R-A30B-07	Tumor	GGT6	1.76795
TCGA-J4-A67L-01A-11R-A30B-07	Tumor	GGT6	1.75997
TCGA-J4-A67M-01A-11R-A30B-07	Tumor	GGT6	2.97205
TCGA-J4-A67N-01A-11R-A30B-07	Tumor	GGT6	1.18085
TCGA-J4-A67O-01A-11R-A30B-07	Tumor	GGT6	1.59063
TCGA-J4-A67Q-01A-21R-A30B-07	Tumor	GGT6	2.05144
TCGA-J4-A67R-01A-21R-A30B-07	Tumor	GGT6	2.95786
TCGA-J4-A67S-01A-11R-A30B-07	Tumor	GGT6	1.54206
TCGA-J4-A67T-01A-11R-A311-07	Tumor	GGT6	1.00971
TCGA-J4-A6G1-01A-11R-A311-07	Tumor	GGT6	2.73957
TCGA-J4-A6G3-01A-11R-A311-07	Tumor	GGT6	2.78614
TCGA-J4-A6M7-01A-11R-A31N-07	Tumor	GGT6	0.245861
TCGA-J4-A83I-01A-11R-A36G-07	Tumor	GGT6	0.383497
TCGA-J4-A83J-01A-11R-A36G-07	Tumor	GGT6	1.20025
TCGA-J4-A83J-11A-11R-A36G-07	Normal	GGT6	3.06661
TCGA-J4-A83K-01A-11R-A352-07	Tumor	GGT6	1.39133
TCGA-J4-A83L-01A-11R-A352-07	Tumor	GGT6	1.72023
TCGA-J4-A83M-01A-11R-A352-07	Tumor	GGT6	1.48975
TCGA-J4-A83N-01A-11R-A352-07	Tumor	GGT6	1.27757
TCGA-J4-AATV-01A-11R-A41O-07	Tumor	GGT6	2.22228
TCGA-J4-AATZ-01A-11R-A41O-07	Tumor	GGT6	1.24452
TCGA-J4-AAU2-01A-11R-A41O-07	Tumor	GGT6	0.213378
TCGA-J9-A52B-01A-11R-A26U-07	Tumor	GGT6	1.37055
TCGA-J9-A52C-01A-11R-A26U-07	Tumor	GGT6	2.44647
TCGA-J9-A52D-01A-11R-A29R-07	Tumor	GGT6	0.225768
TCGA-J9-A52E-01A-11R-A26U-07	Tumor	GGT6	2.39553
TCGA-J9-A8CK-01A-11R-A352-07	Tumor	GGT6	1.57512
TCGA-J9-A8CL-01A-11R-A352-07	Tumor	GGT6	0.532167
TCGA-J9-A8CM-01A-11R-A352-07	Tumor	GGT6	0.859731
TCGA-J9-A8CN-01A-11R-A352-07	Tumor	GGT6	1.46467
TCGA-J9-A8CP-01A-11R-A352-07	Tumor	GGT6	0.65526
TCGA-KC-A4BL-01A-31R-A250-07	Tumor	GGT6	3.44977
TCGA-KC-A4BN-01A-61R-A250-07	Tumor	GGT6	1.48192
TCGA-KC-A4BR-01A-32R-A32Y-07	Tumor	GGT6	1.49006
TCGA-KC-A4BV-01A-31R-A26U-07	Tumor	GGT6	2.6646
TCGA-KC-A7F3-01A-21R-A33R-07	Tumor	GGT6	1.80108
TCGA-KC-A7F5-01A-11R-A33R-07	Tumor	GGT6	0.105946
TCGA-KC-A7F6-01A-11R-A33R-07	Tumor	GGT6	2.72897
TCGA-KC-A7FA-01A-21R-A33R-07	Tumor	GGT6	0.327572
TCGA-KC-A7FD-01A-11R-A33R-07	Tumor	GGT6	0.389347
TCGA-KC-A7FE-01A-12R-A33R-07	Tumor	GGT6	2.25565
TCGA-KK-A59V-01A-11R-A29R-07	Tumor	GGT6	1.27602
TCGA-KK-A59X-01A-11R-A29R-07	Tumor	GGT6	0.949273
TCGA-KK-A59Y-01A-11R-A26U-07	Tumor	GGT6	1.70288
TCGA-KK-A59Z-01A-12R-A26U-07	Tumor	GGT6	3.28127
TCGA-KK-A5A1-01A-11R-A29R-07	Tumor	GGT6	0.166458
TCGA-KK-A6DY-01A-12R-A311-07	Tumor	GGT6	2.36194
TCGA-KK-A6E0-01A-11R-A311-07	Tumor	GGT6	0.903501
TCGA-KK-A6E1-01A-11R-A311-07	Tumor	GGT6	1.47788
TCGA-KK-A6E2-01A-11R-A311-07	Tumor	GGT6	0.182438
TCGA-KK-A6E3-01A-21R-A30B-07	Tumor	GGT6	3.69101
TCGA-KK-A6E4-01A-11R-A30B-07	Tumor	GGT6	1.42234
TCGA-KK-A6E5-01A-11R-A311-07	Tumor	GGT6	1.80843
TCGA-KK-A6E6-01A-11R-A311-07	Tumor	GGT6	1.65887
TCGA-KK-A6E7-01A-11R-A31N-07	Tumor	GGT6	0.402504
TCGA-KK-A6E8-01A-11R-A31N-07	Tumor	GGT6	0.209765
TCGA-KK-A7AP-01A-12R-A33R-07	Tumor	GGT6	0.527571
TCGA-KK-A7AQ-01A-11R-A33R-07	Tumor	GGT6	1.50538
TCGA-KK-A7AU-01A-11R-A32O-07	Tumor	GGT6	0.834711
TCGA-KK-A7AV-01A-11R-A32O-07	Tumor	GGT6	2.7294
TCGA-KK-A7AW-01A-11R-A32O-07	Tumor	GGT6	0.956651
TCGA-KK-A7AY-01A-11R-A33R-07	Tumor	GGT6	1.66721
TCGA-KK-A7AZ-01A-12R-A32O-07	Tumor	GGT6	1.16247
TCGA-KK-A7B0-01A-11R-A32O-07	Tumor	GGT6	2.70531
TCGA-KK-A7B1-01A-11R-A32O-07	Tumor	GGT6	1.95568
TCGA-KK-A7B2-01A-12R-A32O-07	Tumor	GGT6	2.68244
TCGA-KK-A7B3-01A-11R-A33R-07	Tumor	GGT6	0.871292
TCGA-KK-A7B4-01A-11R-A32O-07	Tumor	GGT6	1.97878
TCGA-KK-A8I4-01A-11R-A36G-07	Tumor	GGT6	2.94574
TCGA-KK-A8I5-01A-11R-A36G-07	Tumor	GGT6	1.83094
TCGA-KK-A8I6-01A-11R-A36G-07	Tumor	GGT6	1.64602
TCGA-KK-A8I7-01A-21R-A36G-07	Tumor	GGT6	2.08011
TCGA-KK-A8I8-01A-11R-A36G-07	Tumor	GGT6	2.15254
TCGA-KK-A8I9-01A-11R-A36G-07	Tumor	GGT6	2.15947
TCGA-KK-A8IA-01A-11R-A36G-07	Tumor	GGT6	0.764941
TCGA-KK-A8IB-01A-11R-A36G-07	Tumor	GGT6	1.68005
TCGA-KK-A8IC-01A-11R-A36G-07	Tumor	GGT6	2.05998
TCGA-KK-A8ID-01A-11R-A36G-07	Tumor	GGT6	0.413811
TCGA-KK-A8IF-01A-11R-A36G-07	Tumor	GGT6	0.550901
TCGA-KK-A8IG-01A-11R-A36G-07	Tumor	GGT6	0.3122
TCGA-KK-A8IH-01A-11R-A36G-07	Tumor	GGT6	2.02137
TCGA-KK-A8II-01A-11R-A36G-07	Tumor	GGT6	0.2444
TCGA-KK-A8IJ-01A-11R-A352-07	Tumor	GGT6	0.817623
TCGA-KK-A8IK-01A-11R-A36G-07	Tumor	GGT6	0.557386
TCGA-KK-A8IL-01A-11R-A36G-07	Tumor	GGT6	2.13511
TCGA-KK-A8IM-01A-11R-A36G-07	Tumor	GGT6	2.53677
TCGA-M7-A71Y-01A-22R-A32O-07	Tumor	GGT6	3.45947
TCGA-M7-A71Z-01A-12R-A32O-07	Tumor	GGT6	0.332737
TCGA-M7-A720-01A-12R-A32O-07	Tumor	GGT6	2.78549
TCGA-M7-A721-01A-12R-A32O-07	Tumor	GGT6	1.38294
TCGA-M7-A722-01A-12R-A36G-07	Tumor	GGT6	0.586885
TCGA-M7-A723-01A-12R-A32O-07	Tumor	GGT6	1.44763
TCGA-M7-A724-01A-12R-A32O-07	Tumor	GGT6	0.0154976
TCGA-M7-A725-01A-12R-A32O-07	Tumor	GGT6	2.95962
TCGA-MG-AAMC-01A-11R-A41O-07	Tumor	GGT6	0.580435
TCGA-QU-A6IL-01A-11R-A31N-07	Tumor	GGT6	1.20464
TCGA-QU-A6IM-01A-11R-A31N-07	Tumor	GGT6	2.03548
TCGA-QU-A6IN-01A-11R-A31N-07	Tumor	GGT6	2.47623
TCGA-QU-A6IO-01A-11R-A31N-07	Tumor	GGT6	2.43933
TCGA-QU-A6IP-01A-11R-A31N-07	Tumor	GGT6	2.10645
TCGA-SU-A7E7-01A-22R-A33R-07	Tumor	GGT6	2.0605
TCGA-TK-A8OK-01A-22R-A36G-07	Tumor	GGT6	1.30848
TCGA-TP-A8TT-01A-12R-A41O-07	Tumor	GGT6	1.3065
TCGA-TP-A8TV-01A-11R-A41O-07	Tumor	GGT6	0.0976108
TCGA-V1-A8MF-01A-11R-A36G-07	Tumor	GGT6	1.71405
TCGA-V1-A8MG-01A-11R-A36G-07	Tumor	GGT6	2.60443
TCGA-V1-A8MJ-01A-11R-A36G-07	Tumor	GGT6	2.73259
TCGA-V1-A8MK-01A-11R-A36G-07	Tumor	GGT6	2.01268
TCGA-V1-A8ML-01A-11R-A37L-07	Tumor	GGT6	1.51753
TCGA-V1-A8MM-01A-11R-A37L-07	Tumor	GGT6	0.473631
TCGA-V1-A8MU-01A-11R-A37L-07	Tumor	GGT6	2.00971
TCGA-V1-A8WL-01A-11R-A37L-07	Tumor	GGT6	3.43241
TCGA-V1-A8WN-01A-11R-A37L-07	Tumor	GGT6	1.64039
TCGA-V1-A8WS-01A-11R-A37L-07	Tumor	GGT6	0.774671
TCGA-V1-A8WV-01A-11R-A37L-07	Tumor	GGT6	2.39358
TCGA-V1-A8WW-01A-11R-A37L-07	Tumor	GGT6	0.293135
TCGA-V1-A8X3-01A-11R-A37L-07	Tumor	GGT6	0.416299
TCGA-V1-A9O5-01A-11R-A41O-07	Tumor	GGT6	1.67753
TCGA-V1-A9O5-06A-11R-A41O-07	Tumor	GGT6	1.48393
TCGA-V1-A9O7-01A-21R-A41O-07	Tumor	GGT6	2.53396
TCGA-V1-A9O9-01A-11R-A41O-07	Tumor	GGT6	1.47129
TCGA-V1-A9OA-01A-11R-A41O-07	Tumor	GGT6	2.90034
TCGA-V1-A9OF-01A-11R-A41O-07	Tumor	GGT6	1.30463
TCGA-V1-A9OH-01A-11R-A41O-07	Tumor	GGT6	1.63413
TCGA-V1-A9OL-01A-11R-A41O-07	Tumor	GGT6	1.74726
TCGA-V1-A9OQ-01A-11R-A41O-07	Tumor	GGT6	0.191689
TCGA-V1-A9OT-01A-11R-A41O-07	Tumor	GGT6	2.52188
TCGA-V1-A9OX-01A-11R-A41O-07	Tumor	GGT6	2.64446
TCGA-V1-A9OY-01A-11R-A41O-07	Tumor	GGT6	2.22497
TCGA-V1-A9Z7-01A-11R-A41O-07	Tumor	GGT6	0
TCGA-V1-A9Z8-01A-11R-A41O-07	Tumor	GGT6	2.9354
TCGA-V1-A9Z9-01A-21R-A41O-07	Tumor	GGT6	1.95691
TCGA-V1-A9ZG-01A-11R-A41O-07	Tumor	GGT6	2.16607
TCGA-V1-A9ZI-01A-11R-A41O-07	Tumor	GGT6	1.25078
TCGA-V1-A9ZK-01A-11R-A41O-07	Tumor	GGT6	2.16215
TCGA-V1-A9ZR-01A-11R-A41O-07	Tumor	GGT6	1.99259
TCGA-VN-A88I-01A-11R-A352-07	Tumor	GGT6	2.87054
TCGA-VN-A88K-01A-11R-A352-07	Tumor	GGT6	1.85416
TCGA-VN-A88L-01A-11R-A352-07	Tumor	GGT6	1.42164
TCGA-VN-A88M-01A-11R-A352-07	Tumor	GGT6	0.881273
TCGA-VN-A88N-01A-11R-A36G-07	Tumor	GGT6	1.1135
TCGA-VN-A88O-01A-11R-A352-07	Tumor	GGT6	0.87633
TCGA-VN-A88P-01A-11R-A352-07	Tumor	GGT6	1.64293
TCGA-VN-A88Q-01A-11R-A352-07	Tumor	GGT6	1.32665
TCGA-VN-A88R-01A-11R-A36G-07	Tumor	GGT6	0.193961
TCGA-VN-A943-01A-11R-A41O-07	Tumor	GGT6	0.0319597
TCGA-VP-A872-01A-11R-A352-07	Tumor	GGT6	1.40398
TCGA-VP-A875-01A-31R-A352-07	Tumor	GGT6	0.904812
TCGA-VP-A876-01A-11R-A352-07	Tumor	GGT6	0.259664
TCGA-VP-A878-01A-31R-A352-07	Tumor	GGT6	2.3966
TCGA-VP-A879-01A-11R-A352-07	Tumor	GGT6	2.33208
TCGA-VP-A87B-01A-11R-A352-07	Tumor	GGT6	0.415651
TCGA-VP-A87C-01A-11R-A352-07	Tumor	GGT6	2.01539
TCGA-VP-A87D-01A-11R-A352-07	Tumor	GGT6	0.902884
TCGA-VP-A87E-01A-31R-A352-07	Tumor	GGT6	0.549718
TCGA-VP-A87H-01A-11R-A352-07	Tumor	GGT6	1.92596
TCGA-VP-A87J-01A-11R-A352-07	Tumor	GGT6	0.128425
TCGA-VP-A87K-01A-11R-A352-07	Tumor	GGT6	0.629473
TCGA-VP-AA1N-01A-31R-A41O-07	Tumor	GGT6	2.88458
TCGA-WW-A8ZI-01A-11R-A37L-07	Tumor	GGT6	0.266397
TCGA-X4-A8KQ-01A-12R-A36G-07	Tumor	GGT6	2.08953
TCGA-X4-A8KS-01A-12R-A36G-07	Tumor	GGT6	2.95654
TCGA-XA-A8JR-01A-11R-A36G-07	Tumor	GGT6	1.78002
TCGA-XJ-A83F-01A-11R-A352-07	Tumor	GGT6	0.510962
TCGA-XJ-A83G-01A-11R-A352-07	Tumor	GGT6	1.62882
TCGA-XJ-A83H-01A-11R-A352-07	Tumor	GGT6	1.45765
TCGA-XJ-A9DI-01A-11R-A37L-07	Tumor	GGT6	3.28653
TCGA-XJ-A9DK-01A-11R-A37L-07	Tumor	GGT6	3.10867
TCGA-XJ-A9DQ-01A-11R-A37L-07	Tumor	GGT6	2.98679
TCGA-XJ-A9DX-01A-11R-A37L-07	Tumor	GGT6	0.690104
TCGA-XK-AAIR-01A-11R-A41O-07	Tumor	GGT6	2.55395
TCGA-XK-AAIV-01A-11R-A41O-07	Tumor	GGT6	1.77733
TCGA-XK-AAIW-01A-11R-A41O-07	Tumor	GGT6	0.0855606
TCGA-XK-AAJ3-01A-11R-A41O-07	Tumor	GGT6	0.613343
TCGA-XK-AAJA-01A-11R-A41O-07	Tumor	GGT6	1.18669
TCGA-XK-AAJP-01A-11R-A41O-07	Tumor	GGT6	0.687598
TCGA-XK-AAJR-01A-11R-A41O-07	Tumor	GGT6	1.34358
TCGA-XK-AAJT-01A-11R-A41O-07	Tumor	GGT6	2.55528
TCGA-XK-AAJU-01A-11R-A41O-07	Tumor	GGT6	3.48593
TCGA-XK-AAK1-01A-11R-A41O-07	Tumor	GGT6	0.968349
TCGA-XQ-A8TA-01A-11R-A36G-07	Tumor	GGT6	0.1396
TCGA-XQ-A8TB-01A-11R-A36G-07	Tumor	GGT6	1.92345
TCGA-Y6-A8TL-01A-21R-A37L-07	Tumor	GGT6	0.823423
TCGA-Y6-A9XI-01A-11R-A41O-07	Tumor	GGT6	1.08794
TCGA-YJ-A8SW-01A-11R-A37L-07	Tumor	GGT6	4.02321
TCGA-YL-A8HJ-01A-11R-A36G-07	Tumor	GGT6	1.48202
TCGA-YL-A8HK-01A-11R-A36G-07	Tumor	GGT6	1.93006
TCGA-YL-A8HL-01A-11R-A36G-07	Tumor	GGT6	1.5364
TCGA-YL-A8HM-01A-11R-A36G-07	Tumor	GGT6	0.173767
TCGA-YL-A8HO-01A-11R-A36G-07	Tumor	GGT6	1.59197
TCGA-YL-A8S8-01A-11R-A37L-07	Tumor	GGT6	3.58582
TCGA-YL-A8S9-01A-11R-A37L-07	Tumor	GGT6	0.122739
TCGA-YL-A8SA-01A-21R-A37L-07	Tumor	GGT6	0.688404
TCGA-YL-A8SB-01A-31R-A37L-07	Tumor	GGT6	1.67233
TCGA-YL-A8SC-01A-11R-A37L-07	Tumor	GGT6	0.774249
TCGA-YL-A8SF-01A-11R-A37L-07	Tumor	GGT6	1.58832
TCGA-YL-A8SH-01B-11R-A37L-07	Tumor	GGT6	1.52852
TCGA-YL-A8SI-01A-11R-A41O-07	Tumor	GGT6	0.728661
TCGA-YL-A8SJ-01B-11R-A37L-07	Tumor	GGT6	1.67292
TCGA-YL-A8SK-01B-21R-A37L-07	Tumor	GGT6	3.77438
TCGA-YL-A8SL-01B-21R-A37L-07	Tumor	GGT6	0.470719
TCGA-YL-A8SO-01B-31R-A37L-07	Tumor	GGT6	2.09788
TCGA-YL-A8SP-01B-11R-A37L-07	Tumor	GGT6	0
TCGA-YL-A8SQ-01B-11R-A37L-07	Tumor	GGT6	0.684998
TCGA-YL-A8SR-01B-11R-A37L-07	Tumor	GGT6	0.97181
TCGA-YL-A9WH-01A-11R-A37L-07	Tumor	GGT6	0.132248
TCGA-YL-A9WI-01A-11R-A37L-07	Tumor	GGT6	0.509544
TCGA-YL-A9WJ-01A-11R-A37L-07	Tumor	GGT6	2.08038
TCGA-YL-A9WK-01A-11R-A37L-07	Tumor	GGT6	2.44729
TCGA-YL-A9WL-01A-11R-A41O-07	Tumor	GGT6	0.172616
TCGA-YL-A9WX-01A-21R-A41O-07	Tumor	GGT6	2.54028
TCGA-YL-A9WY-01A-11R-A41O-07	Tumor	GGT6	1.66812
TCGA-ZG-A8QW-01A-11R-A37L-07	Tumor	GGT6	1.82163
TCGA-ZG-A8QX-01A-11R-A37L-07	Tumor	GGT6	0.100305
TCGA-ZG-A8QY-01A-11R-A37L-07	Tumor	GGT6	1.03041
TCGA-ZG-A8QZ-01A-11R-A37L-07	Tumor	GGT6	2.49342
TCGA-ZG-A9KY-01A-11R-A41O-07	Tumor	GGT6	0.0340748
TCGA-ZG-A9L0-01A-11R-A41O-07	Tumor	GGT6	1.64316
TCGA-ZG-A9L1-01A-11R-A41O-07	Tumor	GGT6	0.0156403
TCGA-ZG-A9L2-01A-31R-A41O-07	Tumor	GGT6	0.529571
TCGA-ZG-A9L4-01A-11R-A41O-07	Tumor	GGT6	1.39999
TCGA-ZG-A9L5-01A-12R-A41O-07	Tumor	GGT6	0.31823
TCGA-ZG-A9L6-01A-11R-A41O-07	Tumor	GGT6	2.05547
TCGA-ZG-A9L9-01A-11R-A41O-07	Tumor	GGT6	0.154194
TCGA-ZG-A9LB-01A-11R-A41O-07	Tumor	GGT6	2.15494
TCGA-ZG-A9LM-01A-11R-A41O-07	Tumor	GGT6	2.98475
TCGA-ZG-A9LN-01A-11R-A41O-07	Tumor	GGT6	1.12353
TCGA-ZG-A9LS-01A-12R-A41O-07	Tumor	GGT6	2.43288
TCGA-ZG-A9LU-01A-11R-A41O-07	Tumor	GGT6	3.53078
TCGA-ZG-A9LY-01A-11R-A41O-07	Tumor	GGT6	1.8492
TCGA-ZG-A9LZ-01A-11R-A41O-07	Tumor	GGT6	1.42471
TCGA-ZG-A9M4-01A-11R-A41O-07	Tumor	GGT6	1.79564
TCGA-ZG-A9MC-01A-31R-A41O-07	Tumor	GGT6	3.86084
TCGA-ZG-A9N3-01A-11R-A41O-07	Tumor	GGT6	1.31069
TCGA-ZG-A9ND-01A-11R-A41O-07	Tumor	GGT6	0.763921
TCGA-ZG-A9NI-01A-11R-A41O-07	Tumor	GGT6	0.646716
TCGA-2A-A8VL-01A-21R-A37L-07	Tumor	GGT7	3.61144
TCGA-2A-A8VO-01A-11R-A37L-07	Tumor	GGT7	3.86496
TCGA-2A-A8VT-01A-11R-A37L-07	Tumor	GGT7	3.94469
TCGA-2A-A8VV-01A-11R-A37L-07	Tumor	GGT7	2.528
TCGA-2A-A8VX-01A-11R-A37L-07	Tumor	GGT7	3.3897
TCGA-2A-A8W1-01A-11R-A37L-07	Tumor	GGT7	3.67559
TCGA-2A-A8W3-01A-11R-A37L-07	Tumor	GGT7	3.41841
TCGA-2A-AAYF-01A-11R-A41O-07	Tumor	GGT7	4.50642
TCGA-2A-AAYO-01A-11R-A41O-07	Tumor	GGT7	4.05991
TCGA-2A-AAYU-01A-11R-A41O-07	Tumor	GGT7	3.17899
TCGA-4L-AA1F-01A-11R-A41O-07	Tumor	GGT7	2.2375
TCGA-CH-5737-01A-11R-1580-07	Tumor	GGT7	4.38997
TCGA-CH-5738-01A-11R-1580-07	Tumor	GGT7	3.43213
TCGA-CH-5739-01A-11R-1580-07	Tumor	GGT7	2.15238
TCGA-CH-5740-01A-11R-1580-07	Tumor	GGT7	3.38317
TCGA-CH-5741-01A-11R-1580-07	Tumor	GGT7	3.59953
TCGA-CH-5743-01A-21R-1580-07	Tumor	GGT7	4.1862
TCGA-CH-5744-01A-11R-1580-07	Tumor	GGT7	2.25036
TCGA-CH-5745-01A-11R-1580-07	Tumor	GGT7	3.4453
TCGA-CH-5746-01A-11R-1580-07	Tumor	GGT7	3.38506
TCGA-CH-5748-01A-11R-1580-07	Tumor	GGT7	3.44289
TCGA-CH-5750-01A-11R-1580-07	Tumor	GGT7	3.53023
TCGA-CH-5751-01A-11R-1580-07	Tumor	GGT7	3.21934
TCGA-CH-5752-01A-11R-1580-07	Tumor	GGT7	2.90132
TCGA-CH-5753-01A-11R-1580-07	Tumor	GGT7	2.52188
TCGA-CH-5754-01A-11R-1580-07	Tumor	GGT7	2.37934
TCGA-CH-5761-01A-11R-1580-07	Tumor	GGT7	3.17556
TCGA-CH-5761-11A-01R-1580-07	Normal	GGT7	4.08269
TCGA-CH-5762-01A-11R-1580-07	Tumor	GGT7	2.90443
TCGA-CH-5763-01A-11R-1580-07	Tumor	GGT7	3.29297
TCGA-CH-5764-01A-21R-1580-07	Tumor	GGT7	2.85356
TCGA-CH-5765-01A-11R-1580-07	Tumor	GGT7	1.89697
TCGA-CH-5766-01A-11R-1580-07	Tumor	GGT7	3.58588
TCGA-CH-5767-01A-11R-1789-07	Tumor	GGT7	4.13981
TCGA-CH-5767-11B-01R-1789-07	Normal	GGT7	3.91651
TCGA-CH-5768-01A-11R-1580-07	Tumor	GGT7	3.34453
TCGA-CH-5768-11A-01R-1580-07	Normal	GGT7	3.68299
TCGA-CH-5769-01A-11R-1580-07	Tumor	GGT7	2.28735
TCGA-CH-5769-11A-01R-1580-07	Normal	GGT7	2.50579
TCGA-CH-5771-01A-21R-1580-07	Tumor	GGT7	3.21011
TCGA-CH-5772-01A-11R-1580-07	Tumor	GGT7	2.99568
TCGA-CH-5788-01A-11R-1580-07	Tumor	GGT7	3.56527
TCGA-CH-5789-01A-11R-1580-07	Tumor	GGT7	3.76622
TCGA-CH-5790-01A-11R-1580-07	Tumor	GGT7	2.83897
TCGA-CH-5791-01A-11R-1580-07	Tumor	GGT7	2.23937
TCGA-CH-5792-01A-11R-1580-07	Tumor	GGT7	3.65103
TCGA-CH-5794-01A-11R-1580-07	Tumor	GGT7	2.72977
TCGA-EJ-5494-01A-01R-1580-07	Tumor	GGT7	4.4906
TCGA-EJ-5495-01A-01R-1580-07	Tumor	GGT7	2.73042
TCGA-EJ-5496-01A-01R-1580-07	Tumor	GGT7	2.59732
TCGA-EJ-5497-01A-02R-1580-07	Tumor	GGT7	3.59093
TCGA-EJ-5498-01A-01R-1580-07	Tumor	GGT7	3.2244
TCGA-EJ-5499-01A-01R-1580-07	Tumor	GGT7	2.45723
TCGA-EJ-5501-01A-01R-1580-07	Tumor	GGT7	3.01764
TCGA-EJ-5502-01A-01R-1580-07	Tumor	GGT7	3.75342
TCGA-EJ-5503-01A-01R-1580-07	Tumor	GGT7	3.98688
TCGA-EJ-5504-01A-01R-1580-07	Tumor	GGT7	3.31555
TCGA-EJ-5505-01A-01R-1580-07	Tumor	GGT7	3.82035
TCGA-EJ-5506-01A-01R-1580-07	Tumor	GGT7	2.95966
TCGA-EJ-5507-01A-01R-1580-07	Tumor	GGT7	2.62084
TCGA-EJ-5508-01A-02R-1580-07	Tumor	GGT7	3.1209
TCGA-EJ-5509-01A-01R-1580-07	Tumor	GGT7	4.47038
TCGA-EJ-5510-01A-01R-1580-07	Tumor	GGT7	3.31182
TCGA-EJ-5511-01A-01R-1580-07	Tumor	GGT7	3.36551
TCGA-EJ-5512-01A-01R-1580-07	Tumor	GGT7	3.7395
TCGA-EJ-5514-01A-01R-1580-07	Tumor	GGT7	2.19843
TCGA-EJ-5515-01A-01R-1580-07	Tumor	GGT7	3.37672
TCGA-EJ-5516-01A-01R-1580-07	Tumor	GGT7	2.26222
TCGA-EJ-5517-01A-01R-1580-07	Tumor	GGT7	3.85633
TCGA-EJ-5518-01A-01R-1580-07	Tumor	GGT7	3.61635
TCGA-EJ-5519-01A-01R-1580-07	Tumor	GGT7	3.24347
TCGA-EJ-5521-01A-01R-1580-07	Tumor	GGT7	2.37751
TCGA-EJ-5522-01A-01R-1580-07	Tumor	GGT7	2.94295
TCGA-EJ-5524-01A-01R-1580-07	Tumor	GGT7	2.2229
TCGA-EJ-5525-01A-01R-1580-07	Tumor	GGT7	2.19724
TCGA-EJ-5526-01A-01R-1580-07	Tumor	GGT7	2.84068
TCGA-EJ-5527-01A-01R-1580-07	Tumor	GGT7	2.62749
TCGA-EJ-5530-01A-01R-1580-07	Tumor	GGT7	1.9775
TCGA-EJ-5531-01A-01R-1580-07	Tumor	GGT7	4.08109
TCGA-EJ-5532-01A-01R-1580-07	Tumor	GGT7	4.73476
TCGA-EJ-5542-01A-01R-1580-07	Tumor	GGT7	2.59879
TCGA-EJ-7115-01A-11R-2118-07	Tumor	GGT7	4.12771
TCGA-EJ-7115-11A-01R-2118-07	Normal	GGT7	3.90173
TCGA-EJ-7123-01A-11R-1965-07	Tumor	GGT7	3.8645
TCGA-EJ-7123-11A-01R-1965-07	Normal	GGT7	2.83155
TCGA-EJ-7125-01A-11R-1965-07	Tumor	GGT7	3.66217
TCGA-EJ-7125-11A-01R-1965-07	Normal	GGT7	3.92608
TCGA-EJ-7218-01B-11R-A32O-07	Tumor	GGT7	4.40974
TCGA-EJ-7312-01B-21R-A32O-07	Tumor	GGT7	4.10454
TCGA-EJ-7314-01A-31R-2118-07	Tumor	GGT7	3.25509
TCGA-EJ-7314-11A-01R-2118-07	Normal	GGT7	3.45959
TCGA-EJ-7315-01A-31R-2118-07	Tumor	GGT7	1.86916
TCGA-EJ-7315-11A-01R-2118-07	Normal	GGT7	3.69501
TCGA-EJ-7317-01A-31R-2118-07	Tumor	GGT7	4.20016
TCGA-EJ-7317-11A-01R-2118-07	Normal	GGT7	4.09027
TCGA-EJ-7318-01B-11R-A32O-07	Tumor	GGT7	3.84949
TCGA-EJ-7321-01A-31R-2263-07	Tumor	GGT7	2.35983
TCGA-EJ-7321-11A-01R-2263-07	Normal	GGT7	4.07729
TCGA-EJ-7325-01B-11R-A32O-07	Tumor	GGT7	3.42315
TCGA-EJ-7327-01A-11R-2118-07	Tumor	GGT7	3.11457
TCGA-EJ-7327-11A-01R-2118-07	Normal	GGT7	4.20379
TCGA-EJ-7328-01A-31R-2118-07	Tumor	GGT7	3.47939
TCGA-EJ-7328-11A-01R-2118-07	Normal	GGT7	3.48432
TCGA-EJ-7330-01A-11R-2118-07	Tumor	GGT7	4.04228
TCGA-EJ-7330-11A-01R-2118-07	Normal	GGT7	3.73342
TCGA-EJ-7331-01A-11R-2118-07	Tumor	GGT7	3.91865
TCGA-EJ-7331-11A-01R-2118-07	Normal	GGT7	3.74187
TCGA-EJ-7781-01A-11R-2118-07	Tumor	GGT7	4.51495
TCGA-EJ-7781-11A-01R-2118-07	Normal	GGT7	3.341
TCGA-EJ-7782-01A-11R-2118-07	Tumor	GGT7	4.09737
TCGA-EJ-7782-11A-01R-2118-07	Normal	GGT7	4.04383
TCGA-EJ-7783-01A-11R-2118-07	Tumor	GGT7	3.16734
TCGA-EJ-7783-11A-01R-2118-07	Normal	GGT7	2.97482
TCGA-EJ-7784-01A-11R-2118-07	Tumor	GGT7	2.85671
TCGA-EJ-7784-11A-01R-2118-07	Normal	GGT7	3.81974
TCGA-EJ-7785-01A-11R-2118-07	Tumor	GGT7	3.00376
TCGA-EJ-7785-11A-01R-2118-07	Normal	GGT7	3.83418
TCGA-EJ-7786-01A-11R-2118-07	Tumor	GGT7	3.98824
TCGA-EJ-7786-11A-01R-2118-07	Normal	GGT7	3.69117
TCGA-EJ-7788-01A-11R-2118-07	Tumor	GGT7	1.52321
TCGA-EJ-7789-01A-11R-2118-07	Tumor	GGT7	3.57766
TCGA-EJ-7789-11A-01R-2118-07	Normal	GGT7	3.91448
TCGA-EJ-7791-01A-11R-2118-07	Tumor	GGT7	3.66078
TCGA-EJ-7792-01A-11R-2118-07	Tumor	GGT7	3.5741
TCGA-EJ-7792-11A-01R-2118-07	Normal	GGT7	3.96979
TCGA-EJ-7793-01A-31R-2263-07	Tumor	GGT7	3.42984
TCGA-EJ-7793-11A-01R-2263-07	Normal	GGT7	3.85814
TCGA-EJ-7794-01A-11R-2118-07	Tumor	GGT7	3.9609
TCGA-EJ-7794-11A-01R-2118-07	Normal	GGT7	4.10176
TCGA-EJ-7797-01A-11R-2263-07	Tumor	GGT7	3.33925
TCGA-EJ-7797-11A-01R-2263-07	Normal	GGT7	4.09906
TCGA-EJ-8468-01A-21R-2403-07	Tumor	GGT7	3.88584
TCGA-EJ-8469-01A-11R-2403-07	Tumor	GGT7	2.18355
TCGA-EJ-8470-01A-11R-2403-07	Tumor	GGT7	3.83009
TCGA-EJ-8472-01A-11R-2403-07	Tumor	GGT7	1.98579
TCGA-EJ-8474-01A-11R-2403-07	Tumor	GGT7	2.26189
TCGA-EJ-A46B-01A-31R-A250-07	Tumor	GGT7	4.42085
TCGA-EJ-A46D-01A-21R-A32Y-07	Tumor	GGT7	4.06991
TCGA-EJ-A46E-01A-31R-A250-07	Tumor	GGT7	4.62595
TCGA-EJ-A46F-01A-31R-A250-07	Tumor	GGT7	2.01332
TCGA-EJ-A46G-01A-31R-A26U-07	Tumor	GGT7	2.67685
TCGA-EJ-A46H-01A-31R-A26U-07	Tumor	GGT7	4.30825
TCGA-EJ-A46I-01A-12R-A26U-07	Tumor	GGT7	4.38586
TCGA-EJ-A65B-01A-12R-A30B-07	Tumor	GGT7	3.42939
TCGA-EJ-A65D-01A-11R-A30B-07	Tumor	GGT7	1.90254
TCGA-EJ-A65E-01A-11R-A29R-07	Tumor	GGT7	3.96499
TCGA-EJ-A65F-01A-21R-A311-07	Tumor	GGT7	2.00429
TCGA-EJ-A65G-01A-21R-A29R-07	Tumor	GGT7	4.5576
TCGA-EJ-A65J-01A-11R-A311-07	Tumor	GGT7	3.54973
TCGA-EJ-A65M-01A-11R-A29R-07	Tumor	GGT7	3.95491
TCGA-EJ-A6RA-01A-11R-A33R-07	Tumor	GGT7	4.19228
TCGA-EJ-A6RC-01A-11R-A32O-07	Tumor	GGT7	4.09527
TCGA-EJ-A7NF-01A-11R-A33R-07	Tumor	GGT7	2.54077
TCGA-EJ-A7NG-01A-31R-A33R-07	Tumor	GGT7	4.22764
TCGA-EJ-A7NH-01A-12R-A33R-07	Tumor	GGT7	4.38153
TCGA-EJ-A7NJ-01A-22R-A352-07	Tumor	GGT7	3.71936
TCGA-EJ-A7NK-01A-12R-A352-07	Tumor	GGT7	4.17772
TCGA-EJ-A7NM-01A-21R-A33R-07	Tumor	GGT7	3.92831
TCGA-EJ-A7NN-01A-11R-A33R-07	Tumor	GGT7	3.94475
TCGA-EJ-A8FN-01A-11R-A352-07	Tumor	GGT7	3.95895
TCGA-EJ-A8FO-01A-21R-A36G-07	Tumor	GGT7	3.75828
TCGA-EJ-A8FO-11A-11R-A36G-07	Normal	GGT7	3.73026
TCGA-EJ-A8FP-01A-21R-A36G-07	Tumor	GGT7	4.12396
TCGA-EJ-A8FS-01A-11R-A352-07	Tumor	GGT7	4.34747
TCGA-EJ-A8FU-01A-11R-A36G-07	Tumor	GGT7	3.99061
TCGA-EJ-AB20-01A-12R-A41O-07	Tumor	GGT7	3.78872
TCGA-EJ-AB27-01A-11R-A41O-07	Tumor	GGT7	3.9976
TCGA-FC-7708-01A-11R-2118-07	Tumor	GGT7	3.70694
TCGA-FC-7961-01A-11R-A29R-07	Tumor	GGT7	4.13528
TCGA-FC-A4JI-01A-11R-A250-07	Tumor	GGT7	2.41392
TCGA-FC-A5OB-01A-11R-A29R-07	Tumor	GGT7	2.0013
TCGA-FC-A66V-01A-21R-A30B-07	Tumor	GGT7	4.25198
TCGA-FC-A6HD-01A-11R-A31N-07	Tumor	GGT7	2.57969
TCGA-FC-A8O0-01A-41R-A37L-07	Tumor	GGT7	4.54314
TCGA-G9-6329-01A-13R-1965-07	Tumor	GGT7	2.73233
TCGA-G9-6332-01A-11R-1789-07	Tumor	GGT7	2.74302
TCGA-G9-6333-01A-12R-1965-07	Tumor	GGT7	3.32639
TCGA-G9-6333-11A-01R-1965-07	Normal	GGT7	3.76498
TCGA-G9-6336-01A-11R-1789-07	Tumor	GGT7	3.18168
TCGA-G9-6338-01A-12R-1965-07	Tumor	GGT7	2.37496
TCGA-G9-6339-01A-12R-A311-07	Tumor	GGT7	2.61042
TCGA-G9-6342-01A-11R-1965-07	Tumor	GGT7	2.65631
TCGA-G9-6342-11A-02R-1965-07	Normal	GGT7	4.07907
TCGA-G9-6343-01A-21R-1965-07	Tumor	GGT7	3.33551
TCGA-G9-6347-01A-11R-A31N-07	Tumor	GGT7	3.16866
TCGA-G9-6348-01A-11R-1789-07	Tumor	GGT7	2.90217
TCGA-G9-6348-11A-01R-1789-07	Normal	GGT7	3.03861
TCGA-G9-6351-01A-21R-1965-07	Tumor	GGT7	3.09063
TCGA-G9-6351-11A-01R-1965-07	Normal	GGT7	3.6483
TCGA-G9-6353-01A-11R-1965-07	Tumor	GGT7	3.54025
TCGA-G9-6354-01A-11R-A311-07	Tumor	GGT7	2.96709
TCGA-G9-6356-01A-11R-1789-07	Tumor	GGT7	3.20708
TCGA-G9-6356-11A-01R-1789-07	Normal	GGT7	3.93164
TCGA-G9-6361-01A-21R-1965-07	Tumor	GGT7	2.48223
TCGA-G9-6362-01A-11R-1789-07	Tumor	GGT7	1.59393
TCGA-G9-6362-11A-01R-1789-07	Normal	GGT7	1.61443
TCGA-G9-6363-01A-21R-1789-07	Tumor	GGT7	2.29437
TCGA-G9-6363-11A-01R-1789-07	Normal	GGT7	3.50749
TCGA-G9-6364-01A-21R-1789-07	Tumor	GGT7	3.06255
TCGA-G9-6365-01A-11R-1789-07	Tumor	GGT7	2.49516
TCGA-G9-6365-11A-01R-1789-07	Normal	GGT7	3.47481
TCGA-G9-6366-01A-11R-2118-07	Tumor	GGT7	3.89493
TCGA-G9-6367-01A-11R-1789-07	Tumor	GGT7	3.87379
TCGA-G9-6369-01A-21R-1965-07	Tumor	GGT7	3.20214
TCGA-G9-6370-01A-11R-1789-07	Tumor	GGT7	4.12173
TCGA-G9-6371-01A-11R-1789-07	Tumor	GGT7	2.97319
TCGA-G9-6373-01A-11R-1789-07	Tumor	GGT7	1.78764
TCGA-G9-6377-01A-11R-1965-07	Tumor	GGT7	3.33868
TCGA-G9-6378-01A-11R-1789-07	Tumor	GGT7	3.28314
TCGA-G9-6379-01A-11R-A31N-07	Tumor	GGT7	3.77121
TCGA-G9-6384-01A-11R-1789-07	Tumor	GGT7	3.35993
TCGA-G9-6384-11A-01R-1858-07	Normal	GGT7	3.78191
TCGA-G9-6385-01A-11R-1789-07	Tumor	GGT7	3.64965
TCGA-G9-6494-01A-11R-1789-07	Tumor	GGT7	4.06761
TCGA-G9-6496-01A-11R-1789-07	Tumor	GGT7	2.65903
TCGA-G9-6496-11A-01R-1789-07	Normal	GGT7	2.78908
TCGA-G9-6498-01A-12R-A311-07	Tumor	GGT7	2.70874
TCGA-G9-6499-01A-12R-1965-07	Tumor	GGT7	3.76052
TCGA-G9-6499-11A-02R-1965-07	Normal	GGT7	2.82961
TCGA-G9-7509-01A-11R-A41O-07	Tumor	GGT7	3.64764
TCGA-G9-7510-01A-11R-2263-07	Tumor	GGT7	3.98074
TCGA-G9-7519-01A-11R-2263-07	Tumor	GGT7	3.34129
TCGA-G9-7521-01A-11R-2263-07	Tumor	GGT7	3.72277
TCGA-G9-7522-01A-11R-2263-07	Tumor	GGT7	3.21711
TCGA-G9-7523-01A-11R-2263-07	Tumor	GGT7	2.89972
TCGA-G9-7525-01A-31R-2263-07	Tumor	GGT7	1.84555
TCGA-G9-A9S0-01A-11R-A41O-07	Tumor	GGT7	2.86267
TCGA-G9-A9S4-01A-11R-A41O-07	Tumor	GGT7	2.43731
TCGA-G9-A9S7-01A-11R-A41O-07	Tumor	GGT7	3.00346
TCGA-H9-7775-01A-11R-2118-07	Tumor	GGT7	3.52612
TCGA-H9-A6BX-01A-31R-A311-07	Tumor	GGT7	3.95057
TCGA-H9-A6BY-01A-11R-A30B-07	Tumor	GGT7	2.2078
TCGA-HC-7075-01A-11R-1965-07	Tumor	GGT7	3.86674
TCGA-HC-7077-01A-11R-1965-07	Tumor	GGT7	2.64922
TCGA-HC-7078-01A-11R-2118-07	Tumor	GGT7	3.88766
TCGA-HC-7079-01A-11R-1965-07	Tumor	GGT7	3.49856
TCGA-HC-7080-01A-11R-1965-07	Tumor	GGT7	4.10367
TCGA-HC-7081-01A-11R-1965-07	Tumor	GGT7	2.64865
TCGA-HC-7209-01A-11R-2118-07	Tumor	GGT7	2.72777
TCGA-HC-7210-01A-11R-2118-07	Tumor	GGT7	3.26951
TCGA-HC-7211-01A-11R-2118-07	Tumor	GGT7	3.31937
TCGA-HC-7211-11A-01R-2118-07	Normal	GGT7	3.72844
TCGA-HC-7212-01A-11R-2118-07	Tumor	GGT7	1.74179
TCGA-HC-7213-01A-11R-2118-07	Tumor	GGT7	2.40106
TCGA-HC-7230-01A-11R-2118-07	Tumor	GGT7	1.61254
TCGA-HC-7231-01A-11R-2118-07	Tumor	GGT7	2.71231
TCGA-HC-7232-01A-11R-2118-07	Tumor	GGT7	2.03893
TCGA-HC-7233-01A-11R-2118-07	Tumor	GGT7	3.4072
TCGA-HC-7736-01A-11R-2118-07	Tumor	GGT7	4.11523
TCGA-HC-7737-01A-11R-2118-07	Tumor	GGT7	3.78159
TCGA-HC-7737-11A-02R-2118-07	Normal	GGT7	3.63126
TCGA-HC-7738-01A-11R-2118-07	Tumor	GGT7	4.29435
TCGA-HC-7738-11A-01R-2118-07	Normal	GGT7	3.55165
TCGA-HC-7740-01A-11R-2118-07	Tumor	GGT7	3.98281
TCGA-HC-7740-01B-04R-2302-07	Tumor	GGT7	3.10242
TCGA-HC-7740-11A-01R-2118-07	Normal	GGT7	3.36433
TCGA-HC-7742-01A-11R-2118-07	Tumor	GGT7	3.61726
TCGA-HC-7742-11A-01R-2118-07	Normal	GGT7	3.52374
TCGA-HC-7744-01A-11R-2118-07	Tumor	GGT7	1.743
TCGA-HC-7745-01A-11R-2118-07	Tumor	GGT7	3.77294
TCGA-HC-7745-11A-01R-2118-07	Normal	GGT7	3.52649
TCGA-HC-7747-01A-11R-2118-07	Tumor	GGT7	3.51962
TCGA-HC-7747-11A-01R-2118-07	Normal	GGT7	3.88289
TCGA-HC-7748-01A-11R-2118-07	Tumor	GGT7	2.89424
TCGA-HC-7749-01A-11R-2118-07	Tumor	GGT7	2.18472
TCGA-HC-7750-01A-11R-2118-07	Tumor	GGT7	3.63557
TCGA-HC-7752-01A-11R-2118-07	Tumor	GGT7	2.77212
TCGA-HC-7752-11A-01R-2118-07	Normal	GGT7	3.3273
TCGA-HC-7817-01B-11R-A29R-07	Tumor	GGT7	3.32583
TCGA-HC-7818-01A-11R-2118-07	Tumor	GGT7	3.29184
TCGA-HC-7819-01A-11R-2118-07	Tumor	GGT7	3.10165
TCGA-HC-7819-11A-01R-2118-07	Normal	GGT7	4.33209
TCGA-HC-7820-01A-11R-2118-07	Tumor	GGT7	3.94078
TCGA-HC-7821-01A-12R-2118-07	Tumor	GGT7	2.42688
TCGA-HC-8213-01A-11R-A29R-07	Tumor	GGT7	2.74065
TCGA-HC-8216-01A-11R-A29R-07	Tumor	GGT7	3.40122
TCGA-HC-8256-01A-11R-2263-07	Tumor	GGT7	4.26691
TCGA-HC-8257-01A-11R-2263-07	Tumor	GGT7	3.36014
TCGA-HC-8258-01A-11R-2263-07	Tumor	GGT7	4.13526
TCGA-HC-8258-01B-05R-2302-07	Tumor	GGT7	1.93968
TCGA-HC-8258-11A-01R-2263-07	Normal	GGT7	3.78918
TCGA-HC-8259-01A-11R-2263-07	Tumor	GGT7	3.31848
TCGA-HC-8259-11A-01R-2263-07	Normal	GGT7	3.75733
TCGA-HC-8260-01A-11R-2263-07	Tumor	GGT7	4.06079
TCGA-HC-8260-11A-01R-2263-07	Normal	GGT7	4.35456
TCGA-HC-8261-01A-11R-2263-07	Tumor	GGT7	4.3309
TCGA-HC-8262-01A-11R-2263-07	Tumor	GGT7	3.33011
TCGA-HC-8262-11A-01R-2263-07	Normal	GGT7	4.1954
TCGA-HC-8264-01B-11R-2403-07	Tumor	GGT7	3.6144
TCGA-HC-8265-01A-11R-2263-07	Tumor	GGT7	4.10837
TCGA-HC-8265-01B-04R-2302-07	Tumor	GGT7	2.19909
TCGA-HC-8266-01A-11R-2263-07	Tumor	GGT7	4.27596
TCGA-HC-A48F-01A-11R-A250-07	Tumor	GGT7	1.05679
TCGA-HC-A4ZV-01A-11R-A26U-07	Tumor	GGT7	2.4556
TCGA-HC-A631-01A-11R-A29R-07	Tumor	GGT7	1.9832
TCGA-HC-A632-01A-11R-A29R-07	Tumor	GGT7	2.2762
TCGA-HC-A6AL-01A-11R-A30B-07	Tumor	GGT7	2.76744
TCGA-HC-A6AN-01A-11R-A30B-07	Tumor	GGT7	2.26054
TCGA-HC-A6AO-01A-11R-A30B-07	Tumor	GGT7	4.30266
TCGA-HC-A6AP-01A-11R-A30B-07	Tumor	GGT7	4.34893
TCGA-HC-A6AQ-01A-11R-A30B-07	Tumor	GGT7	3.39802
TCGA-HC-A6AS-01A-11R-A30B-07	Tumor	GGT7	3.6498
TCGA-HC-A6HX-01A-11R-A31N-07	Tumor	GGT7	4.28477
TCGA-HC-A6HY-01A-11R-A31N-07	Tumor	GGT7	2.85503
TCGA-HC-A76W-01A-11R-A33R-07	Tumor	GGT7	3.79242
TCGA-HC-A76X-01A-11R-A33R-07	Tumor	GGT7	2.44882
TCGA-HC-A8CY-01A-11R-A36G-07	Tumor	GGT7	1.62709
TCGA-HC-A8D0-01A-11R-A36G-07	Tumor	GGT7	3.54163
TCGA-HC-A8D1-01A-11R-A36G-07	Tumor	GGT7	3.49824
TCGA-HC-A9TE-01A-11R-A41O-07	Tumor	GGT7	2.10598
TCGA-HC-A9TH-01A-11R-A41O-07	Tumor	GGT7	2.07077
TCGA-HI-7168-01A-11R-2118-07	Tumor	GGT7	2.60869
TCGA-HI-7169-01A-11R-2118-07	Tumor	GGT7	1.74941
TCGA-HI-7170-01A-11R-2118-07	Tumor	GGT7	3.47514
TCGA-HI-7171-01A-12R-2118-07	Tumor	GGT7	1.21394
TCGA-J4-8198-01A-11R-2263-07	Tumor	GGT7	3.16385
TCGA-J4-8200-01A-11R-A29R-07	Tumor	GGT7	3.95857
TCGA-J4-A67K-01A-21R-A30B-07	Tumor	GGT7	3.00425
TCGA-J4-A67L-01A-11R-A30B-07	Tumor	GGT7	3.46039
TCGA-J4-A67M-01A-11R-A30B-07	Tumor	GGT7	3.65195
TCGA-J4-A67N-01A-11R-A30B-07	Tumor	GGT7	2.57231
TCGA-J4-A67O-01A-11R-A30B-07	Tumor	GGT7	3.01094
TCGA-J4-A67Q-01A-21R-A30B-07	Tumor	GGT7	3.71724
TCGA-J4-A67R-01A-21R-A30B-07	Tumor	GGT7	3.66048
TCGA-J4-A67S-01A-11R-A30B-07	Tumor	GGT7	3.82253
TCGA-J4-A67T-01A-11R-A311-07	Tumor	GGT7	3.66631
TCGA-J4-A6G1-01A-11R-A311-07	Tumor	GGT7	3.30899
TCGA-J4-A6G3-01A-11R-A311-07	Tumor	GGT7	4.3558
TCGA-J4-A6M7-01A-11R-A31N-07	Tumor	GGT7	1.90258
TCGA-J4-A83I-01A-11R-A36G-07	Tumor	GGT7	3.98748
TCGA-J4-A83J-01A-11R-A36G-07	Tumor	GGT7	3.53169
TCGA-J4-A83J-11A-11R-A36G-07	Normal	GGT7	4.32721
TCGA-J4-A83K-01A-11R-A352-07	Tumor	GGT7	3.55594
TCGA-J4-A83L-01A-11R-A352-07	Tumor	GGT7	4.33231
TCGA-J4-A83M-01A-11R-A352-07	Tumor	GGT7	2.51894
TCGA-J4-A83N-01A-11R-A352-07	Tumor	GGT7	3.03055
TCGA-J4-AATV-01A-11R-A41O-07	Tumor	GGT7	4.10288
TCGA-J4-AATZ-01A-11R-A41O-07	Tumor	GGT7	3.71994
TCGA-J4-AAU2-01A-11R-A41O-07	Tumor	GGT7	3.86543
TCGA-J9-A52B-01A-11R-A26U-07	Tumor	GGT7	3.75481
[truncated: 213 more rows]
